# Supplementary material for: Accelerated discovery of novel glycoside hydrolases using targeted functional profiling and selective pressure on the rumen microbiome
Source: Microbiome. 2021 Nov 23;9:229. doi: 10.1186/s40168-021-01147-1 (PMC8609826; doi:10.1186/s40168-021-01147-1)
Supplement: Supplementary file 3 — Additional file 2: Data S1. FCR ranking of the experimental animals. [file 40168_2021_1147_MOESM3_ESM.xlsx]

## Sheet: FCR_Ranking
Sample ID	Diet	Period	FCR Ranking	FCR	DMI	NDF Intake	Forage NDF	Starch Intake	ADG
126D-L	Forage	1	low	5.51547	9.5614	3.90966	3.87056	2.06526	1.55848
162ZD-L	Forage	1	low	5.73162	8.89492	3.63713	3.60076	1.9213	1.39517
17ZD-H	Forage	1	high	6.51175	9.36455	3.82916	3.79087	2.02274	1.29286
1ZD-H	Forage	1	high	8.24259	8.14067	3.32872	3.29543	1.75839	0.88789
2094ZD-H	Forage	1	high	6.88582	9.23361	3.77562	3.73787	1.99446	1.20553
20LZD-L	Forage	1	low	5.76915	9.90048	4.04831	4.00782	2.1385	1.54279
29ZD-H	Forage	1	high	6.33446	8.86911	3.62658	3.59031	1.91573	1.25873
2ZD-L	Forage	1	low	6.13195	9.79468	4.00505	3.96499	2.11565	1.436
60ZD-L	Forage	1	low	5.12022	8.59081	3.51278	3.47765	1.85561	1.50837
77D-H	Forage	1	high	6.33	11.2322	4.59283	4.54691	2.42615	1.72137
8ZD-H	Forage	1	high	7.02638	10.9877	4.49286	4.44793	2.37334	1.40584
91ZD-L	Forage	1	low	6.02251	10.1728	4.15964	4.11804	2.19731	1.51853
126D-L	Forage	2	low	5.79039	11.7588	4.80818	4.76009	2.5399	1.83416
162ZD-L	Forage	2	low	5.37468	11.1209	4.54732	4.50185	2.40211	1.86882
17ZD-H	Forage	2	high	8.58931	11.6652	4.76992	4.72222	2.51969	1.22664
1ZD-H	Forage	2	high	6.74113	10.1787	4.16207	4.12045	2.1986	1.36377
2094ZD-H	Forage	2	high	6.24287	13.1442	5.37465	5.32091	2.83914	1.90165
20LZD-L	Forage	2	low	6.02694	12.1314	4.96051	4.9109	2.62037	1.818
29ZD-H	Forage	2	high	6.87163	11.4798	4.69408	4.64714	2.47963	1.50888
2ZD-L	Forage	2	low	5.35338	12.8861	5.26911	5.21642	2.78339	2.17407
60ZD-L	Forage	2	low	5.76495	10.6725	4.36398	4.32034	2.30526	1.67206
77D-H	Forage	2	high	8.5234	12.2204	4.99691	4.94694	2.6396	1.29495
8ZD-H	Forage	2	high	8.91242	13.2633	5.42337	5.36914	2.86488	1.34412
91ZD-L	Forage	2	low	5.96882	12.8314	5.24675	5.19428	2.77158	1.94163
