# Supplementary material for: Accelerated discovery of novel glycoside hydrolases using targeted functional profiling and selective pressure on the rumen microbiome
Source: Microbiome. 2021 Nov 23;9:229. doi: 10.1186/s40168-021-01147-1 (PMC8609826; doi:10.1186/s40168-021-01147-1)
Supplement: Supplementary file 4 — Additional file 3: Data S2. Assembly statistics of the samples investigated in this study. [file 40168_2021_1147_MOESM4_ESM.xlsx]

## Sheet: Assembly
Sample_ID	contigs	total_bp	min_bp	max_bp	avg_bp	N50_bp	coverage (%)
8ZD1H	8340	4049471	200	5485	486	479	55.939
8ZD2H	4812	2287194	200	9012	475	458	49.8986
8ZD3H	6095	2772029	200	7133	455	440	41.9047
8ZD4H	11525	5692108	200	15984	494	483	51.3108
17ZD1H	9715	4743663	200	5604	488	477	51.9369
17ZD2H	3959	1848273	200	9323	467	448	51.865
17ZD3H	8305	3862719	200	19952	465	450	39.3564
17ZD4H	7410	3339970	200	5485	451	441	65.5046
77D1H	9810	4670228	200	12301	476	462	48.856
77D2H	17011	7887350	200	7899	464	450	51.1487
77D3H	5331	2343371	200	5485	440	434	52.3505
77D4H	10024	4732733	200	6552	472	459	36.7329
1ZD1H	11273	6109476	200	11792	542	533	48.9774
1ZD2H	11400	5453246	200	6606	478	463	36.517
1ZD3H	6428	3039852	200	9992	473	462	57.6363
1ZD4H	7552	3708398	200	5601	491	483	76.7699
2094ZD1H	13148	6046153	200	7978	460	445	37.6611
2094ZD2H	5362	2539823	200	12951	474	464	59.4754
2094ZD3H	7815	3679482	200	8646	471	457	51.6734
2094ZD4H	3823	1612535	200	5485	422	414	49.0361
29ZD1H	6614	3336165	200	5485	504	503	62.1402
29ZD2H	5891	2642629	200	5485	449	440	54.0571
29ZD3H	3891	1733405	200	5485	445	443	61.2486
29ZD4H	4639	2046677	200	5485	441	431	51.5576
2ZD1L	8610	4423212	200	19401	514	498	57.5907
2ZD2L	6933	3187208	200	5485	460	448	52.2091
2ZD3L	6445	2942678	200	5645	457	442	52.4397
2ZD4L	5966	2708818	200	8507	454	444	48.3554
162ZD1L	20872	11281763	200	15029	541	533	52.8085
162ZD2L	6026	3192842	200	11252	530	532	49.6112
162ZD3L	4621	2247822	200	13036	486	483	69.0539
162ZD4L	5665	2750797	200	5629	486	478	56.2976
60ZD1L	11529	5923459	200	10261	514	501	35.5341
60ZD2L	7081	3489936	200	5639	493	483	54.0032
60ZD3L	6133	2880572	200	6632	470	452	42.383
60ZD4L	6752	3168205	200	6236	469	452	32.5654
126D1L	7082	3365152	200	9671	475	466	55.7726
126D2L	3945	1826217	200	7186	463	447	43.1811
126D3L	6526	3038162	200	11115	466	447	37.8618
126D4L	8260	3802455	200	6582	460	446	39.8509
91ZD1L	5206	2441266	200	5485	469	462	61.2493
91ZD2L	6705	3030832	200	5485	452	442	54.0611
91ZD3L	9609	5036033	200	17118	524	520	50.7479
91ZD4L	5260	2301984	200	5485	438	432	56.6927
20LZD1L	11777	5513724	200	11682	468	453	38.7847
20LZD2L	2794	1209788	200	5485	433	426	54.5986
20LZD3L	6254	2909381	200	5796	465	453	50.163
20LZD4L	5905	2701793	200	5964	458	447	53.0814
