# Supplementary material for: Accelerated discovery of novel glycoside hydrolases using targeted functional profiling and selective pressure on the rumen microbiome
Source: Microbiome. 2021 Nov 23;9:229. doi: 10.1186/s40168-021-01147-1 (PMC8609826; doi:10.1186/s40168-021-01147-1)
Supplement: Supplementary file 5 — Additional file 4: Data S3. Bacterial composition (phyla, family, genera, and species) detected in the rumen metatranscriptome of forage-fed bulls. [file 40168_2021_1147_MOESM5_ESM.xlsx]

## Sheet: Bacteria-Phyla
Taxa	17ZD1H	17ZD2H	17ZD3H	17ZD4H	1ZD1H	1ZD2H	1ZD3H	1ZD4H	2094ZD1H	2094ZD2H	2094ZD3H	2094ZD4H	29ZD1H	29ZD2H	29ZD3H	29ZD4H	77D1H	77D2H	77D3H	77D4H	8ZD1H	8ZD2H	8ZD3H	8ZD4H	126D1L	126D2L	126D3L	126D4L	162ZD1L	162ZD2L	162ZD3L	162ZD4L	20LZD1L	20LZD2L	20LZD3L	20LZD4L	2ZD1L	2ZD2L	2ZD3L	2ZD4L	60ZD1L	60ZD2L	60ZD3L	60ZD4L	91ZD1L	91ZD2L	91ZD3L	91ZD4L	rowMeans(percent_core_phyla_metagenome)
Bacteroidetes	40.8101	33.6725	42.3133	39.1325	56.2719	69.2551	50.7736	38.8667	58.3474	41.9069	40.247	34.877	30.6778	41.3213	40.1442	32.2819	52.6296	62.1248	49.8106	57.0343	30.774	44.6541	50.8803	29.3879	36.0256	50.3623	56.3107	58.3276	59.6689	47.0998	42.409	50.8596	50.9423	41.1519	43.2844	37.4837	36.998	51.6553	42.8347	34.5205	62.069	46.4286	54.7934	61.3398	39.2515	37.9988	40.8394	40.1919	45.6467
Firmicutes	28.1794	22.9417	24.6918	29.5709	17.204	10.0374	17.6512	26.0974	20.3322	23.5772	26.3203	30.6078	36.6231	24.5045	25.7212	32.4161	17.4423	15.5525	20.5177	16.4084	36.8914	21.6632	17.7377	37.7787	29.5513	19.8671	16.927	17.2426	17.2122	19.9536	20.8281	23.9255	19.4655	30.0501	21.9526	26.0104	30.8756	19.9611	25	31.9452	14.499	20.8333	19.294	12.1469	25.9356	31.0006	27.0438	27.6652	23.5345
Proteobacteria	14.547	24.1443	16.2799	14.2257	11.6821	9.6635	13.8537	20.7502	10.0715	15.595	16.6099	16.7873	13.1986	15.015	15.5048	16.1074	14.3019	11.545	11.3005	12.5494	15.2934	17.3305	13.6444	16.133	12.5641	16.9082	11.4816	11.161	11.0045	17.6334	14.4291	10.1003	12.0956	11.7696	15.6885	17.0143	12.3766	12.5609	14.8536	16.0548	11.268	16.4683	10.1484	11.9855	12.7937	12.6458	14.7445	12.7932	14.0974
Spirochaetes	5.05226	6.19796	5.72879	5.08396	4.11746	3.10613	4.43038	4.15004	2.64929	5.17369	5.11073	5.78871	4.75624	6.54655	3.72596	4.83221	3.82142	2.67735	5.17677	4.19325	4.99376	5.17121	5.76585	4.621	5.70513	4.22705	3.96792	3.38632	2.85929	4.17633	7.6537	5.80229	4.61322	5.42571	5.36117	5.9322	5.06912	4.62512	4.96862	5.0411	3.12245	5.75397	4.8937	4.60048	6.44038	4.48128	3.9781	6.23667	4.81651
Verrucomicrobia	1.69861	2.77521	2.03046	2.14552	2.48963	1.40926	3.16456	1.9154	1.07233	3.25203	2.17206	2.53256	1.54578	2.22222	3.00481	2.88591	2.30798	1.3472	3.2197	2.18778	2.05993	1.67715	2.06866	1.70247	2.37179	1.81159	2.27944	2.00415	1.41084	1.97216	3.76412	1.7192	2.19409	2.08681	2.7088	3.45502	2.76498	1.50925	2.98117	2.84932	1.5205	2.97619	2.44685	2.13882	2.95909	3.19214	2.0438	2.82516	2.30984
Actinobacteria	2.91812	1.3876	2.10297	2.65858	2.45771	1.81191	1.61744	1.9154	2.62826	2.36511	2.25724	2.02605	3.32937	2.22222	2.04327	2.28188	2.57283	2.02933	2.27273	2.09663	2.93383	1.81691	1.80458	2.75638	3.46154	1.38889	1.81511	1.96959	2.59594	1.16009	1.63112	1.86246	2.70042	2.00334	1.97517	2.08605	3.8183	2.3369	2.14435	2.79452	1.98208	1.45503	2.04573	1.45278	1.82768	2.51688	3.35766	1.97228	2.22209
Tenericutes	2.52613	2.40518	1.66788	2.09888	1.94702	1.55306	3.37553	1.99521	1.28259	2.43902	1.83135	1.80897	2.49703	2.34234	2.28365	2.14765	1.92963	1.24488	2.39899	1.54968	2.05993	2.16632	2.90493	2.39157	2.94872	1.57005	2.1106	1.6586	1.5237	2.43619	3.76412	1.43266	2.25035	1.75292	2.93454	2.41199	2.63331	2.48296	2.03975	1.64384	1.30329	1.38889	2.04573	1.93705	4.61271	2.02578	2.22628	2.61194	2.17903
Fibrobacteres	1.26307	2.12766	1.48658	1.1194	1.21289	0.603969	1.12518	0.478851	0.925147	1.40429	1.44804	1.5919	1.42687	1.08108	1.92308	1.61074	1.02157	0.90382	2.0202	0.972349	0.93633	0.978337	1.54049	1.29712	1.66667	1.02657	1.81511	1.45128	1.0158	1.2761	2.133	1.36103	1.96906	0.834725	1.5237	1.23859	1.05332	1.55794	1.56904	0.876712	1.30329	1.19048	1.24348	1.81598	2.34987	1.04359	1.78832	1.54584	1.35726
Cyanobacteria	0.958188	1.3876	1.05149	1.21269	0.734121	0.862813	1.61744	1.75579	0.777965	1.10865	0.894378	1.08538	2.0214	1.44144	1.92308	1.47651	0.945895	0.835607	1.07323	0.698876	1.24844	1.25786	0.836268	1.29712	1.98718	0.664251	0.928662	0.863856	0.846501	1.85615	1.50565	1.21777	1.01266	1.5025	1.12867	1.49935	1.71165	1.0224	1.25523	1.31507	1.08607	1.19048	0.722022	0.645682	0.957354	1.65746	1.09489	1.43923	1.20027
Synergistetes	0.348432	0.555042	0.253807	0.419776	0.255346	0.143802	0.421941	0.478851	0.231287	0.369549	0.511073	0.289436	0.59453	0.600601	0.600962	0.872483	0.567537	0.289905	0.252525	0.303859	0.374532	0.419287	0.396127	0.283745	0.705128	0.422705	0.548755	0.345543	0.263356	0.812065	0.250941	0.429799	0.365682	0.834725	0.564334	0.325945	0.658328	0.53554	0.313808	0.547945	0.217214	0.0661376	0.52146	0.322841	0.435161	0.306937	0.510949	0.479744	0.429572
Planctomycetes	0.348432	0.277521	0.362582	0.279851	0.287265	0.230083	0.21097	0.239425	0.399495	0.295639	0.425894	0.361795	0.713436	0.42042	0.600962	0.604027	0.378358	0.238745	0.252525	0.425403	0.374532	0.279525	0.484155	0.283745	0.512821	0.362319	0.253271	0.24188	0.1693	0.116009	0	0.143266	0.590717	0.834725	0.507901	0.391134	0.329164	0.438169	0.156904	0.109589	0.29867	0.26455	0.320899	0.201776	0.522193	0.798036	0.40146	0.586354	0.360956
Acidobacteria	0.304878	0.555042	0.39884	0.326493	0.255346	0.258844	0.492264	0.159617	0.231287	0.443459	0.383305	0.289436	0.237812	0.48048	0.360577	0.536913	0.45403	0.187585	0.441919	0.364631	0.187266	0.419287	0.484155	0.405351	0.448718	0.241546	0.379907	0.345543	0.1693	0.464037	0.376412	0.143266	0.337553	0.250417	0.282167	0.325945	0.394997	0.438169	0.575314	0.383562	0.29867	0.396825	0.240674	0.242131	0.609225	0.368324	0.474453	0.21322	0.3554
Elusimicrobia	0.174216	0.277521	0.326323	0.419776	0.255346	0.373886	0.351617	0.159617	0.231287	0.517369	0.468484	0.723589	0.356718	0.18018	0.240385	0.536913	0.529701	0.153479	0.315657	0.243087	0.249688	0.349406	0.352113	0.283745	0.320513	0.241546	0.168848	0.24188	0.244545	0.348028	0.752823	0.2149	0.225035	0.33389	0.564334	0.586701	0.263331	0.194742	0.261506	0.60274	0.325821	0.330688	0.441235	0.443906	0.0870322	0.491099	0.182482	0.586354	0.344252
Deinococcus-Thermus	0.130662	0.0925069	0.217549	0.326493	0.159591	0.201323	0.21097	0.319234	0.294365	0.369549	0.425894	0.217077	0.713436	0.36036	0.120192	0.671141	0.264851	0.238745	0.378788	0.395017	0.31211	0.489168	0.308099	0.24321	0.384615	0.0603865	0.253271	0.276434	0.432656	0	0.250941	0.143266	0.365682	0.417362	0.395034	0.130378	0.263331	0.146056	0.156904	0.164384	0.135759	0.132275	0.361011	0.161421	0.174064	0.429711	0.40146	0.159915	0.27618
Chloroflexi	0.21777	0	0.181291	0.233209	0.287265	0.172563	0	0.159617	0.147183	0.295639	0.170358	0.217077	0.475624	0.12012	0.600962	0.134228	0.227015	0.085266	0.126263	0.121544	0.374532	0.349406	0.352113	0.16214	0.25641	0.120773	0.126636	0.103663	0.188111	0	0	0	0.225035	0.0834725	0.282167	0.195567	0.197498	0.292113	0.104603	0.273973	0.135759	0.132275	0.160449	0.201776	0.522193	0.245549	0.291971	0.266525	0.200369
Thermotogae	0.043554	0.555042	0.362582	0.0932836	0.0957549	0.115042	0.281294	0.0798085	0.147183	0.221729	0.255537	0.289436	0	0.36036	0.360577	0.201342	0.151343	0.153479	0.0631313	0.0911577	0.249688	0.279525	0.0880282	0.202675	0.384615	0.0603865	0.253271	0.0691085	0.112867	0.348028	0.125471	0.2149	0.225035	0.250417	0.225734	0.260756	0.263331	0.0486855	0.156904	0.219178	0.108607	0.132275	0.160449	0.0807103	0.261097	0.184162	0.291971	0.10661	0.193461
Aquificae	0.087108	0.185014	0.0725163	0.0932836	0.0957549	0.0287604	0.21097	0.239425	0.0630782	0.221729	0.0425894	0.0723589	0.356718	0.24024	0.600962	0	0.0756716	0.0511596	0	0.0607718	0.124844	0.349406	0.0440141	0.24321	0.192308	0.0603865	0.0422119	0.0691085	0.112867	0.348028	0.125471	0.2149	0.0843882	0	0.1693	0.195567	0.131666	0.0486855	0.156904	0.109589	0.0814553	0.396825	0.0401123	0.0403551	0.0870322	0.0613874	0.0364964	0.10661	0.134817
Chlamydiae	0.087108	0.185014	0.0725163	0.233209	0.0957549	0.0287604	0.21097	0.159617	0.0630782	0.221729	0.170358	0.289436	0.118906	0.18018	0	0.201342	0.113507	0.0682128	0.126263	0.0911577	0.187266	0	0.0880282	0.16214	0.25641	0.181159	0.168848	0.103663	0.0188111	0	0	0.143266	0.0843882	0.250417	0.112867	0.325945	0	0.0486855	0.0523013	0.328767	0.0271518	0.330688	0.120337	0.161421	0.0870322	0.306937	0.109489	0.0533049	0.133884
Chlorobi	0.174216	0.185014	0.290065	0.186567	0.0957549	0.143802	0	0.0798085	0.0841043	0	0.127768	0.0723589	0.118906	0.3003	0.240385	0.0671141	0.189179	0.221692	0.0631313	0.15193	0.374532	0.139762	0.132042	0.283745	0.192308	0.301932	0.126636	0.0691085	0.112867	0	0	0.0716332	0.225035	0.0834725	0.1693	0.065189	0.131666	0	0.261506	0.109589	0.162911	0.0661376	0	0.0807103	0	0.122775	0.109489	0.0533049	0.129953
Ignavibacteriae	0.130662	0.0925069	0.108774	0.139925	0	0	0	0	0.0210261	0.221729	0.127768	0.0723589	0.237812	0.0600601	0	0.134228	0.0756716	0.0511596	0.189394	0.0607718	0	0.209644	0.0880282	0.0810701	0.0641026	0.120773	0.0422119	0.0691085	0.0376223	0	0	0	0.0281294	0.0834725	0.1693	0.065189	0.0658328	0.097371	0.156904	0.109589	0.0543036	0.0661376	0	0	0.0870322	0.122775	0.0729927	0.10661	0.0775427

## Sheet: Bacteria-Family
Taxa	17ZD1H	17ZD2H	17ZD3H	17ZD4H	1ZD1H	1ZD2H	1ZD3H	1ZD4H	2094ZD1H	2094ZD2H	2094ZD3H	2094ZD4H	29ZD1H	29ZD2H	29ZD3H	29ZD4H	77D1H	77D2H	77D3H	77D4H	8ZD1H	8ZD2H	8ZD3H	8ZD4H	126D1L	126D2L	126D3L	126D4L	162ZD1L	162ZD2L	162ZD3L	162ZD4L	20LZD1L	20LZD2L	20LZD3L	20LZD4L	2ZD1L	2ZD2L	2ZD3L	2ZD4L	60ZD1L	60ZD2L	60ZD3L	60ZD4L	91ZD1L	91ZD2L	91ZD3L	91ZD4L	rowMeans(percent_core_family_metagenome)
Prevotellaceae	32.6289	22.0204	32.5561	30.0735	48.8231	64.0013	42.4809	28.5581	51.2473	31.0063	30.9794	23.3422	13.9706	30.3871	24.7761	18.8586	44.375	54.7913	40.5653	48.5563	20.7373	36.8293	40.694	20.4291	22.0366	41.2632	47.5024	48.7679	54.1257	39.782	32.4615	43.5178	39.7685	27.1975	30.9004	22.623	26.8765	40.8324	33.2068	23.7415	54.8705	38.7352	45.2642	55.0206	28.8627	25.0578	28.6357	28.1699	35.6647
Ruminococcaceae	8.40206	7.49149	8.80829	10.4014	3.1511	1.44509	4.24809	7.16279	4.23831	4.07978	7.78351	9.10698	11.0294	6.57414	7.16418	9.67742	3.92857	2.82071	5.34759	3.83803	11.7512	6.50407	3.78549	13.4081	7.87589	5.40351	2.74241	3.17965	3.05686	3.81471	4.15385	4.2114	3.98366	11.3754	6.07094	8.27869	9.60452	5.51181	7.14738	11.9048	2.37361	4.98024	2.99857	2.33838	5.04292	8.17271	7.60919	6.40523	6.258
Lachnospiraceae	6.95876	5.10783	5.6563	7.68796	4.70767	2.31214	3.14359	5.95349	6.61177	7.25295	7.1134	7.51547	6.17647	6.72023	5.8209	8.68486	4.95536	5.58346	6.03514	5.07042	8.29493	4.47154	4.25868	9.99512	7.23946	5.61404	6.02351	5.60413	4.87388	4.35967	4.30769	8.25764	5.00511	6.61841	5.59345	7.62295	6.13398	4.94938	6.57812	7.34694	4.62392	4.66403	7.13946	2.56763	6.33047	8.71241	7.24899	7.05882	6.05339
Spirochaetaceae	5.41237	6.92395	6.13126	5.53985	4.29005	2.89017	4.41801	4.37209	2.59143	5.53037	5.41237	6.27763	5.14706	7.45069	4.02985	5.21092	4.24107	2.64683	5.2712	4.15493	5.76037	5.60976	6.15142	5.26572	6.44391	4.42105	4.01567	3.45787	2.71484	4.08719	7.84615	6.19323	4.90296	6.51499	5.59345	6.55738	5.73043	4.94938	5.24984	6.05442	2.99014	6.16601	4.99762	4.7226	6.43777	4.62606	4.3674	6.86275	5.13818
Bacteroidaceae	2.62887	2.49716	2.97927	2.54381	4.0243	3.91779	3.05862	2.4186	3.5844	2.44787	3.04124	1.85676	1.47059	3.06793	2.98507	3.8048	4.19643	4.03787	3.36134	4.22535	1.68971	1.86992	4.52156	2.53535	2.30708	2.38596	3.2811	3.69634	3.76229	2.7248	2.15385	2.06441	4.93701	3.10238	3.47885	3.77049	2.25989	4.16198	3.35231	2.04082	3.79162	2.9249	3.80771	3.75974	1.71674	2.92984	3.42188	3.20261	3.07915
Porphyromonadaceae	2.31959	1.4756	2.46114	2.37422	3.1511	2.05523	2.97366	2.4186	2.8094	2.44787	2.52577	2.21043	2.64706	2.33747	2.53731	1.98511	3.08036	2.55023	2.90298	2.92254	2.07373	1.70732	2.94427	1.56021	2.70485	2.45614	3.08521	3.29889	2.65071	2.45232	3.07692	1.7341	3.74532	2.06825	3.68349	3.93443	1.29136	3.31834	2.08729	2.38095	2.80518	2.37154	2.14184	2.98028	1.71674	2.31303	2.70149	2.35294	2.53798
Enterobacteriaceae	2.62887	5.90238	3.15199	2.26116	1.10099	1.12396	0.934579	5.2093	0.992977	2.62919	3.14433	3.00619	0.882353	2.77575	1.79104	1.9024	2.32143	1.77743	1.22231	1.72535	2.15054	3.82114	2.41851	2.9254	1.51154	3.64912	0.93046	1.51033	1.83839	4.08719	1.38462	1.32122	1.22574	1.03413	2.93315	2.70492	1.85634	1.85602	2.15054	2.78912	1.63379	3.47826	0.761542	2.29253	1.07296	1.85042	1.39577	1.17647	2.17175
Clostridiaceae	2.57732	2.04313	1.85665	2.09158	1.70843	0.674374	1.69924	2.7907	1.76798	2.99184	2.1134	3.00619	3.97059	2.41052	2.53731	2.89495	1.47321	1.41036	2.13904	1.12676	3.22581	1.70732	1.15668	3.31546	2.86396	1.19298	1.3712	1.47059	1.38948	3.67847	2.76923	2.31214	1.94076	2.27508	1.77353	2.13115	3.63196	1.91226	2.40354	1.97279	1.10974	2.13439	1.66587	0.825309	2.6824	3.23824	2.11616	2.54902	2.16873
Flavobacteriaceae	1.34021	1.92963	2.07254	1.41323	1.06302	1.12396	2.20901	2.4186	1.23517	2.53853	1.75258	1.94518	3.23529	1.82615	2.08955	2.31596	1.29464	1.449	2.29183	1.58451	2.45776	1.78862	1.62986	1.90151	1.98886	1.68421	1.27326	1.70906	1.17572	2.0436	2	1.32122	1.66837	2.4819	1.63711	1.80328	2.3406	1.85602	1.45478	2.31293	0.986436	1.50198	2.04664	1.00871	2.03863	2.62143	2.25124	2.4183	1.84439
Fibrobacteraceae	1.49485	2.61067	1.77029	1.3567	1.44267	0.674374	1.35939	0.55814	1.06563	1.72257	1.75258	1.94518	1.76471	1.31483	2.38806	1.98511	1.20536	1.02396	2.44461	1.12676	1.15207	1.13821	1.84017	1.56021	2.06842	1.19298	2.10578	1.66932	1.15434	1.49864	2.61538	1.56895	2.38338	1.03413	1.84175	1.55738	1.29136	1.79978	1.89753	1.08844	1.47965	1.42292	1.47549	2.06327	2.897	1.31072	2.20621	1.89542	1.62949
Flammeovirgaceae	0.876289	2.15664	0.863558	1.24364	0.835232	0.385356	1.1045	1.39535	0.605473	1.72257	1.08247	1.85676	2.05882	1.38787	2.98507	1.57155	0.625	0.579598	1.06952	0.809859	1.22888	1.38211	0.998948	1.02389	1.51154	1.26316	0.93046	1.15262	0.51304	1.3624	1.84615	0.990917	0.715015	1.96484	1.50068	1.88525	1.61421	0.899888	1.01202	1.4966	0.678175	1.02767	1.04712	0.596057	1.82403	1.85042	1.66592	1.43791	1.26323
Hymenobacteraceae	1.13402	1.24858	1.20898	1.01752	1.32878	0.867052	1.44435	0.744186	0.823444	1.08794	0.618557	1.14943	1.76471	1.24178	1.64179	1.32341	0.892857	0.869397	1.14591	1.09155	0.844854	1.30081	0.84122	0.877621	1.35243	0.982456	1.66503	1.03339	1.04746	1.08992	0.923077	0.990917	1.46408	1.34436	1.15962	1.22951	1.61421	1.12486	1.51803	1.22449	1.23305	1.02767	1.3327	0.550206	0.858369	1.07941	1.35074	1.24183	1.14472
Acholeplasmataceae	0.927835	1.02157	0.906736	0.960995	0.987092	0.834939	1.7842	0.837209	0.581255	1.63191	1.03093	1.06101	0.735294	1.09569	1.19403	0.661704	1.07143	0.618238	1.2987	0.809859	0.844854	1.05691	1.52471	1.02389	1.35243	0.631579	1.12635	0.755167	0.812313	1.22616	2.61538	0.743187	1.32789	1.03413	1.43247	1.39344	1.12994	1.1811	1.26502	0.748299	0.554871	0.948617	1.3803	1.19211	2.6824	0.925212	1.26069	1.37255	1.11651
Natranaerobiaceae	1.49485	0.908059	0.777202	1.13058	0.455581	0.353243	1.18946	0.744186	0.557036	1.72257	1.28866	1.23784	2.35294	0.876552	1.64179	1.24069	0.401786	0.579598	0.687548	0.739437	1.68971	1.13821	1.1041	0.828864	1.90931	0.912281	0.93046	0.715421	0.406156	0.681199	1.23077	1.15607	0.715015	1.44778	1.02319	0.983607	0.645682	0.674916	0.759013	1.08844	0.369914	0.474308	0.856735	0.458505	1.50215	1.77332	1.21567	1.63399	1.01467
Mycoplasmataceae	1.59794	0.908059	0.777202	1.01752	0.911162	0.610148	1.61427	0.837209	0.581255	0.815956	0.876289	0.618921	1.47059	1.16874	0.597015	1.15798	0.892857	0.618238	0.993125	0.633803	1.15207	1.21951	1.26183	1.07265	1.59109	0.77193	0.93046	0.675676	0.70543	0.817439	1.07692	0.330306	0.851209	0.620476	1.29604	0.819672	1.69492	1.1811	0.759013	0.952381	0.678175	0.237154	0.761542	0.687758	2.46781	0.925212	0.990545	1.30719	0.969454
Bacillaceae	1.08247	1.02157	0.647668	0.452233	0.607441	0.449583	0.679694	1.30233	0.387503	0.99728	0.56701	1.06101	3.67647	0.73046	1.04478	0.82713	0.446429	0.540958	0.763942	0.422535	1.38249	0.731707	0.683491	1.17016	1.51154	0.421053	0.734574	0.556439	0.76956	1.63488	2	1.32122	0.81716	0.723888	0.818554	0.737705	1.53349	0.787402	0.759013	0.816327	0.369914	1.18577	0.380771	0.320954	2.14592	1.31072	0.810446	0.653595	0.933276
Methanomassiliicoccaceae	1.4433	1.13507	0.863558	0.960995	0.873197	0.385356	1.1045	1.11628	0.363284	1.35993	0.927835	0.972591	1.91176	1.24178	1.79104	1.24069	0.580357	0.367079	0.687548	0.492958	1.22888	1.13821	0.630915	0.731351	0.954654	0.912281	0.832517	0.794913	0.277897	0.681199	0.769231	0.578035	0.783112	1.34436	1.09141	1.14754	1.21065	0.899888	0.822264	0.884354	0.493218	0.869565	0.571157	0.412655	1.28755	1.31072	0.94552	0.980392	0.925074
Lactobacillaceae	0.773196	1.24858	0.993092	1.07405	0.949127	0.545922	0.764656	0.930233	0.629692	1.08794	0.927835	0.707339	0.441176	1.24178	0.746269	1.07527	0.714286	0.598918	0.763942	0.492958	0.998464	0.894309	1.36698	0.731351	1.19332	0.77193	0.881489	0.834658	0.76956	1.08992	1.53846	0.495458	0.81716	0.723888	1.02319	0.901639	0.645682	0.843645	0.948767	1.22449	0.678175	0.632411	0.999524	1.10041	1.71674	0.616808	0.990545	1.63399	0.911859
Sphingobacteriaceae	0.670103	1.4756	0.863558	0.791408	0.341686	0.417469	0.849618	0.837209	0.557036	0.634633	0.824742	1.50309	2.20588	1.02264	1.19403	0.744417	0.535714	0.463679	0.458365	0.633803	0.998464	0.487805	0.788644	0.926377	1.03421	1.05263	0.832517	0.63593	0.44891	0.408719	1.53846	0.990917	0.81716	1.13754	1.15962	1.14754	1.04923	0.95613	1.07527	1.15646	0.524044	1.10672	0.618753	0.504356	1.39485	1.54202	0.855471	0.915033	0.89851
Paenibacillaceae	0.670103	1.02157	0.777202	1.01752	0.531511	0.674374	0.509771	1.02326	0.629692	0.634633	0.876289	1.14943	1.61765	0.803506	0.746269	0.744417	0.982143	0.502318	0.534759	0.739437	1.22888	1.38211	0.84122	1.36519	0.954654	0.350877	0.636631	0.63593	0.598546	0.953678	0.461538	0.90834	0.851209	1.03413	0.682128	0.901639	1.12994	0.618673	0.759013	1.22449	0.585697	1.34387	0.856735	0.550206	0.643777	1.07941	0.900495	0.718954	0.841329
Eubacteriaceae	0.56701	0.794552	0.777202	1.07405	0.645406	0.289017	0.679694	0.744186	0.67813	0.99728	0.927835	1.23784	1.02941	0.876552	0.298507	0.992556	0.669643	0.579598	0.993125	0.528169	0.844854	0.731707	0.736067	1.804	0.71599	0.421053	0.587659	0.556439	0.619923	0.544959	0.769231	1.15607	0.510725	0.517063	0.886767	1.55738	0.968523	0.731159	0.632511	0.816327	0.524044	0.869565	0.380771	0.962861	1.18026	1.00231	0.900495	0.980392	0.797685
Rikenellaceae	0.515464	0.794552	0.777202	0.565291	0.987092	0.770713	0.764656	0.55814	0.750787	1.08794	0.463918	0.530504	0.882353	0.657414	0.597015	0.578991	1.11607	0.637558	0.381971	0.739437	0.768049	0.487805	0.998948	0.487567	1.19332	1.33333	0.783546	0.953895	0.662676	0.408719	0.461538	0.825764	0.783112	1.55119	0.613915	0.901639	0.564972	0.843645	0.822264	0.748299	0.739827	0.395257	0.856735	0.458505	0.751073	0.616808	1.12562	1.04575	0.757101
Desulfovibrionaceae	0.824742	0.794552	0.604491	0.847937	0.531511	0.449583	0.849618	0.651163	0.823444	0.906618	1.23711	0.972591	0.147059	0.657414	0.597015	1.73697	0.714286	0.386399	0.458365	0.422535	1.22888	0.813008	0.473186	0.731351	0.875099	0.982456	0.979432	0.437202	0.555793	0.544959	0.769231	0.330306	0.646919	1.13754	0.545703	1.14754	0.726392	0.224972	1.13852	1.02041	0.369914	0.55336	0.52356	0.458505	0.536481	1.38782	1.21567	0.849673	0.746193
Pasteurellaceae	0.876289	1.81612	0.82038	0.678349	0.303721	0.417469	0.679694	1.67442	0.411722	0.815956	0.824742	1.32626	0.294118	0.584368	0.895522	0.744417	0.758929	0.425039	0.381971	0.598592	0.691244	1.70732	0.473186	0.877621	0.159109	1.26316	0.489716	0.278219	0.427533	0.681199	0.769231	0.247729	0.374532	0.620476	0.886767	0.901639	0.322841	0.731159	0.695762	0.748299	0.493218	1.42292	0.285578	0.733608	0.214592	0.462606	0.315173	0.653595	0.692836
Staphylococcaceae	0.412371	0.567537	0.604491	0.678349	0.417616	0.192678	0.594732	0.837209	0.387503	1.26927	0.515464	0.884173	1.17647	0.511322	1.19403	1.40612	0.401786	0.347759	0.458365	0.352113	0.921659	0.813008	0.42061	0.926377	1.35243	0.631579	0.538688	0.437202	0.277897	0.817439	1.07692	0.660611	0.715015	0.310238	0.545703	0.57377	0.726392	0.56243	0.759013	1.08844	0.339088	0.474308	0.856735	0.366804	0.965665	1.31072	0.585322	0.849673	0.689856
Peptococcaceae	0.773196	0.794552	0.863558	0.678349	0.379651	0.353243	0.934579	0.930233	0.363284	0.453309	0.618557	0.972591	1.32353	0.657414	0.597015	1.32341	0.357143	0.289799	0.229183	0.457746	1.38249	0.97561	0.42061	1.07265	1.03421	0.631579	0.342801	0.437202	0.598546	0.27248	0.307692	0.330306	0.374532	1.03413	0.545703	0.409836	0.968523	0.281215	0.442758	1.22449	0.431566	0.632411	0.380771	0.275103	0.536481	0.616808	0.900495	1.17647	0.653912
Leptospiraceae	0.463918	0.681044	0.604491	0.62182	0.569476	0.578035	0.934579	0.372093	0.387503	0.815956	0.670103	0.707339	0.588235	0.36523	0.447761	0.661704	0.267857	0.367079	0.840336	0.704225	0.384025	0.162602	0.683491	0.243784	0.556881	0.491228	0.587659	0.397456	0.51304	0.408719	0.923077	0.412882	0.680967	0.206825	0.886767	0.901639	0.242131	0.337458	0.632511	0.136054	0.524044	0.474308	0.809139	0.458505	1.18026	1.00231	0.495272	0.718954	0.564599
Moraxellaceae	0.56701	1.4756	0.561313	0.508762	0.417616	0.224791	0.509771	1.02326	0.145314	0.906618	0.670103	0.795756	0.147059	0.73046	0.895522	0.82713	0.357143	0.347759	0.611154	0.528169	0.384025	0.813008	0.525762	0.487567	0.318218	0.842105	0.195886	0.278219	0.32065	1.08992	0.769231	0.495458	0.306435	0.517063	0.682128	0.737705	0.484262	0.449944	0.442758	0.47619	0.215783	0.948617	0.380771	0.366804	0.751073	0.462606	0.495272	0.522876	0.562722
Thermoanaerobacteraceae	0.412371	0.681044	0.518135	0.508762	0.341686	0.192678	0.594732	0.27907	0.46016	0.725295	0.773196	1.06101	0.882353	0.73046	1.19403	0.909843	0.491071	0.289799	0.381971	0.140845	0.998464	0.650407	0.578339	0.731351	0.954654	0.491228	0.391773	0.357711	0.25652	0.13624	0.307692	0.330306	0.578822	0.723888	0.818554	0.57377	0.807103	0.393701	0.442758	0.47619	0.184957	0.158103	0.475964	0.458505	0.643777	0.925212	0.495272	0.718954	0.554765
Synergistaceae	0.412371	0.681044	0.302245	0.508762	0.303721	0.160565	0.509771	0.55814	0.266408	0.453309	0.618557	0.353669	0.735294	0.73046	0.746269	1.07527	0.669643	0.328439	0.305577	0.352113	0.460829	0.487805	0.473186	0.341297	0.875099	0.491228	0.636631	0.397456	0.299273	0.953678	0.307692	0.495458	0.442629	1.03413	0.682128	0.409836	0.807103	0.618673	0.379507	0.680272	0.246609	0.0790514	0.618753	0.366804	0.536481	0.385505	0.630347	0.588235	0.516611
Cyclobacteriaceae	0.412371	0.45403	0.690846	0.508762	0.341686	0.192678	0.424809	0.55814	0.484379	0.543971	0.309278	0.618921	1.02941	0.803506	0.447761	0.82713	0.401786	0.212519	0.381971	0.28169	0.384025	0.406504	0.157729	0.43881	1.19332	0.491228	0.0489716	0.317965	0.25652	0.13624	0.307692	0.330306	0.374532	0.41365	0.47749	0.655738	0.726392	0.224972	0.885515	0.612245	0.123305	0.158103	0.380771	0.366804	0.107296	0.693909	0.540297	0.784314	0.456673
Campylobacteraceae	0.412371	0.681044	0.345423	0.339175	0.265756	0.160565	0.509771	0.837209	0.0968758	0.362647	0.463918	0.265252	0.882353	0.292184	0.597015	0.496278	0.446429	0.212519	0.458365	0.316901	0.921659	0.569106	0.262881	0.487567	0.954654	0.561404	0.244858	0.317965	0.299273	0.681199	0.307692	0.412882	0.340483	0.41365	0.341064	0.737705	0.726392	0.281215	0.506009	0.612245	0.431566	0.632411	0.142789	0.275103	0.107296	0.462606	0.585322	0.522876	0.449623
Erysipelotrichaceae	0.618557	0.113507	0.259067	0.565291	0.721336	0.289017	0.254885	0.465116	0.387503	0.181324	0.463918	0.442087	0.441176	0.146092	0.149254	0.496278	0.3125	0.367079	0.305577	0.387324	0.537634	0.325203	0.368034	0.828864	0.556881	0.350877	0.391773	0.317965	0.470286	0.13624	0.461538	0.90834	0.40858	0.517063	0.272851	0.655738	0.645682	0.393701	0.379507	0.408163	0.369914	0.395257	0.666349	0.229253	0.321888	0.385505	0.405223	0.718954	0.420712
Vibrionaceae	0.876289	2.04313	0.82038	0.339175	0	0.192678	0.169924	1.2093	0.242189	0.453309	0.773196	0.442087	0	0.219138	0.447761	0.248139	0.401786	0.328439	0.152788	0.176056	0.460829	1.05691	0.262881	0.828864	0.0795545	1.12281	0.0979432	0.158983	0.32065	0.817439	0.153846	0.165153	0.136193	0.103413	0.682128	0.737705	0.0807103	0.337458	0.253004	0.340136	0.40074	0.790514	0	0.229253	0	0.077101	0.180099	0	0.404377
Streptococcaceae	0.412371	0.45403	0.474957	0.395704	0.22779	0.192678	0.594732	0.372093	0.121095	0.271985	0.360825	0.442087	1.17647	0.511322	0.597015	0.413565	0.178571	0.231839	0.0763942	0.316901	0.537634	0.406504	0.210305	0.43881	0.397772	0.421053	0.146915	0.278219	0.235143	0.408719	0.769231	0.330306	0.306435	0.517063	0.341064	0.491803	1.04923	0.281215	0.253004	0.816327	0.246609	0.474308	0.190386	0.0917011	0.429185	0.539707	0.585322	0.326797	0.402983
Chitinophagaceae	0.309278	0.340522	0.561313	0.339175	0.379651	0.289017	0.254885	0.372093	0.339065	0.453309	0.412371	0.618921	0.882353	0.36523	0.746269	0.744417	0.178571	0.367079	0.152788	0.316901	0.614439	0.162602	0.315457	0.195027	0.556881	0.421053	0.440744	0.437202	0.235143	0.13624	0.307692	0.0825764	0.680967	0.723888	0.613915	0.491803	0.322841	0.393701	0.442758	0.47619	0.154131	0.474308	0.333175	0.183402	0.536481	0.385505	0.270149	0.326797	0.398714
Oscillospiraceae	0.463918	0.340522	0.604491	0.395704	0.303721	0.224791	0.339847	0.27907	0.653911	0.181324	0.463918	0.530504	0.441176	0.292184	0.298507	0.578991	0.133929	0.251159	0.305577	0.28169	0.921659	0.243902	0.315457	0.43881	0.71599	0	0.0979432	0.278219	0.491663	0.27248	0.461538	0.412882	0.272387	0.103413	0.272851	0.327869	1.37207	0.281215	0.506009	0.340136	0.184957	0.869565	0.333175	0.275103	0.107296	0.462606	0.720396	0.457516	0.393793
Synechococcaceae	0.206186	0.227015	0.388601	0.452233	0.0379651	0.128452	0.594732	0.55814	0.145314	0.362647	0.360825	0.265252	0.735294	0.438276	0.597015	0.661704	0.267857	0.231839	0.458365	0.105634	0.30722	0.487805	0.210305	0.536324	0.636436	0.210526	0.244858	0.238474	0.149637	0.408719	0.769231	0.412882	0.306435	0.827301	0.409277	0.491803	0.484262	0.393701	0.316256	0.408163	0.0924784	0.474308	0.285578	0.229253	0.536481	0.539707	0.360198	0.392157	0.382982
Planctomycetaceae	0.360825	0.340522	0.345423	0.282646	0.265756	0.128452	0.254885	0.27907	0.363284	0.271985	0.463918	0.353669	0.588235	0.438276	0.597015	0.661704	0.401786	0.212519	0.152788	0.387324	0.460829	0.325203	0.578339	0.243784	0.556881	0.421053	0.244858	0.198728	0.19239	0.13624	0	0.165153	0.544774	0.930714	0.545703	0.409836	0.322841	0.506187	0.126502	0.0680272	0.246609	0.316206	0.333175	0.183402	0.536481	0.693909	0.450248	0.588235	0.364091
Pseudomonadaceae	0.309278	0.227015	0.604491	0.282646	0.493546	0.578035	0.0849618	0.465116	0.508598	0.271985	0.412371	0.265252	0.147059	0.146092	0	0.330852	0.491071	0.734158	0.458365	0.28169	0.537634	0.325203	0.157729	0.487567	0.397772	0.350877	0.342801	0.516693	0.491663	0.13624	0	0.330306	0.442629	0.206825	0.341064	0.327869	0.403551	0.56243	0.253004	0.408163	0.585697	0.55336	0.333175	0.275103	0.321888	0.462606	0.630347	0.130719	0.362615
Anaplasmataceae	0.257732	0.340522	0.129534	0.339175	0.303721	0.128452	0.764656	0.55814	0.0968758	0.271985	0.360825	0.353669	0.882353	0.511322	0.597015	0.578991	0.357143	0.231839	0.0763942	0.140845	0.460829	0.569106	0.157729	0.29254	0.397772	0.280702	0.342801	0.357711	0.171013	0.681199	0.307692	0.412882	0.238338	0.517063	0.409277	0.491803	0.403551	0.224972	0.506009	0.544218	0.0616523	0.0790514	0.190386	0.0917011	0.321888	0.462606	0.405223	0.588235	0.359357
Acidaminococcaceae	0.309278	0.227015	0.345423	0.282646	0.0759301	0.224791	0.169924	0.27907	0.581255	0.271985	0.257732	0.530504	0.441176	0.292184	0.447761	0.496278	0.357143	0.193199	0.381971	0.176056	0.614439	0.325203	0.210305	0.195027	0.397772	0.421053	0.146915	0.198728	0.213767	0.408719	0.307692	0.330306	0.272387	0.517063	0.136426	0.327869	0.484262	0.224972	0.506009	0.204082	0.184957	0.395257	0.285578	0.137552	0.429185	0.462606	0.495272	0.326797	0.322948
Selenomonadaceae	0.515464	0.227015	0.302245	0.339175	0.531511	0.385356	0.254885	0.0930233	0.411722	0.0906618	0.309278	0.0884173	0.294118	0.292184	0.149254	0.165426	0.714286	0.251159	0.381971	0.28169	0.384025	0.162602	0.315457	0.341297	0.159109	0.280702	0.195886	0.238474	0.51304	0.27248	0.461538	0.412882	0.510725	0	0.204638	0.163934	0.403551	0.168729	0.506009	0.272109	0.986436	0.237154	0.380771	0.137552	0.321888	0.462606	0.540297	0.326797	0.321657
Cytophagaceae	0.257732	0.113507	0.215889	0.452233	0.417616	0.256904	0.254885	0.465116	0.145314	0.271985	0.463918	0.176835	0.441176	0.511322	0.597015	0.330852	0.0446429	0.270479	0.381971	0.246479	0.15361	0.650407	0.42061	0.14627	0.477327	0.421053	0.244858	0.397456	0.235143	0	0.307692	0.247729	0.340483	0.723888	0.272851	0.409836	0.242131	0.281215	0.379507	0.408163	0.40074	0.0790514	0.285578	0.229253	0.536481	0.154202	0.405223	0.261438	0.321418
Solibacteraceae	0.257732	0.45403	0.388601	0.395704	0.265756	0.224791	0.509771	0.186047	0.21797	0.362647	0.412371	0.353669	0.147059	0.36523	0.447761	0.578991	0.357143	0.15456	0.381971	0.316901	0.15361	0.325203	0.525762	0.195027	0.238663	0.210526	0.391773	0.238474	0.06413	0.544959	0.461538	0.0825764	0.340483	0.206825	0.272851	0.327869	0.242131	0.337458	0.379507	0.272109	0.277435	0.395257	0.237982	0.229253	0.643777	0.462606	0.360198	0.196078	0.320683
Odoribacteraceae	0.206186	0.794552	0.215889	0.169587	0.22779	0.256904	0.339847	0.465116	0.193752	0.271985	0.154639	0.442087	0.294118	0.073046	0.149254	0.248139	0.3125	0.270479	0.611154	0.316901	0.30722	0.406504	0.525762	0.195027	0.318218	0.0701754	0.29383	0.158983	0.171013	0	0.307692	0.0825764	0.170242	0.206825	0.47749	0.819672	0.322841	0.281215	0.379507	0.204082	0.215783	0.316206	0.380771	0.229253	0.107296	0.154202	0.630347	0.326797	0.293197
Bifidobacteriaceae	0.360825	0.113507	0.172712	0.508762	0.265756	0.32113	0.424809	0.186047	0.363284	0.181324	0.154639	0.353669	0.294118	0.219138	0.298507	0.413565	0.267857	0.173879	0.611154	0.246479	0.537634	0.243902	0.210305	0.536324	0.556881	0.140351	0.244858	0.198728	0.363403	0.27248	0.153846	0.247729	0.374532	0.310238	0.341064	0.0819672	0.322841	0.337458	0.126502	0.136054	0.215783	0.474308	0.190386	0.0458505	0	0.462606	0.585322	0.392157	0.292389
Pelagibacteraceae	0.154639	0.340522	0	0.339175	0.15186	0.128452	0.509771	0.55814	0.0242189	0.271985	0.360825	0.618921	0.735294	0.292184	1.04478	0.248139	0.223214	0.15456	0.305577	0.140845	0.15361	0.243902	0.210305	0.43881	0.318218	0.140351	0.195886	0.238474	0.06413	0.408719	0.615385	0.330306	0.102145	0.206825	0.272851	0.327869	0.242131	0.168729	0.316256	0.47619	0.0924784	0.158103	0.0951928	0.0917011	0.214592	0.231303	0.270149	0.522876	0.286471
Burkholderiaceae	0.309278	0.45403	0.345423	0.169587	0.265756	0.256904	0.169924	0.27907	0.314846	0.271985	0.309278	0.265252	0.441176	0.146092	0.597015	0.082713	0.357143	0.251159	0.229183	0.352113	0.230415	0.325203	0.157729	0.29254	0.318218	0.280702	0.0979432	0.119237	0.213767	0.13624	0.307692	0.165153	0.544774	0.310238	0.341064	0	0.484262	0.449944	0.189753	0.272109	0.215783	0.237154	0.237982	0.183402	0.643777	0.154202	0.360198	0.130719	0.276419
Peptoniphilaceae	0.309278	0.113507	0.259067	0.226116	0.113895	0.0642261	0.254885	0.465116	0.121095	0.0906618	0.515464	0.353669	0.588235	0.219138	0.746269	0.661704	0.223214	0.11592	0.152788	0.211268	0.921659	0.162602	0.105152	0.487567	0.318218	0.0701754	0.0979432	0.198728	0.149637	0.27248	0.153846	0.165153	0.136193	0.41365	0.204638	0.163934	0.161421	0.112486	0.189753	0.47619	0.246609	0.316206	0.237982	0.0458505	0.321888	0.385505	0.315173	0.326797	0.270062
Thermoanaerobacterales_Family_III_Incertae_Sedis	0.257732	0.45403	0.215889	0.452233	0.113895	0.192678	0.254885	0.27907	0.0726568	0.543971	0.360825	0.442087	0.294118	0.219138	0.298507	0.330852	0.178571	0.193199	0.229183	0.176056	0.230415	0.162602	0.262881	0.536324	0.397772	0.491228	0.0489716	0.238474	0.0855066	0.13624	0	0	0.272387	0.206825	0.341064	0.327869	0.161421	0.337458	0.379507	0.612245	0.0308261	0.237154	0.237982	0.0917011	0.321888	0.462606	0.405223	0.130719	0.264726
Pseudoalteromonadaceae	0.206186	1.36209	0.518135	0.339175	0.0379651	0.032113	0.169924	0.55814	0.0968758	0.362647	0.257732	0.353669	0.147059	0.292184	0.447761	0.248139	0.0892857	0.212519	0.152788	0.352113	0.230415	0.243902	0.42061	0.195027	0.0795545	0.561404	0.244858	0.158983	0.149637	0.13624	0.461538	0.0825764	0.170242	0.41365	0.47749	0.491803	0	0.224972	0.189753	0.0680272	0.184957	0.316206	0.0951928	0.137552	0.214592	0.077101	0.135074	0.196078	0.262374
Aeromonadaceae	0.154639	0.567537	0.388601	0.226116	0.265756	0.289017	0.339847	0.651163	0.193752	0.453309	0.360825	0.442087	0.147059	0.292184	0.447761	0.165426	0.133929	0.289799	0.305577	0.140845	0.230415	0.731707	0.105152	0.195027	0.159109	0.350877	0.244858	0.158983	0.149637	0.13624	0.307692	0.165153	0.136193	0.310238	0.341064	0.0819672	0.161421	0.112486	0.316256	0.136054	0.123305	0.395257	0.333175	0.275103	0	0.231303	0.180099	0.196078	0.260835
Methylococcaceae	0.154639	0.340522	0.215889	0.169587	0.265756	0.224791	0.254885	0.27907	0.121095	0.362647	0.309278	0	0.147059	0.146092	0.447761	0.413565	0.0892857	0.11592	0.229183	0.28169	0.230415	0	0.210305	0.0487567	0.238663	0.140351	0.342801	0	0.299273	0	0.153846	0.330306	0.544774	0.103413	0.272851	0.327869	0.322841	0.056243	0.316256	0.272109	0.308261	0.474308	0.428367	0.320954	0.536481	0.539707	0.270149	0.588235	0.25513
Spiroplasmataceae	0.360825	0.567537	0.172712	0.452233	0.189825	0.192678	0.339847	0.27907	0.121095	0.271985	0.103093	0.176835	0.588235	0.146092	0.298507	0.330852	0.223214	0.0772798	0.381971	0.211268	0.0768049	0	0.315457	0.536324	0.318218	0.210526	0.244858	0.317965	0.106883	0.27248	0	0.165153	0.340483	0.310238	0.545703	0.327869	0.161421	0.224972	0.189753	0.136054	0.123305	0.237154	0.190386	0.183402	0.214592	0.308404	0.225124	0.261438	0.250627
Puniceicoccaceae	0.0515464	0.227015	0.0863558	0.339175	0.113895	0.0642261	0.254885	0.465116	0	0.271985	0.154639	0.176835	0.147059	0.219138	0.746269	0.413565	0.3125	0.11592	0.763942	0.105634	0.230415	0.162602	0.105152	0.195027	0.0795545	0.140351	0.538688	0.198728	0.0213767	0.27248	0.461538	0.247729	0.0340483	0	0.204638	0.327869	0.161421	0.168729	0.442758	0.408163	0.0308261	0.0790514	0.0475964	0.366804	0.321888	0.539707	0.225124	0.784314	0.246381
Ectothiorhodospiraceae	0.309278	0.227015	0.129534	0.395704	0.15186	0.0642261	0.339847	0.465116	0.145314	0.0906618	0.154639	0.176835	0.294118	0.36523	0.298507	0.413565	0.357143	0.173879	0.152788	0.211268	0.230415	0.243902	0.157729	0.195027	0.238663	0.350877	0.195886	0.278219	0.149637	0.27248	0.307692	0.165153	0.0340483	0.206825	0.272851	0.327869	0.322841	0.056243	0.189753	0.340136	0.215783	0.0790514	0.237982	0.183402	0.536481	0.385505	0.315173	0.261438	0.243075
Rhodobacteraceae	0.154639	0.340522	0.345423	0.226116	0.0759301	0.0642261	0.0849618	0.186047	0.387503	0.0906618	0.309278	0.353669	0.441176	0.36523	0.298507	0.330852	0.178571	0.251159	0.152788	0.211268	0.384025	0.162602	0.157729	0.341297	0.397772	0.140351	0.342801	0.158983	0.0855066	0	0	0.247729	0.20429	0.103413	0.204638	0.245902	0.564972	0.224972	0.379507	0.408163	0.184957	0.0790514	0.285578	0.183402	0	0.385505	0.495272	0.196078	0.237771
Corynebacteriaceae	0.515464	0.227015	0.172712	0.339175	0.455581	0.128452	0.0849618	0.372093	0.314846	0.271985	0.412371	0	0.588235	0.146092	0.149254	0.248139	0.357143	0.386399	0.229183	0.28169	0.15361	0.0813008	0.157729	0.243784	0.556881	0.140351	0.195886	0.198728	0.25652	0	0	0	0.374532	0.310238	0.136426	0.409836	0.645682	0	0.316256	0.340136	0.184957	0.0790514	0.0475964	0.0458505	0.107296	0.154202	0.450248	0.0653595	0.236109
Nautiliaceae	0.206186	0.227015	0.259067	0.113058	0.15186	0.0963391	0.254885	0.0930233	0.0968758	0.362647	0.257732	0.442087	0.294118	0.146092	0.447761	0.413565	0.133929	0.173879	0.152788	0.28169	0.15361	0.162602	0.315457	0.14627	0.556881	0.280702	0.342801	0.278219	0.0855066	0.13624	0.307692	0.247729	0.102145	0.310238	0.136426	0.0819672	0.161421	0.281215	0.253004	0.0680272	0.215783	0.237154	0.285578	0.183402	0.536481	0.462606	0.135074	0.196078	0.234686
Hyphomicrobiaceae	0.154639	0.113507	0.302245	0.282646	0.113895	0.128452	0	0.0930233	0.145314	0.181324	0.154639	0.265252	0.147059	0.292184	0.597015	0.496278	0.178571	0.11592	0.458365	0.140845	0.230415	0.243902	0.157729	0.14627	0.318218	0.280702	0.146915	0.317965	0.12826	0.13624	0.153846	0.412882	0.20429	0.310238	0.47749	0.245902	0.0807103	0.112486	0.189753	0.204082	0.215783	0.158103	0.285578	0.183402	0.321888	0.385505	0.270149	0.261438	0.227944
Methylacidiphilaceae	0.412371	0.227015	0.215889	0	0.303721	0.0642261	0.169924	0.0930233	0.0484379	0.362647	0.154639	0.0884173	0.294118	0.584368	0.298507	0.082713	0.133929	0.15456	0.229183	0.211268	0.30722	0.162602	0.210305	0.29254	0.397772	0.140351	0.0979432	0.278219	0.12826	0.13624	0.615385	0.165153	0.306435	0.206825	0.341064	0.245902	0.242131	0.168729	0.126502	0.136054	0.154131	0.158103	0.142789	0.275103	0.429185	0.077101	0.135074	0.326797	0.219435
Syntrophobacteraceae	0.154639	0.567537	0.129534	0.113058	0.0759301	0.032113	0.254885	0.186047	0.266408	0.453309	0.257732	0.176835	0.294118	0.438276	0.597015	0.248139	0.223214	0.15456	0.0763942	0.176056	0.0768049	0.325203	0.262881	0.195027	0.397772	0.140351	0.244858	0.0794913	0.0855066	0.13624	0.307692	0.165153	0.102145	0.206825	0.204638	0.0819672	0.484262	0.168729	0.506009	0.204082	0.154131	0.237154	0.190386	0.0917011	0.214592	0.077101	0.0900495	0.0653595	0.216081
Elusimicrobiaceae	0.103093	0.113507	0.172712	0.339175	0.15186	0.192678	0.169924	0	0.242189	0.453309	0.412371	0.442087	0.294118	0.146092	0.149254	0.330852	0.357143	0.0772798	0	0.105634	0.230415	0.243902	0.262881	0.0975134	0.318218	0.0701754	0.146915	0.158983	0.213767	0.13624	0.307692	0.0825764	0.20429	0.206825	0.341064	0.327869	0.161421	0.112486	0.0632511	0.272109	0.246609	0.237154	0.428367	0.458505	0	0.231303	0.135074	0.392157	0.215438
Xanthomonadaceae	0.309278	0.227015	0.129534	0.226116	0.113895	0.128452	0.254885	0.0930233	0.193752	0.181324	0.154639	0.265252	0.147059	0.073046	0.298507	0.330852	0.223214	0.270479	0.152788	0.105634	0.230415	0.0813008	0.157729	0.14627	0.397772	0.0701754	0.195886	0.357711	0.342027	0.27248	0.307692	0.165153	0.170242	0.310238	0.136426	0.245902	0.161421	0.281215	0.126502	0.272109	0.246609	0.158103	0.237982	0.0458505	0.429185	0.154202	0.270149	0.261438	0.210644
Deinococcaceae	0.0515464	0	0.129534	0.169587	0.113895	0.032113	0.254885	0.27907	0.242189	0.453309	0.257732	0.176835	0.588235	0.438276	0	0.578991	0.223214	0.15456	0.305577	0.316901	0.230415	0.325203	0.262881	0.243784	0.397772	0.0701754	0.244858	0.198728	0.299273	0	0.307692	0.0825764	0.20429	0.41365	0.272851	0	0	0.168729	0.189753	0.136054	0.123305	0.0790514	0.190386	0.0458505	0	0.308404	0.405223	0.130719	0.210377
Prochloraceae	0.103093	0.340522	0.0431779	0.282646	0	0.032113	0.424809	0.651163	0.0242189	0.271985	0.154639	0.176835	0.294118	0.511322	0.597015	0.248139	0.178571	0.0772798	0	0.0704225	0.384025	0.162602	0	0.390054	0.397772	0.140351	0	0.119237	0.12826	0.544959	0	0.165153	0	0.206825	0.204638	0.327869	0.322841	0.337458	0.189753	0.340136	0.0616523	0.158103	0	0.0458505	0.214592	0.308404	0.135074	0.196078	0.207578
Peptostreptococcaceae	0.257732	0.227015	0.129534	0.226116	0.265756	0	0	0.372093	0.0968758	0.271985	0.206186	0.176835	0.588235	0.36523	0.298507	0.413565	0.133929	0.0579598	0.152788	0.140845	0.30722	0.243902	0.157729	0.29254	0.318218	0.210526	0.0489716	0.0794913	0.0855066	0.408719	0.153846	0.330306	0.0680967	0.206825	0.136426	0.0819672	0.403551	0.112486	0.253004	0.136054	0.215783	0.316206	0.0951928	0.0917011	0.214592	0.231303	0.135074	0.196078	0.20651
Prolixibacteraceae	0.257732	0.227015	0.259067	0.226116	0.113895	0.128452	0.254885	0.27907	0.121095	0.181324	0.154639	0.176835	0.147059	0.146092	0.298507	0.248139	0.267857	0.231839	0.229183	0.246479	0.15361	0	0.157729	0.195027	0.238663	0.0701754	0.29383	0.158983	0.0855066	0.408719	0.307692	0.165153	0.272387	0.103413	0.136426	0.245902	0.161421	0.112486	0.316256	0.272109	0.215783	0.474308	0.142789	0.0917011	0.107296	0.231303	0.360198	0.130719	0.204268
Alteromonadaceae	0.257732	0.340522	0.259067	0.339175	0.189825	0.192678	0	0.186047	0.266408	0.181324	0.309278	0.265252	0	0.219138	0	0.248139	0.178571	0.251159	0.229183	0.28169	0.460829	0.162602	0.105152	0.29254	0.159109	0.210526	0.0979432	0.119237	0.25652	0.408719	0.153846	0.165153	0.102145	0	0.341064	0.327869	0.242131	0.281215	0.253004	0.204082	0.0924784	0.316206	0.0951928	0.183402	0.107296	0	0.180099	0.130719	0.200922
Rhodospirillaceae	0.257732	0.45403	0.172712	0.113058	0.493546	0.128452	0.339847	0.0930233	0.121095	0.181324	0.103093	0.0884173	0.147059	0.219138	0.149254	0.413565	0.133929	0.0965997	0.305577	0.140845	0.30722	0.162602	0.157729	0.195027	0	0.210526	0.0979432	0.0794913	0.171013	0.27248	0.461538	0	0.20429	0	0.204638	0.409836	0.0807103	0.168729	0.0632511	0.340136	0.215783	0.237154	0.237982	0.137552	0.321888	0.154202	0.225124	0.261438	0.198554
Geobacteraceae	0.154639	0.113507	0.345423	0.395704	0.455581	0.160565	0.0849618	0.186047	0.193752	0.181324	0.257732	0.265252	0.294118	0.146092	0	0.248139	0.178571	0.212519	0	0.316901	0.230415	0.325203	0.210305	0.341297	0.318218	0.140351	0.195886	0.119237	0.12826	0	0	0.0825764	0.136193	0.103413	0.272851	0.327869	0.0807103	0.056243	0.126502	0.340136	0.184957	0.237154	0.237982	0.137552	0.107296	0.154202	0.270149	0.130719	0.191385
Sphingomonadaceae	0.154639	0.113507	0.259067	0.113058	0.22779	0.224791	0.0849618	0.0930233	0.339065	0.181324	0.257732	0.176835	0.147059	0.292184	0.149254	0.330852	0.267857	0.11592	0.152788	0.0704225	0.230415	0.162602	0.210305	0.243784	0.318218	0.210526	0.146915	0.0397456	0.12826	0.408719	0.307692	0.0825764	0.136193	0.103413	0.272851	0.163934	0.0807103	0.056243	0.253004	0.272109	0.154131	0.158103	0.142789	0.0458505	0.107296	0.385505	0.0900495	0.196078	0.184586
Eggerthellaceae	0.360825	0	0.259067	0.113058	0.189825	0.0963391	0	0.186047	0.21797	0.0906618	0.257732	0.176835	0.441176	0.146092	0.447761	0.165426	0.0892857	0.13524	0.0763942	0.246479	0.384025	0.162602	0.157729	0.29254	0.159109	0	0.146915	0.158983	0.25652	0.13624	0	0.165153	0.238338	0.103413	0.0682128	0	0.564972	0.112486	0.316256	0.408163	0.184957	0	0.142789	0.0458505	0.214592	0.308404	0.270149	0.0653595	0.182499
Blattabacteriaceae	0.154639	0	0.0863558	0.0565291	0.189825	0.0963391	0.339847	0.465116	0.145314	0.0906618	0.154639	0.176835	0.147059	0.146092	0.447761	0.248139	0.178571	0.13524	0.0763942	0.176056	0.384025	0.162602	0.315457	0.14627	0.0795545	0.210526	0.195886	0.119237	0.19239	0.408719	0.153846	0.165153	0.102145	0.103413	0.341064	0.163934	0.242131	0.112486	0.0632511	0	0.123305	0.158103	0.333175	0.229253	0.214592	0.231303	0.135074	0.130719	0.181855
Endomicrobiaceae	0.103093	0.227015	0.172712	0.169587	0.15186	0.160565	0.169924	0.186047	0.0242189	0.0906618	0.103093	0.442087	0.147059	0	0.149254	0.248139	0.267857	0.0772798	0.305577	0.176056	0.0768049	0.162602	0.157729	0.243784	0	0.210526	0.0489716	0.119237	0.0427533	0.27248	0.615385	0.165153	0.0680967	0.206825	0.341064	0.409836	0.161421	0.112486	0.253004	0.408163	0.123305	0.158103	0.0475964	0	0.107296	0.308404	0.0450248	0.326797	0.178436
Chromatiaceae	0.206186	0.227015	0.172712	0.0565291	0.113895	0.160565	0.254885	0.27907	0.145314	0.362647	0.257732	0.0884173	0.147059	0.36523	0.149254	0.082713	0.133929	0.0772798	0.152788	0.0352113	0.537634	0.0813008	0.0525762	0.341297	0.159109	0.210526	0.0489716	0.158983	0.149637	0.27248	0	0.165153	0.170242	0.206825	0.136426	0.0819672	0.242131	0.168729	0.379507	0.272109	0.123305	0.158103	0.0475964	0.0917011	0.214592	0.077101	0.0450248	0.0653595	0.169309
Desulfobulbaceae	0.103093	0.340522	0.259067	0.282646	0.189825	0.128452	0.254885	0.186047	0.0726568	0.271985	0.257732	0.0884173	0	0	0.149254	0.248139	0.267857	0.13524	0.0763942	0.176056	0	0.0813008	0.262881	0.29254	0.0795545	0	0.244858	0.198728	0.0427533	0	0.307692	0	0.272387	0.103413	0.136426	0.245902	0.322841	0.281215	0.253004	0.272109	0.123305	0.158103	0.190386	0.183402	0.107296	0.077101	0.180099	0.196078	0.168784
Atopobiaceae	0.206186	0.227015	0.172712	0.282646	0.15186	0.160565	0.0849618	0.186047	0.339065	0.181324	0.360825	0.442087	0.294118	0.073046	0.149254	0	0.133929	0.0772798	0.152788	0.211268	0.15361	0.162602	0.105152	0.195027	0.0795545	0.0701754	0	0.0794913	0.0855066	0.13624	0.153846	0.330306	0.0340483	0.206825	0	0.245902	0.0807103	0.168729	0.189753	0.272109	0.184957	0.158103	0.0951928	0.137552	0.107296	0.231303	0.270149	0.261438	0.168386
Rhizobiaceae	0.257732	0.113507	0.345423	0.226116	0.22779	0.0963391	0.169924	0.465116	0.121095	0.181324	0.103093	0.265252	0.147059	0.292184	0	0.248139	0.178571	0.15456	0.0763942	0.0352113	0.230415	0.0813008	0.105152	0.43881	0	0.210526	0.0489716	0.198728	0.0855066	0	0.153846	0.0825764	0.238338	0.103413	0.204638	0.245902	0.242131	0.056243	0.189753	0.136054	0.0924784	0	0.0951928	0.229253	0.429185	0	0.225124	0.0653595	0.164453
Entomoplasmataceae	0.0515464	0.340522	0.129534	0.113058	0.0759301	0.032113	0.169924	0.0930233	0.0726568	0.181324	0.154639	0.265252	0.294118	0.292184	0.597015	0.330852	0.0446429	0.0386399	0.0763942	0.105634	0.230415	0.243902	0.210305	0.195027	0.0795545	0.0701754	0.0979432	0.0794913	0.0427533	0.27248	0.307692	0.165153	0.102145	0.206825	0.204638	0.327869	0	0.112486	0.189753	0.136054	0.0308261	0.0790514	0.0475964	0.0917011	0.214592	0.154202	0.180099	0.0653595	0.158273
Chlorobiaceae	0.206186	0.227015	0.345423	0.226116	0.113895	0.160565	0	0.0930233	0.0968758	0	0.154639	0.0884173	0.147059	0.36523	0.298507	0.082713	0.223214	0.251159	0.0763942	0.176056	0.460829	0.162602	0.157729	0.341297	0.238663	0.350877	0.146915	0.0794913	0.12826	0	0	0.0825764	0.272387	0.103413	0.204638	0.0819672	0.161421	0	0.316256	0.136054	0.184957	0.0790514	0	0.0917011	0	0.154202	0.135074	0.0653595	0.155588
Heliobacteriaceae	0.206186	0.227015	0.388601	0.508762	0.0379651	0.0963391	0.0849618	0	0.193752	0.0906618	0.103093	0.265252	0	0.292184	0	0.248139	0.0446429	0.0965997	0.229183	0.176056	0.384025	0.0813008	0	0.29254	0.0795545	0	0.0979432	0.158983	0.0855066	0	0	0.247729	0.102145	0.206825	0.136426	0.163934	0	0.224972	0.316256	0.408163	0.0308261	0.237154	0.0951928	0	0.107296	0.154202	0.225124	0.130719	0.151171
Methanococcaceae	0.103093	0.340522	0.0863558	0.113058	0.0379651	0	0.254885	0.27907	0.0484379	0.271985	0.309278	0.530504	0.735294	0.219138	0.149254	0.165426	0.223214	0.0386399	0	0.0704225	0.30722	0.0813008	0.105152	0.0975134	0.318218	0.140351	0.0489716	0	0.106883	0.13624	0	0	0.170242	0.103413	0	0.163934	0.242131	0.112486	0.126502	0.0680272	0.0616523	0.0790514	0	0	0.214592	0.231303	0.225124	0.130719	0.150991
Shewanellaceae	0.257732	0.340522	0.388601	0.169587	0.0379651	0.032113	0	0.465116	0.0726568	0.181324	0.206186	0.353669	0	0.146092	0	0.165426	0.223214	0.13524	0.0763942	0.176056	0	0.243902	0.105152	0.243784	0.0795545	0.0701754	0.0489716	0.0794913	0.0427533	0.27248	0.153846	0	0.170242	0.103413	0.204638	0.327869	0.0807103	0.168729	0.0632511	0.204082	0.184957	0.395257	0	0.320954	0	0	0.180099	0	0.149421
Actinomycetaceae	0.206186	0	0.259067	0.169587	0.0379651	0.160565	0.169924	0.0930233	0.193752	0.181324	0.154639	0.176835	0.294118	0	0.149254	0.082713	0.133929	0.173879	0.0763942	0.105634	0.0768049	0.0813008	0.0525762	0.0975134	0.159109	0.210526	0.244858	0.158983	0.12826	0.13624	0.153846	0.247729	0.170242	0	0.0682128	0.245902	0.242131	0.168729	0	0.272109	0.0308261	0.0790514	0.190386	0.275103	0.107296	0.231303	0.135074	0.261438	0.146757
Myxococcaceae	0.206186	0.113507	0.0863558	0.169587	0.113895	0.192678	0.0849618	0	0.121095	0.0906618	0.0515464	0.176835	0.147059	0.219138	0.149254	0.248139	0.133929	0.0965997	0.152788	0.140845	0	0	0.105152	0.14627	0.318218	0.0701754	0.0489716	0.119237	0.171013	0.27248	0.307692	0.165153	0.136193	0	0.204638	0.245902	0.0807103	0.112486	0.126502	0.204082	0.154131	0.237154	0.0951928	0.137552	0	0.077101	0.270149	0.326797	0.14225
Thermodesulfobiaceae	0.257732	0	0.0863558	0.113058	0.0759301	0.0642261	0	0	0.121095	0.271985	0.103093	0.0884173	0	0.36523	0.447761	0.248139	0.178571	0.0386399	0.0763942	0.0704225	0.0768049	0.162602	0.157729	0.0487567	0.0795545	0.0701754	0.146915	0.238474	0.0855066	0	0	0	0.136193	0.41365	0.409277	0.409836	0	0.056243	0.0632511	0.340136	0.0616523	0.0790514	0.0951928	0.137552	0.107296	0.231303	0.315173	0.196078	0.140114
Nocardiaceae	0.103093	0.113507	0.0431779	0.113058	0.15186	0.0963391	0	0.186047	0.0968758	0.0906618	0.0515464	0.176835	0.147059	0.073046	0	0.413565	0.178571	0.0965997	0.0763942	0.211268	0.0768049	0.0813008	0.105152	0.341297	0.238663	0.0701754	0	0.119237	0.25652	0	0	0.165153	0.238338	0	0.0682128	0.245902	0.403551	0.224972	0.253004	0.272109	0.154131	0.0790514	0.285578	0.0917011	0.107296	0.154202	0.135074	0.130719	0.139951
Chroococcidiopsidaceae	0.154639	0.227015	0.129534	0.169587	0.0759301	0.0963391	0	0.186047	0.0968758	0.0906618	0.0515464	0.265252	0.147059	0.219138	0.447761	0.082713	0.178571	0.0579598	0.152788	0.0704225	0.230415	0.162602	0.210305	0.0487567	0.238663	0.0701754	0.0489716	0.0794913	0.149637	0.27248	0	0.0825764	0.170242	0.206825	0.272851	0.327869	0.0807103	0.056243	0	0.204082	0.0924784	0.158103	0.0951928	0	0.107296	0	0.135074	0.261438	0.138798
Methanosarcinaceae	0.154639	0	0.0863558	0.113058	0	0	0.254885	0.465116	0.0968758	0.181324	0.154639	0	0.441176	0.219138	0	0	0.178571	0.0579598	0	0	0.460829	0.162602	0.105152	0.0487567	0.318218	0.0701754	0.0489716	0.0794913	0.0855066	0.544959	0.461538	0.247729	0.0340483	0.103413	0.0682128	0.0819672	0.403551	0.056243	0	0.136054	0	0.0790514	0	0.0458505	0.214592	0	0.135074	0.196078	0.137329
Acetobacteraceae	0.257732	0.113507	0.129534	0.0565291	0.113895	0.0963391	0	0	0.145314	0	0.257732	0.0884173	0	0.073046	0.298507	0.082713	0.133929	0.0965997	0.229183	0.105634	0.0768049	0.0813008	0.105152	0.243784	0	0.210526	0.146915	0.158983	0.06413	0	0.307692	0.165153	0.238338	0	0.272851	0.163934	0.242131	0.056243	0.126502	0.408163	0.0924784	0.158103	0.190386	0.0458505	0.214592	0.154202	0.180099	0.0653595	0.134339
Nostocaceae	0.0515464	0.113507	0.0863558	0.0565291	0.15186	0.128452	0	0.186047	0.0968758	0.181324	0.0515464	0.0884173	0.588235	0.073046	0.149254	0.082713	0.0892857	0.0579598	0.229183	0.176056	0.0768049	0.162602	0.105152	0.0487567	0.0795545	0.0701754	0.146915	0.0397456	0.0855066	0.13624	0.307692	0.247729	0.0340483	0.206825	0.0682128	0.0819672	0.242131	0.112486	0.379507	0.136054	0.215783	0.0790514	0.0475964	0.0458505	0.107296	0.231303	0.135074	0.130719	0.133312
Anaerolineaceae	0.103093	0	0.0863558	0.113058	0.22779	0.128452	0	0.0930233	0.0968758	0.271985	0.0515464	0.176835	0.588235	0	0.447761	0.165426	0.223214	0.0193199	0	0.105634	0.384025	0.243902	0.262881	0.0487567	0.159109	0.0701754	0.0489716	0.0397456	0.106883	0	0	0	0.20429	0	0.0682128	0.0819672	0	0.112486	0	0.136054	0.0308261	0.158103	0.0951928	0.137552	0.429185	0.077101	0.135074	0.261438	0.12897
Helicobacteraceae	0.154639	0.113507	0.129534	0.113058	0.0379651	0.032113	0.0849618	0.186047	0.0242189	0	0.206186	0	0.735294	0.146092	0.149254	0.330852	0.0892857	0.0193199	0.152788	0.0704225	0.30722	0	0.157729	0.0975134	0.159109	0	0.0489716	0.0794913	0.0427533	0.27248	0.153846	0.0825764	0.0680967	0.103413	0.0682128	0.0819672	0.242131	0	0.189753	0.136054	0.0616523	0.0790514	0.0951928	0.0917011	0.429185	0.077101	0.135074	0.0653595	0.127108
Halomonadaceae	0	0.227015	0.129534	0.113058	0.0759301	0.0642261	0.169924	0.55814	0.145314	0.271985	0.103093	0.0884173	0	0.146092	0	0	0.133929	0.0965997	0	0.105634	0.0768049	0.162602	0.105152	0.195027	0	0.140351	0.0979432	0.158983	0.106883	0.408719	0.307692	0.0825764	0.0680967	0.103413	0.0682128	0.0819672	0.242131	0.056243	0.316256	0.136054	0.0308261	0.0790514	0.0475964	0.183402	0.107296	0.077101	0.135074	0.0653595	0.126452
Acidimicrobiaceae	0.154639	0.113507	0.129534	0.169587	0.0379651	0.032113	0.0849618	0	0.0726568	0.271985	0.103093	0.265252	0.147059	0.146092	0.149254	0.082713	0.178571	0.0772798	0	0.0704225	0.15361	0.162602	0.210305	0.14627	0.238663	0	0.0979432	0.0397456	0.06413	0.13624	0	0.0825764	0.170242	0.206825	0.136426	0.0819672	0.0807103	0.281215	0.126502	0.136054	0.154131	0.158103	0.142789	0.0917011	0.107296	0.077101	0.225124	0.130719	0.123452
Sporomusaceae	0.154639	0	0.0431779	0.113058	0.15186	0.0642261	0.0849618	0.186047	0.0726568	0	0.0515464	0.0884173	0.294118	0	0.298507	0.082713	0.0892857	0.11592	0.152788	0.140845	0.230415	0.0813008	0.157729	0.14627	0.159109	0.210526	0.0979432	0.0794913	0.0855066	0.13624	0.153846	0.0825764	0.170242	0.103413	0.136426	0	0.242131	0.056243	0.189753	0.136054	0.0308261	0.0790514	0.0475964	0.137552	0.321888	0	0.180099	0.130719	0.120161
Aerococcaceae	0.0515464	0.227015	0.0863558	0.113058	0.113895	0.032113	0.0849618	0.27907	0.0726568	0.0906618	0.154639	0.265252	0.294118	0.219138	0.298507	0.082713	0.133929	0.0386399	0.152788	0.0704225	0.0768049	0	0.210305	0	0.238663	0.0701754	0.146915	0.0397456	0.0213767	0.13624	0.153846	0.165153	0.102145	0.206825	0.0682128	0	0.0807103	0.056243	0.189753	0.136054	0.0924784	0.158103	0	0.0458505	0.107296	0.077101	0.135074	0.130719	0.118901
Micrococcaceae	0.103093	0	0.0431779	0.113058	0.189825	0.128452	0.169924	0.0930233	0.193752	0.181324	0.103093	0.0884173	0.147059	0.073046	0	0.248139	0.133929	0.0965997	0.0763942	0.105634	0.0768049	0.0813008	0.0525762	0.14627	0.0795545	0.210526	0.146915	0.198728	0.149637	0	0	0	0.238338	0.206825	0.136426	0	0.0807103	0.281215	0.126502	0.136054	0.123305	0.0790514	0.0475964	0.183402	0.107296	0.231303	0.135074	0.0653595	0.116848
Comamonadaceae	0.103093	0	0.129534	0.169587	0.265756	0.32113	0	0.0930233	0.145314	0.0906618	0.0515464	0.176835	0	0.073046	0	0.082713	0.178571	0.212519	0.0763942	0.246479	0	0.0813008	0.105152	0.14627	0.318218	0.210526	0.0979432	0.0794913	0.213767	0.13624	0	0	0.0680967	0.310238	0.204638	0	0	0.112486	0	0.136054	0.184957	0.0790514	0.190386	0.137552	0	0.077101	0.135074	0.130719	0.116072
Oxalobacteraceae	0	0.113507	0.215889	0.0565291	0.113895	0.0642261	0	0	0.193752	0.0906618	0.103093	0.176835	0	0.146092	0	0.082713	0.0892857	0.0772798	0	0.0704225	0	0.162602	0.262881	0.390054	0.318218	0	0.0489716	0.278219	0.171013	0	0	0.0825764	0.0680967	0	0.136426	0.327869	0.0807103	0.337458	0.126502	0.272109	0.123305	0	0.0475964	0.0917011	0.321888	0.077101	0.180099	0	0.114575
Desulfobacteraceae	0.154639	0.113507	0.0431779	0.113058	0.0759301	0.032113	0.169924	0	0	0.181324	0.257732	0.0884173	0.147059	0.073046	0	0.082713	0.0892857	0.0579598	0.305577	0.105634	0.15361	0	0.0525762	0.14627	0.238663	0.0701754	0.244858	0.119237	0.106883	0.13624	0	0.0825764	0.102145	0.103413	0.0682128	0.0819672	0.161421	0.168729	0.253004	0	0.154131	0.0790514	0.0475964	0.0917011	0.321888	0.231303	0.0450248	0.130719	0.114219
Nitrosomonadaceae	0.103093	0	0.0431779	0.226116	0.0759301	0.0963391	0.0849618	0	0.0968758	0.0906618	0.103093	0.176835	0.294118	0.146092	0.149254	0.082713	0.0892857	0.0579598	0.229183	0.176056	0.15361	0.162602	0.105152	0.0975134	0.159109	0.0701754	0.0489716	0.0794913	0.06413	0	0	0.165153	0.136193	0.103413	0.0682128	0.163934	0.161421	0.224972	0.0632511	0.272109	0.0616523	0.0790514	0.0475964	0	0.107296	0.077101	0.0900495	0.261438	0.111361
Cardiobacteriaceae	0.0515464	0.45403	0.0431779	0.113058	0	0.032113	0.169924	0.0930233	0.0242189	0.181324	0.103093	0.353669	0	0.146092	0.149254	0.165426	0.0446429	0.0193199	0	0.0704225	0	0.0813008	0.0525762	0.14627	0.0795545	0.0701754	0.0979432	0.119237	0.0427533	0	0.153846	0	0.136193	0.206825	0.0682128	0.0819672	0.0807103	0.168729	0.126502	0.136054	0.0616523	0.158103	0.142789	0.0917011	0	0.154202	0.0900495	0.130719	0.101925
Rhodanobacteraceae	0.0515464	0.113507	0.0863558	0.113058	0.113895	0.128452	0.169924	0	0.145314	0.0906618	0.0515464	0.353669	0	0.146092	0.149254	0.082713	0.133929	0.0772798	0	0.140845	0.0768049	0.0813008	0.157729	0.0487567	0.0795545	0.140351	0.146915	0.0794913	0.0427533	0.13624	0.153846	0.247729	0.0680967	0.103413	0.0682128	0.0819672	0	0.112486	0.0632511	0	0.123305	0	0.142789	0.0917011	0.214592	0	0.0900495	0.130719	0.100627

## Sheet: Bacteria-Genera
Taxa	17ZD1H	17ZD2H	17ZD3H	17ZD4H	1ZD1H	1ZD2H	1ZD3H	1ZD4H	2094ZD1H	2094ZD2H	2094ZD3H	2094ZD4H	29ZD1H	29ZD2H	29ZD3H	29ZD4H	77D1H	77D2H	77D3H	77D4H	8ZD1H	8ZD2H	8ZD3H	8ZD4H	126D1L	126D2L	126D3L	126D4L	162ZD1L	162ZD2L	162ZD3L	162ZD4L	20LZD1L	20LZD2L	20LZD3L	20LZD4L	2ZD1L	2ZD2L	2ZD3L	2ZD4L	60ZD1L	60ZD2L	60ZD3L	60ZD4L	91ZD1L	91ZD2L	91ZD3L	91ZD4L	rowMeans(percent_core_genus_metagenome)
Prevotella	37.6114	26.2162	37.8894	34.5455	54.1702	69.1534	47.3934	34.6501	56.5775	36.114	36.1613	27.4714	17.0863	35.647	29.5374	22.8228	49.6752	60.8845	45	53.9726	24.8619	43.184	45.9893	24.3463	25.8396	47.6499	52.546	54.7279	59.7734	45.0617	36.1921	48.3043	44.9404	31.2352	36.3272	26.4115	31.297	46.301	38.6598	28.1452	60.6267	43.8675	50.4777	60.4839	33.9646	29.0179	33.2288	32.2364	40.5891
Treponema	4.93167	6.48649	5.92965	4.67532	3.91744	1.8737	2.74882	3.16027	2.13904	4.64625	4.87365	6.13944	4.4964	6.42674	3.02491	4.5045	3.7981	2.27565	3.98305	3.44423	5.06446	5.24309	5.7041	4.93899	6.06343	3.97083	3.1961	2.8992	2.2899	3.7037	6.34648	4.85793	4.54021	5.81948	5.13232	5.26316	4.60526	4.33673	4.56554	5.64516	2.48638	5.99821	4.24628	3.88105	5.05051	4.01786	3.65726	5.83396	4.43402
Bacteroides	3.0303	2.97297	3.46734	2.92208	4.46504	4.23317	3.41232	2.93454	3.95722	2.85111	3.54994	2.18522	1.79856	3.59897	3.55872	4.6046	4.69765	4.4869	3.72881	4.69667	2.02578	2.19256	5.10992	3.0215	2.70522	2.75527	3.62947	4.14808	4.15486	3.08642	2.40137	2.29148	5.57907	3.56295	4.08982	4.40191	2.63158	4.71939	3.9028	2.41935	4.18937	3.31244	4.24628	4.13306	2.0202	3.39286	3.97074	3.66492	3.51898
Ruminococcus	4.33749	4.45946	4.37186	5.12987	1.43218	0.55517	1.61137	4.06321	1.63102	2.00634	3.91095	4.26639	4.85612	3.08483	3.73665	4.7047	1.94903	1.20223	3.13559	1.52642	5.98527	3.43184	1.84195	7.78617	4.01119	2.43112	1.40845	1.4719	1.46364	1.69753	1.02916	2.0165	1.73144	4.63183	3.12751	4.49761	4.79323	2.55102	3.68189	6.85484	1.12398	2.68577	1.27389	1.10887	2.14646	3.39286	3.814	2.54301	3.05216
Ruminiclostridium	3.62448	3.51351	4.87437	5.77922	1.13732	0.589868	2.18009	3.83747	2.21925	1.90074	4.15162	4.9948	5.93525	3.3419	3.55872	4.5045	1.84908	1.30957	2.0339	1.83953	6.16943	2.66921	1.36661	6.79837	3.45149	2.43112	1.02925	1.24888	1.22757	1.85185	2.05832	1.83318	1.65448	6.05701	2.48597	4.21053	4.88722	2.8699	3.3137	5.48387	1.08992	2.14861	1.16773	0.856855	1.89394	4.10714	3.39603	2.76739	2.99377
Butyrivibrio	2.49554	2.02703	3.06533	2.46753	2.44313	0.936849	1.23223	2.14447	4.46524	2.21753	3.06859	2.28928	1.43885	3.08483	2.4911	2.8028	2.24888	2.76943	3.22034	2.73973	3.407	1.04862	2.07962	2.96339	2.79851	2.26904	4.44204	3.07761	2.40793	1.38889	1.71527	5.31622	1.96229	1.78147	2.72654	2.00957	2.34962	1.65816	2.65096	2.09677	2.8951	1.96956	4.4586	1.41129	3.66162	2.14286	3.55277	3.36574	2.56783
Clostridium	2.85205	2.16216	1.8593	2.14286	1.85341	0.624566	1.80095	3.386	1.79144	3.37909	2.2864	3.01769	4.85612	2.05656	3.02491	3.1031	1.44928	1.43839	2.20339	1.17417	3.68324	1.81125	1.24777	3.77687	3.07836	1.21556	1.40845	1.5165	1.41643	3.7037	2.5729	2.47479	1.96229	1.90024	2.00481	2.20096	3.94737	1.91327	2.35641	2.25806	1.22616	2.41719	1.75159	0.856855	2.77778	3.66071	2.40334	2.84218	2.30931
Fibrobacter	1.72311	3.10811	2.0603	1.55844	1.60067	0.728661	1.51659	0.677201	1.17647	2.00634	2.04573	2.28928	2.15827	1.54242	2.84698	2.4024	1.34933	1.13783	2.71186	1.25245	1.38122	1.3346	2.07962	1.85938	2.42537	1.37763	2.32936	1.87333	1.27479	1.69753	2.91595	1.74152	2.69334	1.18765	2.1652	1.81818	1.50376	2.04082	2.20913	1.29032	1.63488	1.61146	1.64544	2.26815	3.40909	1.51786	2.56008	2.16904	1.87307
Natranaerobius	1.72311	1.08108	0.904523	1.2987	0.505476	0.381679	1.32701	0.902935	0.614973	2.00634	1.50421	1.45682	2.8777	1.02828	1.9573	1.5015	0.449775	0.644053	0.762712	0.821918	2.02578	1.3346	1.24777	0.987798	2.23881	1.05348	1.02925	0.802855	0.448536	0.771605	1.37221	1.28323	0.808003	1.66271	1.20289	1.14833	0.75188	0.765306	0.883652	1.29032	0.408719	0.537153	0.955414	0.504032	1.76768	2.05357	1.41066	1.86986	1.1743
Marivirga	0.77243	2.16216	0.80402	1.1039	0.673968	0.312283	0.947867	1.12867	0.561497	1.90074	1.08303	1.87305	2.33813	1.19966	2.84698	1.5015	0.49975	0.472306	0.932203	0.74364	1.19705	1.3346	0.831848	1.0459	1.1194	1.13452	0.92091	0.802855	0.448536	1.38889	1.88679	0.824931	0.654098	1.66271	1.52366	1.62679	1.59774	0.57398	0.883652	1.37097	0.579019	0.984781	0.902335	0.504032	1.38889	1.60714	1.41066	1.12191	1.14972
Lachnoclostridium	1.18835	1.08108	0.703518	1.62338	0.589722	0.520472	0.853081	1.3544	0.588235	2.85111	1.32371	1.56087	1.79856	0.942588	0.711744	2.1021	0.849575	0.815801	0.847458	0.587084	1.74954	1.04862	0.356506	2.67286	1.21269	1.13452	0.270856	0.892061	0.826251	0.925926	1.02916	0.91659	0.769527	1.30641	0.721732	2.87081	1.2218	0.765306	1.10457	1.77419	0.510899	0.984781	0.690021	0.302419	0.631313	2.76786	0.940439	0.822737	1.12736
Acholeplasma	0.891266	1.08108	0.954774	1.03896	0.968829	0.763359	1.70616	0.790068	0.588235	1.47835	1.1432	1.14464	0.719424	1.19966	1.24555	0.700701	0.949525	0.558179	1.35593	0.821918	1.01289	0.85796	1.48544	1.16212	1.30597	0.648298	1.19177	0.758252	0.708215	1.08025	2.74443	0.824931	1.23124	0.831354	1.60385	1.33971	1.03383	1.27551	1.25184	0.725806	0.544959	0.716204	1.32696	1.20968	2.90404	0.803571	1.41066	1.42109	1.11481
Mycoplasma	1.78253	1.08108	0.854271	1.16883	1.01095	0.659264	1.80095	0.902935	0.614973	0.844773	1.02286	0.728408	1.79856	1.19966	0.711744	1.4014	0.949525	0.622585	1.01695	0.665362	1.28913	1.42993	1.36661	1.16212	1.86567	0.810373	1.02925	0.713649	0.75543	0.925926	1.20069	0.366636	0.923432	0.712589	1.44346	0.956938	1.8797	1.33929	0.810015	1.12903	0.749319	0.268577	0.849257	0.756048	2.65152	0.892857	1.14943	1.49589	1.07834
Sphaerochaeta	0.950683	1.08108	0.904523	1.16883	0.631845	1.00625	1.70616	1.3544	0.427807	1.37276	0.902527	0.728408	1.07914	1.54242	1.60142	1.001	0.749625	0.429369	1.44068	0.900196	1.19705	0.953289	0.891266	0.929692	1.02612	0.729335	0.866739	0.624442	0.542965	0.462963	1.71527	1.19157	0.769527	0.712589	0.96231	1.91388	1.40977	1.02041	0.95729	1.04839	0.476839	0.716204	0.849257	1.10887	2.0202	1.07143	1.04493	1.49589	1.03516
Lactobacillus	0.831848	1.48649	1.10553	1.16883	1.05307	0.55517	0.853081	1.0158	0.668449	1.16156	1.02286	0.728408	0.539568	1.37104	0.88968	1.001	0.749625	0.579648	0.847458	0.508806	1.10497	1.04862	1.30719	0.755375	1.39925	0.810373	0.866739	0.936664	0.779037	1.23457	1.71527	0.549954	0.923432	0.712589	1.20289	1.05263	0.75188	0.829082	1.03093	1.37097	0.715259	0.626679	0.849257	1.05847	1.89394	0.625	1.14943	1.3463	0.97468
Bacillus	1.18835	1.08108	0.502513	0.324675	0.505476	0.312283	0.663507	1.46727	0.347594	0.95037	0.361011	1.04058	3.77698	0.599829	1.24555	0.700701	0.349825	0.450837	0.59322	0.391389	1.38122	0.667302	0.594177	0.929692	1.21269	0.486224	0.487541	0.535236	0.637394	1.85185	2.05832	1.28323	0.615621	0.712589	0.64154	0.478469	1.59774	0.765306	0.662739	0.645161	0.27248	1.34288	0.318471	0.201613	2.27273	1.33929	0.679206	0.448766	0.874427
Eubacterium	0.653595	0.945946	0.854271	1.23377	0.631845	0.312283	0.758294	0.790068	0.668449	1.16156	1.02286	1.45682	1.25899	0.942588	0.355872	1.2012	0.649675	0.601116	1.10169	0.508806	0.92081	0.85796	0.831848	2.14991	0.746269	0.486224	0.595883	0.535236	0.661001	0.617284	0.686106	1.19157	0.500192	0.593824	1.0425	1.81818	1.03383	0.765306	0.736377	0.967742	0.442779	0.80573	0.424628	1.00806	1.13636	1.16071	1.04493	1.04712	0.873294
Desulfovibrio	0.950683	0.945946	0.603015	0.909091	0.589722	0.451076	0.853081	0.790068	0.882353	1.05597	1.44404	1.14464	0.179856	0.771208	0.711744	2.1021	0.7996	0.4079	0.508475	0.469667	1.4733	0.953289	0.475342	0.871586	1.02612	1.13452	1.02925	0.490633	0.590179	0.617284	0.857633	0.366636	0.73105	1.30641	0.64154	1.24402	0.845865	0.255102	1.32548	1.20968	0.374659	0.537153	0.583864	0.504032	0.631313	1.51786	1.41066	0.972326	0.84473
Candidatus_Methanoplasma	1.24777	0.945946	0.80402	0.909091	0.716091	0.277585	0.758294	0.677201	0.294118	1.26716	0.842359	0.728408	1.79856	1.11397	1.9573	1.2012	0.549725	0.322027	0.59322	0.35225	1.01289	1.04862	0.475342	0.755375	0.839552	0.89141	0.758397	0.713649	0.283286	0.617284	0.51458	0.549954	0.692574	1.30641	0.882117	1.14833	0.93985	0.892857	0.736377	0.806452	0.408719	0.626679	0.530786	0.302419	1.38889	1.16071	0.888192	1.04712	0.824481
Paenibacillus	0.534759	1.08108	0.854271	1.1039	0.505476	0.55517	0.379147	1.0158	0.561497	0.422386	0.78219	1.2487	1.43885	0.856898	0.711744	0.600601	0.7996	0.472306	0.508475	0.74364	1.19705	1.42993	0.831848	1.51075	1.02612	0.243112	0.650054	0.490633	0.542965	0.771605	0.343053	0.824931	0.808003	1.06888	0.64154	0.956938	1.03383	0.637755	0.662739	1.29032	0.579019	1.43241	0.796178	0.554435	0.757576	0.982143	0.940439	0.747943	0.811015
Staphylococcus	0.475342	0.675676	0.703518	0.779221	0.379107	0.208189	0.663507	1.0158	0.40107	1.47835	0.601685	1.04058	1.43885	0.599829	1.42349	1.7017	0.449775	0.386432	0.508475	0.313112	1.10497	0.953289	0.475342	1.0459	1.58582	0.729335	0.595883	0.490633	0.283286	0.925926	1.20069	0.733272	0.808003	0.356295	0.64154	0.669856	0.845865	0.637755	0.883652	1.29032	0.340599	0.447628	0.955414	0.403226	1.13636	1.51786	0.679206	0.972326	0.790708
Mageeibacillus	1.0101	0.405405	0.703518	0.649351	0.463353	0.242887	0.758294	0.564334	0.427807	0.63358	0.661853	0.936524	1.61871	1.02828	1.06762	1.5015	0.449775	0.4079	0.677966	0.547945	1.01289	1.04862	0.534759	0.813481	1.02612	0.972447	0.487541	0.579839	0.472144	0.771605	0.686106	0.549954	0.73105	1.66271	0.721732	0.574163	1.03383	0.637755	0.810015	1.12903	0.27248	0.537153	0.636943	0.352823	1.0101	1.25	0.731452	1.57068	0.778628
Candidatus_Azobacteroides	0.713012	1.08108	0.502513	0.779221	0.505476	0.381679	0.663507	0.677201	0.320856	1.05597	0.902527	1.04058	0.179856	0.771208	0.88968	0.800801	0.649675	0.322027	1.35593	0.587084	0.828729	0.476644	0.475342	0.581058	1.21269	0.486224	0.379198	0.490633	0.259679	1.38889	1.54374	1.37489	0.538669	1.30641	0.721732	1.05263	0.845865	0.637755	0.736377	0.806452	0.476839	0.716204	0.849257	0.554435	1.13636	1.07143	0.679206	1.04712	0.767799
Porphyromonas	0.713012	0.405405	0.703518	0.324675	0.758214	0.485774	0.853081	1.0158	0.802139	0.739176	0.722022	0.520291	0.539568	0.599829	0.88968	0.600601	1.29935	0.794332	0.677966	0.74364	0.368324	0.762631	0.653595	0.581058	1.02612	0.648298	0.92091	0.758252	0.731822	0.617284	1.37221	0.366636	0.923432	0.593824	1.44346	1.24402	0.657895	0.637755	0.368189	0.806452	0.817439	0.895255	0.636943	0.655242	0.757576	0.714286	0.940439	0.673149	0.745012
Hymenobacter	0.534759	0.675676	0.904523	0.649351	1.05307	0.624566	0.853081	0.451467	0.588235	0.422386	0.361011	0.728408	1.07914	0.599829	0.355872	0.700701	0.549725	0.601116	0.932203	0.665362	0.552486	0.476644	0.415924	0.522952	0.932836	0.567261	1.13759	0.624442	0.802644	0.617284	0.343053	0.458295	1.11581	0.475059	0.801925	0.669856	1.12782	0.637755	0.662739	0.806452	0.953678	0.716204	1.06157	0.352823	0.378788	0.625	0.992685	0.822737	0.687142
Parabacteroides	0.594177	0.675676	0.502513	0.844156	0.631845	0.381679	0.473934	0.677201	0.588235	0.95037	0.962696	1.14464	0.539568	0.942588	0.88968	0.500501	0.69965	0.343495	0.677966	0.587084	0.644567	0.476644	0.713012	0.40674	0.652985	0.729335	0.812568	0.669045	0.613787	0	0.51458	0.824931	0.961908	1.18765	0.96231	0.669856	0.18797	0.765306	0.662739	0.725806	0.544959	0.626679	0.583864	0.504032	0.378788	0.446429	0.522466	0.972326	0.65352
Barnesiella	0.475342	0.135135	0.703518	0.519481	0.926706	0.867453	0.56872	0.790068	0.882353	0.422386	0.601685	0.312175	0.539568	0.342759	0.177936	0.2002	0.649675	0.815801	0.762712	1.13503	0.368324	0.381316	1.0101	0.40674	0.373134	0.648298	0.758397	0.847458	0.967894	1.08025	0.343053	0	0.961908	0.23753	0.801925	0.861244	0.281955	0.892857	0.441826	0.322581	0.783379	0.447628	0.530786	1.26008	0.252525	0.535714	0.835946	0.373972	0.60074
Blautia	0.653595	0.675676	0.703518	1.03896	0.589722	0.277585	0.189573	0.451467	0.534759	0.31679	0.541516	0.936524	0.359712	1.11397	0.355872	1.1011	0.449775	0.493774	0.508475	0.469667	0.736648	0.476644	0.356506	0.929692	0.559701	0.89141	0.325027	0.312221	0.448536	0.462963	0	0.458295	0.73105	1.30641	0.400962	0.669856	0.281955	0.382653	0.736377	0.806452	0.23842	0.537153	0.477707	0.100806	0.505051	1.16071	0.783699	0.897532	0.577843
Turneriella	0.534759	0.810811	0.552764	0.649351	0.547599	0.55517	0.853081	0.3386	0.374332	0.95037	0.661853	0.832466	0.539568	0.257069	0.533808	0.600601	0.249875	0.364964	0.932203	0.587084	0.368324	0.190658	0.653595	0.232423	0.559701	0.243112	0.595883	0.267618	0.448536	0.308642	0.857633	0.366636	0.73105	0.23753	0.96231	0.861244	0.281955	0.318878	0.589102	0.0806452	0.442779	0.447628	0.796178	0.504032	1.26263	0.803571	0.470219	0.747943	0.5491
Sphingobacterium	0.534759	0.945946	0.40201	0.38961	0.210615	0.208189	0.56872	0.451467	0.240642	0.63358	0.421179	0.832466	1.43885	0.514139	0.711744	0.4004	0.3998	0.150279	0.254237	0.273973	0.644567	0.285987	0.297089	0.464846	0.373134	0.567261	0.433369	0.356824	0.236072	0.308642	1.20069	0.458295	0.346287	0.950119	0.721732	0.382775	0.56391	0.382653	0.441826	0.645161	0.27248	0.716204	0.37155	0.201613	0.883838	0.982143	0.470219	0.373972	0.50658
Cellulosilyticum	0.713012	0.405405	0.351759	0.779221	0.168492	0.173491	0.28436	0.564334	0.187166	0.63358	0.481348	0.62435	1.25899	0.514139	0.177936	1.001	0.3998	0.27909	0.254237	0.195695	1.28913	0.381316	0.356506	0.871586	0.746269	0.405186	0.108342	0.267618	0.283286	0.617284	0.51458	0.183318	0.192382	0.831354	0.400962	0.478469	0.469925	0.637755	0.368189	0.725806	0.1703	0.179051	0.0530786	0.201613	0.505051	0.803571	0.365726	0.52356	0.466221
Oscillibacter	0.534759	0.405405	0.703518	0.454545	0.336984	0.242887	0.379147	0.3386	0.721925	0.211193	0.541516	0.62435	0.539568	0.342759	0.355872	0.700701	0.149925	0.27909	0.338983	0.313112	1.10497	0.285987	0.356506	0.522952	0.839552	0	0.108342	0.312221	0.542965	0.308642	0.51458	0.458295	0.307811	0.118765	0.32077	0.382775	1.59774	0.318878	0.589102	0.403226	0.20436	0.984781	0.37155	0.302419	0.126263	0.535714	0.835946	0.52356	0.454032
Mucinivorans	0.297089	0.810811	0.502513	0.25974	0.294861	0.381679	0.473934	0.225734	0.374332	0.844773	0.240674	0.312175	0.539568	0.257069	0.177936	0.600601	0.749625	0.257621	0.169492	0.234834	0.552486	0.285987	0.594177	0.464846	0.932836	0.810373	0.270856	0.401427	0.283286	0.462963	0.51458	0.549954	0.346287	1.18765	0.400962	0.0956938	0.37594	0.446429	0.515464	0.403226	0.23842	0.268577	0.530786	0.252016	0.631313	0.535714	0.470219	0.673149	0.447931
Intestinimonas	0.594177	0.135135	0.351759	0.714286	0.463353	0.277585	0.28436	0.451467	0.508021	0.105597	0.601685	0.62435	0.359712	0.342759	0.711744	0.900901	0.5997	0.107342	0.338983	0.430528	0.644567	0.285987	0.118835	0.639163	0.746269	0.405186	0.270856	0.133809	0.424929	0	0.343053	0.274977	0.615621	0.831354	0.32077	0.76555	0.93985	0.318878	0.589102	0.564516	0.20436	0.447628	0.265393	0.100806	0.252525	0.714286	0.574713	0.299177	0.437408
Paludibacter	0.415924	0.135135	0.552764	0.454545	0.589722	0.208189	0.853081	0.225734	0.374332	0.527983	0.361011	0.312175	0.539568	0.342759	0.711744	0.4004	0.3998	0.257621	0.762712	0.430528	0.460405	0.0953289	0.534759	0.0581058	0.279851	0.486224	0.433369	0.624442	0.354108	0.617284	0.51458	0	0.808003	0.356295	0.400962	1.05263	0.281955	0.892857	0.441826	0.403226	0.476839	0.0895255	0.265393	0.453629	0.126263	0.267857	0.31348	0.373972	0.42331
Campylobacter	0.415924	0.675676	0.301508	0.12987	0.210615	0.138793	0.56872	0.677201	0.0534759	0.211193	0.541516	0.104058	0.719424	0.257069	0.533808	0.4004	0.349825	0.214684	0.508475	0.273973	0.736648	0.476644	0.297089	0.40674	0.932836	0.486224	0.216685	0.356824	0.306893	0.771605	0.343053	0.458295	0.307811	0.475059	0.240577	0.669856	0.657895	0.191327	0.515464	0.645161	0.442779	0.626679	0.106157	0.252016	0.126263	0.446429	0.626959	0.598355	0.416761
Alistipes	0.297089	0	0.40201	0.38961	0.758214	0.451076	0.379147	0.451467	0.454545	0.422386	0.300842	0.312175	0.539568	0.428449	0.533808	0.1001	0.49975	0.450837	0.254237	0.508806	0.368324	0.285987	0.534759	0.0581058	0.466418	0.729335	0.541712	0.624442	0.424929	0	0	0.366636	0.538669	0.593824	0.32077	0.861244	0.281955	0.510204	0.368189	0.483871	0.579019	0.0895255	0.424628	0.252016	0.252525	0.178571	0.783699	0.448766	0.40213
Vibrio	0.950683	2.2973	0.753769	0.25974	0	0.173491	0.0947867	1.3544	0.187166	0.527983	0.842359	0.416233	0	0.257069	0.533808	0.2002	0.449775	0.300558	0.0847458	0.0782779	0.368324	1.14395	0.237671	0.871586	0.0932836	1.13452	0.108342	0.044603	0.259679	0.771605	0.171527	0.183318	0.0769527	0.118765	0.721732	0.478469	0	0.127551	0.294551	0.403226	0.374659	0.716204	0	0.201613	0	0.0892857	0.15674	0	0.393969
Aminobacterium	0.297089	0.675676	0.251256	0.324675	0.210615	0.0346981	0.28436	0.451467	0.13369	0.105597	0.421179	0.104058	0.539568	0.771208	0.711744	0.900901	0.49975	0.193216	0.338983	0.195695	0.092081	0.476644	0.415924	0.348635	0.746269	0.486224	0.433369	0.267618	0.212465	0.771605	0.171527	0.366636	0.269334	0.831354	0.561347	0.287081	0.75188	0.510204	0.294551	0.806452	0.13624	0	0.265393	0.201613	0.378788	0.267857	0.470219	0.598355	0.393023
Moraxella	0.237671	1.08108	0.301508	0.324675	0.252738	0.208189	0.189573	0.677201	0.0534759	0.527983	0.481348	0.62435	0.179856	0.514139	0.355872	0.700701	0.249875	0.193216	0.338983	0.35225	0.460405	0.381316	0.297089	0.290529	0.279851	0.567261	0.162514	0.178412	0.188857	0.925926	0.51458	0.458295	0.153905	0.356295	0.561347	0.574163	0.18797	0.318878	0.515464	0.322581	0.10218	0.626679	0.318471	0.252016	0.631313	0.357143	0.31348	0.373972	0.385741
Synechococcus	0.237671	0.27027	0.40201	0.38961	0.042123	0.138793	0.473934	0.677201	0.106952	0.31679	0.361011	0.312175	0.899281	0.428449	0.533808	0.600601	0.249875	0.193216	0.508475	0.0782779	0.368324	0.571973	0.118835	0.522952	0.652985	0.162075	0.162514	0.267618	0.141643	0.462963	0.857633	0.458295	0.269334	0.712589	0.400962	0.382775	0.469925	0.446429	0.294551	0.483871	0.10218	0.537153	0.265393	0.100806	0.505051	0.446429	0.31348	0.299177	0.374967
Acidaminococcus	0.356506	0.27027	0.40201	0.324675	0.084246	0.242887	0.189573	0.3386	0.641711	0.31679	0.300842	0.62435	0.539568	0.342759	0.533808	0.600601	0.3998	0.214684	0.423729	0.195695	0.736648	0.381316	0.237671	0.232423	0.466418	0.486224	0.162514	0.223015	0.236072	0.462963	0.343053	0.366636	0.307811	0.593824	0.160385	0.382775	0.56391	0.255102	0.589102	0.241935	0.20436	0.447628	0.318471	0.15121	0.505051	0.535714	0.574713	0.373972	0.372584
Candidatus_Solibacter	0.297089	0.540541	0.452261	0.454545	0.294861	0.242887	0.56872	0.225734	0.240642	0.422386	0.481348	0.416233	0.179856	0.428449	0.533808	0.700701	0.3998	0.171748	0.423729	0.35225	0.184162	0.381316	0.594177	0.232423	0.279851	0.243112	0.433369	0.267618	0.0708215	0.617284	0.51458	0.091659	0.384763	0.23753	0.32077	0.382775	0.281955	0.382653	0.441826	0.322581	0.30654	0.447628	0.265393	0.252016	0.757576	0.535714	0.417973	0.224383	0.368751
Selenomonas	0.594177	0.27027	0.351759	0.38961	0.589722	0.416378	0.28436	0.112867	0.454545	0.105597	0.361011	0.104058	0.359712	0.342759	0.177936	0.2002	0.7996	0.27909	0.423729	0.313112	0.460405	0.190658	0.356506	0.40674	0.186567	0.324149	0.216685	0.267618	0.566572	0.308642	0.51458	0.458295	0.577145	0	0.240577	0.191388	0.469925	0.191327	0.589102	0.322581	1.08992	0.268577	0.424628	0.15121	0.378788	0.535714	0.626959	0.373972	0.367077
Pseudomonas	0.237671	0.135135	0.603015	0.324675	0.463353	0.624566	0.0947867	0.451467	0.481283	0.31679	0.421179	0.312175	0.179856	0.17138	0	0.3003	0.49975	0.772864	0.508475	0.313112	0.460405	0.285987	0.118835	0.464846	0.373134	0.405186	0.379198	0.579839	0.542965	0.154321	0	0.366636	0.42324	0.118765	0.32077	0.287081	0.469925	0.637755	0.294551	0.483871	0.579019	0.537153	0.37155	0.302419	0.252525	0.357143	0.626959	0.0747943	0.364181
Streptococcus	0.356506	0.27027	0.40201	0.454545	0.168492	0.173491	0.56872	0.3386	0.0802139	0.211193	0.300842	0.520291	1.07914	0.599829	0.533808	0.2002	0.149925	0.214684	0.0847458	0.234834	0.552486	0.285987	0.118835	0.522952	0.373134	0.405186	0.162514	0.267618	0.212465	0.462963	0.51458	0.274977	0.269334	0.356295	0.32077	0.382775	1.03383	0.318878	0.147275	0.725806	0.23842	0.447628	0.106157	0.100806	0.378788	0.446429	0.417973	0.299177	0.355966
Spirochaeta	0.178253	0.540541	0.251256	0.38961	0.168492	0.138793	0.28436	0.677201	0.187166	0.31679	0.541516	0.520291	0.719424	0.685518	0.177936	0.600601	0.1999	0.107342	0.423729	0.234834	0.276243	0.285987	0.237671	0.348635	0.373134	0.324149	0.270856	0.267618	0.118036	0.308642	0.343053	0.641613	0.115429	0.712589	0.400962	0.287081	0.469925	0.191327	0.441826	0.241935	0.30654	0.268577	0.37155	0.201613	0.378788	0.178571	0.208986	0.448766	0.340909
Odoribacter	0.237671	0.945946	0.251256	0.194805	0.252738	0.277585	0.379147	0.564334	0.213904	0.31679	0.180505	0.520291	0.359712	0.0856898	0.177936	0.3003	0.349825	0.300558	0.677966	0.35225	0.368324	0.476644	0.594177	0.232423	0.373134	0.0810373	0.325027	0.178412	0.188857	0	0.343053	0.091659	0.192382	0.23753	0.561347	0.956938	0.37594	0.318878	0.441826	0.241935	0.23842	0.358102	0.424628	0.252016	0.126263	0.178571	0.731452	0.373972	0.337545
Roseburia	0.356506	0.27027	0.40201	0.584416	0.252738	0.0346981	0.0947867	0.564334	0.320856	0.422386	0.541516	0.416233	0.179856	0.257069	0.355872	0.500501	0.29985	0.322027	0.0847458	0.156556	0.460405	0.381316	0.178253	0.929692	0.186567	0.162075	0.270856	0.312221	0.141643	0.308642	0.171527	0.458295	0.384763	0.23753	0.481155	0.478469	0.75188	0.382653	0.368189	0.725806	0.10218	0.268577	0.212314	0.100806	0.126263	0.625	0.31348	0.149589	0.335154
Flavonifractor	0.475342	0.27027	0.150754	0.194805	0.379107	0.312283	0.189573	0.451467	0.481283	0.31679	0.300842	0.416233	0.539568	0.342759	0.177936	0.3003	0.349825	0.257621	0.169492	0.117417	0.644567	0.0953289	0.237671	0.697269	0.0932836	0.162075	0	0.133809	0.566572	0	0.171527	0.091659	0.230858	0.356295	0.400962	0.287081	0.56391	0.191327	0.294551	0.564516	0.340599	0.268577	0.159236	0.0504032	0.505051	0.446429	0.417973	0.52356	0.306016
Pseudoalteromonas	0.237671	1.62162	0.603015	0.38961	0.042123	0.0346981	0.189573	0.677201	0.106952	0.422386	0.300842	0.416233	0.179856	0.342759	0.533808	0.3003	0.09995	0.236153	0.169492	0.391389	0.276243	0.285987	0.475342	0.232423	0.0932836	0.648298	0.270856	0.178412	0.16525	0.154321	0.51458	0.091659	0.192382	0.475059	0.561347	0.574163	0	0.255102	0.220913	0.0806452	0.20436	0.358102	0.106157	0.15121	0.252525	0.0892857	0.15674	0.224383	0.303847
Spiroplasma	0.415924	0.675676	0.201005	0.519481	0.210615	0.208189	0.379147	0.3386	0.13369	0.31679	0.120337	0.208117	0.719424	0.17138	0.355872	0.4004	0.249875	0.0858738	0.423729	0.234834	0.092081	0	0.356506	0.639163	0.373134	0.243112	0.270856	0.356824	0.118036	0.308642	0	0.183318	0.384763	0.356295	0.64154	0.382775	0.18797	0.255102	0.220913	0.16129	0.13624	0.268577	0.212314	0.201613	0.252525	0.357143	0.261233	0.299177	0.289377
Coraliomargarita	0.0594177	0.27027	0.100503	0.38961	0.126369	0.0693963	0.28436	0.564334	0	0.31679	0.180505	0.208117	0.179856	0.257069	0.88968	0.500501	0.349825	0.128811	0.847458	0.117417	0.276243	0.190658	0.118835	0.232423	0.0932836	0.162075	0.595883	0.223015	0.0236072	0.308642	0.51458	0.274977	0.0384763	0	0.240577	0.382775	0.18797	0.191327	0.515464	0.483871	0.0340599	0.0895255	0.0530786	0.403226	0.378788	0.625	0.261233	0.897532	0.284113
Bifidobacterium	0.356506	0.135135	0.100503	0.519481	0.252738	0.346981	0.473934	0.112867	0.40107	0.211193	0.120337	0.312175	0.359712	0.257069	0.355872	0.4004	0.29985	0.128811	0.508475	0.234834	0.460405	0.190658	0.237671	0.522952	0.652985	0.162075	0.270856	0.178412	0.354108	0.308642	0.171527	0.091659	0.346287	0.23753	0.160385	0.0956938	0.37594	0.318878	0	0.0806452	0.20436	0.537153	0.212314	0.0504032	0	0.535714	0.574713	0.373972	0.283206
Ethanoligenens	0.534759	0.405405	0.251256	0.25974	0.252738	0.104094	0.0947867	0.225734	0.187166	0.211193	0.120337	0.208117	0.539568	0.17138	0.177936	0.700701	0.049975	0.150279	0.0847458	0.273973	0.736648	0.190658	0.356506	0.464846	0.466418	0.162075	0.0541712	0.0892061	0.118036	0	0.51458	0.274977	0.230858	0.356295	0.400962	0.191388	0.469925	0.127551	0.147275	0.403226	0.0681199	0.179051	0.106157	0.100806	0.631313	0.446429	0.679206	0.373972	0.278011
Desulfotomaculum	0.415924	0.27027	0.351759	0.25974	0.168492	0.138793	0.473934	0.3386	0.26738	0.211193	0.0601685	0.416233	0.359712	0.342759	0.355872	0.600601	0.1999	0.107342	0.0847458	0.156556	0.552486	0.571973	0.118835	0.348635	0.466418	0.324149	0.108342	0.133809	0.212465	0.308642	0.171527	0.091659	0.192382	0.593824	0.32077	0	0.281955	0.191327	0.147275	0.806452	0.1703	0.179051	0.212314	0.100806	0.126263	0.267857	0.208986	0.299177	0.272659
Corynebacterium	0.594177	0.27027	0.201005	0.38961	0.505476	0.138793	0.0947867	0.451467	0.347594	0.31679	0.481348	0	0.719424	0.17138	0.177936	0.3003	0.3998	0.429369	0.254237	0.313112	0.184162	0.0953289	0.178253	0.290529	0.652985	0.162075	0.216685	0.223015	0.283286	0	0	0	0.42324	0.356295	0.160385	0.478469	0.75188	0	0.368189	0.403226	0.20436	0.0895255	0.0530786	0.0504032	0.126263	0.178571	0.522466	0.0747943	0.27259
Nautilia	0.237671	0.27027	0.301508	0.12987	0.168492	0.104094	0.28436	0.112867	0.106952	0.422386	0.300842	0.520291	0.359712	0.17138	0.533808	0.500501	0.149925	0.193216	0.169492	0.313112	0.184162	0.190658	0.356506	0.174317	0.652985	0.324149	0.379198	0.312221	0.0944287	0.154321	0.343053	0.274977	0.115429	0.356295	0.160385	0.0956938	0.18797	0.318878	0.294551	0.0806452	0.23842	0.268577	0.318471	0.201613	0.631313	0.535714	0.15674	0.224383	0.27035
Rufibacter	0.475342	0.27027	0.251256	0.12987	0.336984	0.242887	0.473934	0.225734	0.213904	0.211193	0.120337	0.208117	0.359712	0.342759	0.177936	0.2002	0.249875	0.236153	0.0847458	0.35225	0.092081	0.190658	0.297089	0.174317	0.0932836	0.243112	0.216685	0.401427	0.212465	0.308642	0.51458	0.458295	0.269334	0.356295	0.160385	0.478469	0.37594	0.382653	0.368189	0.241935	0.27248	0.179051	0.106157	0.252016	0.378788	0.267857	0.104493	0.149589	0.264786
Wolbachia	0.237671	0.405405	0.0502513	0.324675	0.252738	0.138793	0.473934	0.451467	0.026738	0.105597	0.300842	0.104058	0.539568	0.257069	0.355872	0.4004	0.1999	0.171748	0.0847458	0.156556	0.184162	0.381316	0.118835	0.174317	0.279851	0.162075	0.162514	0.312221	0.0708215	0.462963	0.343053	0.274977	0.153905	0.475059	0.32077	0.382775	0.281955	0.0637755	0.589102	0.403226	0	0	0.212314	0.0504032	0.252525	0.446429	0.261233	0.448766	0.256404
Chitinophaga	0.118835	0.405405	0.351759	0.194805	0.210615	0.173491	0.189573	0.112867	0.160428	0.211193	0.361011	0.416233	0.539568	0.17138	0.533808	0.1001	0.09995	0.193216	0.169492	0.234834	0.552486	0.190658	0.237671	0.116212	0.373134	0.405186	0.216685	0.312221	0.0944287	0	0	0	0.461716	0.475059	0.32077	0.574163	0.281955	0.318878	0.220913	0.403226	0	0.268577	0.159236	0.100806	0.252525	0.357143	0.261233	0.224383	0.252663
Methylacidiphilum	0.475342	0.27027	0.251256	0	0.336984	0.0693963	0.189573	0.112867	0.0534759	0.422386	0.180505	0.104058	0.359712	0.685518	0.355872	0.1001	0.149925	0.171748	0.254237	0.234834	0.368324	0.190658	0.237671	0.348635	0.466418	0.162075	0.108342	0.312221	0.141643	0.154321	0.686106	0.183318	0.346287	0.23753	0.400962	0.287081	0.281955	0.191327	0.147275	0.16129	0.1703	0.179051	0.159236	0.302419	0.505051	0.0892857	0.15674	0.373972	0.252657
Syntrophobacter	0.178253	0.675676	0.150754	0.12987	0.084246	0.0346981	0.28436	0.225734	0.294118	0.527983	0.300842	0.208117	0.359712	0.514139	0.711744	0.3003	0.249875	0.171748	0.0847458	0.195695	0.092081	0.381316	0.297089	0.232423	0.466418	0.162075	0.270856	0.0892061	0.0944287	0.154321	0.343053	0.183318	0.115429	0.23753	0.240577	0.0956938	0.56391	0.191327	0.589102	0.241935	0.1703	0.268577	0.212314	0.100806	0.252525	0.0892857	0.104493	0.0747943	0.249954
Elusimicrobium	0.118835	0.135135	0.201005	0.38961	0.168492	0.208189	0.189573	0	0.26738	0.527983	0.481348	0.520291	0.359712	0.17138	0.177936	0.4004	0.3998	0.0858738	0	0.117417	0.276243	0.285987	0.297089	0.116212	0.373134	0.0810373	0.162514	0.178412	0.236072	0.154321	0.343053	0.091659	0.230858	0.23753	0.400962	0.382775	0.18797	0.127551	0.0736377	0.322581	0.27248	0.268577	0.477707	0.504032	0	0.267857	0.15674	0.448766	0.247419
Mucilaginibacter	0.0594177	0.405405	0.201005	0.194805	0.084246	0.0693963	0.189573	0.451467	0.160428	0.105597	0.180505	0.416233	0.539568	0.17138	0.533808	0.4004	0.049975	0.171748	0.169492	0.234834	0.276243	0.0953289	0.297089	0.232423	0.466418	0.405186	0.162514	0.223015	0.0944287	0.154321	0.171527	0.366636	0.346287	0.23753	0.32077	0.287081	0.093985	0.191327	0.441826	0.322581	0.1703	0.268577	0.159236	0.100806	0.378788	0.267857	0.15674	0.224383	0.243802
Deinococcus	0.0594177	0	0.150754	0.194805	0.126369	0.0346981	0.28436	0.3386	0.26738	0.527983	0.300842	0.208117	0.719424	0.514139	0	0.700701	0.249875	0.171748	0.338983	0.35225	0.276243	0.381316	0.297089	0.290529	0.466418	0.0810373	0.270856	0.223015	0.3305	0	0.343053	0.091659	0.230858	0.475059	0.32077	0	0	0.191327	0.220913	0.16129	0.13624	0.0895255	0.212314	0.0504032	0	0.357143	0.470219	0.149589	0.242871
Prochlorococcus	0.118835	0.405405	0.0502513	0.324675	0	0.0346981	0.473934	0.790068	0.026738	0.31679	0.180505	0.208117	0.359712	0.599829	0.711744	0.3003	0.1999	0.0858738	0	0.0782779	0.460405	0.190658	0	0.464846	0.466418	0.162075	0	0.133809	0.141643	0.617284	0	0.183318	0	0.23753	0.240577	0.382775	0.37594	0.382653	0.220913	0.403226	0.0681199	0.179051	0	0.0504032	0.252525	0.357143	0.15674	0.224383	0.242043
Candidatus_Methanomethylophilus	0.415924	0.405405	0.201005	0.194805	0.252738	0.138793	0.473934	0.677201	0.106952	0.31679	0.240674	0.416233	0.539568	0.257069	0.177936	0.3003	0.09995	0.0858738	0.169492	0.195695	0.460405	0.285987	0.178253	0.116212	0.279851	0.162075	0.162514	0.178412	0.0236072	0.154321	0.343053	0.091659	0.192382	0.23753	0.400962	0.191388	0.37594	0.127551	0.220913	0.241935	0.13624	0.358102	0.106157	0.15121	0.126263	0.357143	0.208986	0.0747943	0.241879
Gottschalkia	0.297089	0.135135	0.100503	0.25974	0.126369	0.0346981	0.0947867	0	0.13369	0.527983	0.240674	0.520291	0.539568	0.17138	0.355872	0.600601	0.09995	0.107342	0.0847458	0.234834	0.092081	0.0953289	0.237671	0.116212	0.279851	0.324149	0.162514	0.267618	0.141643	0.154321	0	0.091659	0.269334	0.356295	0.160385	0.191388	0.281955	0.255102	0.220913	0.725806	0.0681199	0.0895255	0.212314	0.100806	0.126263	0.714286	0.365726	0.673149	0.238326
Draconibacterium	0.297089	0.27027	0.301508	0.25974	0.126369	0.138793	0.28436	0.3386	0.13369	0.211193	0.180505	0.208117	0.179856	0.17138	0.355872	0.3003	0.29985	0.257621	0.254237	0.273973	0.184162	0	0.178253	0.232423	0.279851	0.0810373	0.325027	0.178412	0.0944287	0.462963	0.343053	0.183318	0.307811	0.118765	0.160385	0.287081	0.18797	0.127551	0.368189	0.322581	0.23842	0.537153	0.159236	0.100806	0.126263	0.267857	0.417973	0.149589	0.234664
Capnocytophaga	0.237671	0.27027	0.301508	0.194805	0.126369	0.173491	0.189573	0.112867	0.26738	0.63358	0.120337	0.312175	0.179856	0.342759	0.177936	0.2002	0.149925	0.300558	0.254237	0.0782779	0.184162	0.190658	0.356506	0.232423	0.279851	0.243112	0.270856	0.223015	0.118036	0.154321	0.171527	0.091659	0.192382	0.356295	0.0801925	0.287081	0.37594	0.191327	0.220913	0.16129	0.20436	0.0895255	0.530786	0.15121	0	0.0892857	0.365726	0.299177	0.223654
Chryseobacterium	0.118835	0.135135	0.40201	0.0649351	0.168492	0.173491	0.0947867	0.225734	0.0802139	0.211193	0.481348	0.104058	0.179856	0.17138	0.177936	0.2002	0.09995	0.150279	0.254237	0.117417	0.092081	0.381316	0.237671	0.290529	0.186567	0.324149	0.216685	0.312221	0.141643	0.154321	0.171527	0.183318	0.153905	0.356295	0.240577	0.574163	0.281955	0.255102	0.220913	0.403226	0.13624	0.179051	0.159236	0.252016	0.126263	0.267857	0.31348	0.0747943	0.214554
Turicibacter	0.237671	0.135135	0.201005	0.324675	0.210615	0.0346981	0.0947867	0.225734	0.0802139	0.105597	0.300842	0.208117	0.539568	0.0856898	0	0.3003	0.09995	0.150279	0.0847458	0.156556	0.276243	0.381316	0.237671	0.40674	0.186567	0.0810373	0.270856	0.178412	0.188857	0.154321	0.51458	0.458295	0.269334	0.356295	0	0.382775	0.37594	0.0637755	0.0736377	0.241935	0.1703	0.179051	0.265393	0.0504032	0	0.178571	0.15674	0.598355	0.214033
Blattabacterium	0.178253	0	0.100503	0.0649351	0.210615	0.104094	0.379147	0.564334	0.160428	0.105597	0.180505	0.208117	0.179856	0.17138	0.533808	0.3003	0.1999	0.150279	0.0847458	0.195695	0.460405	0.190658	0.356506	0.174317	0.0932836	0.243112	0.216685	0.133809	0.212465	0.462963	0.171527	0.183318	0.115429	0.118765	0.400962	0.191388	0.281955	0.127551	0.0736377	0	0.13624	0.179051	0.37155	0.252016	0.252525	0.267857	0.15674	0.149589	0.209308
Rubinisphaera	0.237671	0.27027	0.251256	0.12987	0.126369	0.104094	0.0947867	0	0.26738	0.105597	0.361011	0.208117	0.179856	0.257069	0.355872	0.500501	0.249875	0.128811	0	0.234834	0.276243	0.190658	0.297089	0.116212	0.279851	0.324149	0.108342	0.133809	0.141643	0.154321	0	0.091659	0.230858	0.475059	0.32077	0.191388	0.093985	0.255102	0.0736377	0.0806452	0.13624	0.179051	0.212314	0.100806	0.505051	0.446429	0.208986	0.299177	0.208057
Candidatus_Blochmannia	0	0.540541	0.150754	0.194805	0.084246	0.0693963	0.0947867	0.225734	0.026738	0.31679	0.361011	0.520291	0.179856	0.17138	0.177936	0.1001	0.149925	0.128811	0.169492	0.117417	0.276243	0.381316	0.118835	0.232423	0.279851	0.243112	0.108342	0.133809	0.0472144	0.617284	0.343053	0.183318	0.0384763	0.23753	0.240577	0.287081	0.18797	0.0637755	0.294551	0.241935	0.13624	0.358102	0.106157	0.15121	0.252525	0.357143	0.0522466	0.149589	0.206248
Salmonella	0.297089	0.27027	0.150754	0.25974	0.042123	0.208189	0.189573	0.451467	0.0534759	0.105597	0.120337	0	0	0.17138	0.177936	0.2002	0.29985	0.0858738	0.0847458	0.156556	0.184162	0.0953289	0.118835	0.174317	0.0932836	0.162075	0.108342	0.223015	0.118036	0.462963	0.857633	0.091659	0.0769527	0.23753	0.160385	0.478469	0.18797	0.191327	0.147275	0.322581	0.10218	0.268577	0.159236	0.302419	0.505051	0.0892857	0.261233	0.373972	0.205818
Endomicrobium	0.118835	0.27027	0.201005	0.194805	0.168492	0.173491	0.189573	0.225734	0.026738	0.105597	0.120337	0.520291	0.179856	0	0.177936	0.3003	0.29985	0.0858738	0.338983	0.195695	0.092081	0.190658	0.178253	0.290529	0	0.243112	0.0541712	0.133809	0.0472144	0.308642	0.686106	0.183318	0.0769527	0.23753	0.400962	0.478469	0.18797	0.127551	0.294551	0.483871	0.13624	0.179051	0.0530786	0	0.126263	0.357143	0.0522466	0.373972	0.205571
Tannerella	0.0594177	0	0.150754	0.194805	0.463353	0.242887	0.28436	0.112867	0.187166	0	0.120337	0.104058	0.539568	0.257069	0	0.2002	0.1999	0.386432	0.254237	0.0782779	0.184162	0.0953289	0.237671	0.174317	0.373134	0.0810373	0.325027	0.356824	0.212465	0.308642	0.51458	0.274977	0.192382	0	0.240577	0.382775	0	0.127551	0.147275	0.16129	0.1703	0.179051	0.106157	0.302419	0.126263	0.446429	0.104493	0.149589	0.204383
Geobacter	0.118835	0.135135	0.351759	0.454545	0.505476	0.173491	0.0947867	0.225734	0.213904	0.211193	0.300842	0.312175	0.359712	0.17138	0	0.3003	0.1999	0.236153	0	0.35225	0.276243	0.381316	0.118835	0.40674	0.186567	0.162075	0.216685	0.133809	0.0944287	0	0	0.091659	0.115429	0.118765	0.32077	0.382775	0	0.0637755	0.147275	0.322581	0.20436	0.179051	0.265393	0.15121	0	0.178571	0.261233	0.149589	0.200973
Lutibacter	0.118835	0.135135	0.201005	0.25974	0.084246	0.0693963	0.28436	0.451467	0.160428	0.211193	0.240674	0.208117	0.179856	0.17138	0.177936	0	0.249875	0.150279	0.0847458	0.156556	0.368324	0.285987	0.0594177	0.174317	0.186567	0.162075	0.162514	0.044603	0.0236072	0.617284	0.171527	0.366636	0.192382	0.356295	0.240577	0.191388	0.18797	0.127551	0.220913	0.16129	0.0340599	0.179051	0.0530786	0.0504032	0	0.535714	0.365726	0.373972	0.197676
Histophilus	0.237671	0.540541	0.201005	0.194805	0.084246	0.138793	0.189573	0.112867	0.106952	0.211193	0.240674	0.312175	0.179856	0.342759	0.177936	0.4004	0.249875	0.107342	0.0847458	0.156556	0.184162	0.285987	0.297089	0.232423	0	0.324149	0.162514	0.044603	0.118036	0.154321	0.343053	0.091659	0.115429	0.23753	0.32077	0.287081	0.093985	0.127551	0.147275	0.0806452	0.1703	0.358102	0.106157	0.252016	0	0.178571	0.0522466	0.224383	0.192917
Mesoplasma	0.0594177	0.405405	0.150754	0.12987	0.084246	0.0346981	0.189573	0.112867	0.0802139	0.211193	0.180505	0.312175	0.359712	0.342759	0.711744	0.4004	0.049975	0.0429369	0.0847458	0.117417	0.276243	0.285987	0.237671	0.232423	0.0932836	0.0810373	0.108342	0.0892061	0.0472144	0.308642	0.343053	0.183318	0.115429	0.23753	0.240577	0.382775	0	0.127551	0.220913	0.16129	0.0340599	0.0895255	0.0530786	0.100806	0.252525	0.178571	0.208986	0.0747943	0.183863
Stenotrophomonas	0.237671	0.27027	0.150754	0.194805	0.042123	0.0693963	0.28436	0.112867	0.13369	0.105597	0.180505	0.312175	0.179856	0.0856898	0.355872	0.3003	0.149925	0.150279	0.0847458	0.117417	0.276243	0.0953289	0.118835	0.116212	0.466418	0.0810373	0.0541712	0.223015	0.188857	0.154321	0.343053	0.091659	0.115429	0.118765	0.160385	0.287081	0.093985	0.255102	0.147275	0.241935	0.13624	0.179051	0.265393	0	0.252525	0.0892857	0.31348	0.224383	0.179328
Heliobacterium	0.237671	0.27027	0.452261	0.584416	0.042123	0.104094	0.0947867	0	0.213904	0.105597	0.120337	0.312175	0	0.342759	0	0.3003	0.049975	0.107342	0.254237	0.195695	0.460405	0.0953289	0	0.348635	0.0932836	0	0.108342	0.178412	0.0944287	0	0	0.274977	0.115429	0.23753	0.160385	0.191388	0	0.255102	0.368189	0.483871	0.0340599	0.268577	0.106157	0	0.126263	0.178571	0.261233	0.149589	0.174544
Acinetobacter	0.297089	0.405405	0.301508	0.194805	0.084246	0.0346981	0.28436	0.451467	0.0802139	0.422386	0.300842	0.208117	0	0.17138	0.533808	0.2002	0.09995	0.150279	0.169492	0.156556	0	0.381316	0.178253	0.232423	0.0932836	0.243112	0	0	0.0944287	0.154321	0.171527	0.091659	0.115429	0.23753	0.160385	0.191388	0.281955	0.0637755	0	0.16129	0.10218	0.268577	0	0.100806	0.126263	0.0892857	0.104493	0.149589	0.173751
Shewanella	0.297089	0.405405	0.452261	0.194805	0.042123	0.0346981	0	0.564334	0.0802139	0.211193	0.240674	0.416233	0	0.17138	0	0.2002	0.249875	0.150279	0.0847458	0.195695	0	0.285987	0.118835	0.290529	0.0932836	0.0810373	0.0541712	0.0892061	0.0472144	0.308642	0.171527	0	0.192382	0.118765	0.240577	0.382775	0.093985	0.191327	0.0736377	0.241935	0.20436	0.447628	0	0.352823	0	0	0.208986	0	0.172517
Tolumonas	0.0594177	0.405405	0.150754	0.194805	0.042123	0.138793	0.189573	0.564334	0.026738	0.211193	0.180505	0.520291	0.179856	0.257069	0.533808	0.1001	0.049975	0.0644053	0.254237	0.117417	0.092081	0.476644	0.118835	0.232423	0	0.243112	0	0.0892061	0.0708215	0.154321	0.343053	0.091659	0.0769527	0.23753	0.240577	0.0956938	0.18797	0.0637755	0.147275	0.0806452	0.0681199	0.0895255	0.212314	0.302419	0	0	0.15674	0.149589	0.172127
Flammeovirga	0.178253	0.27027	0.150754	0.25974	0.126369	0.0346981	0.0947867	0.451467	0.0534759	0.105597	0	0.312175	0.179856	0.342759	0.355872	0.2002	0.09995	0.0429369	0	0.0391389	0.092081	0.190658	0.297089	0.116212	0.466418	0.243112	0.0541712	0.178412	0.0472144	0.154321	0.171527	0.183318	0.0769527	0.23753	0.0801925	0.287081	0.281955	0.0637755	0.0736377	0.241935	0.0340599	0.179051	0.159236	0	0.252525	0.267857	0.15674	0.299177	0.170511
Candidatus_Phytoplasma	0.178253	0.135135	0.100503	0.0649351	0.126369	0.138793	0.28436	0.225734	0.0534759	0.422386	0.0601685	0.104058	0.179856	0.0856898	0.177936	0.1001	0.249875	0.128811	0.0847458	0.0782779	0	0.381316	0.237671	0.0581058	0.279851	0.0810373	0.0541712	0.0892061	0.188857	0.308642	0.171527	0	0.269334	0.356295	0.0801925	0.287081	0.281955	0.0637755	0.220913	0.16129	0.0681199	0.358102	0.212314	0.100806	0.252525	0.267857	0.0522466	0.149589	0.166922
Actinobacillus	0.178253	0.540541	0.251256	0.0649351	0.042123	0.104094	0.0947867	0.451467	0.13369	0.31679	0.240674	0.312175	0	0.0856898	0.177936	0.1001	0.149925	0.128811	0	0.195695	0.092081	0.762631	0	0.232423	0	0.405186	0.108342	0.044603	0.0944287	0.154321	0	0	0.0769527	0	0.32077	0.191388	0.093985	0.255102	0.147275	0.241935	0.0681199	0.537153	0.0530786	0.15121	0	0.178571	0.0522466	0	0.163141
Chroococcidiopsis	0.178253	0.27027	0.150754	0.194805	0.084246	0.104094	0	0.225734	0.106952	0.105597	0.0601685	0.312175	0.179856	0.257069	0.533808	0.1001	0.1999	0.0644053	0.169492	0.0782779	0.276243	0.190658	0.237671	0.0581058	0.279851	0.0810373	0.0541712	0.0892061	0.16525	0.308642	0	0.091659	0.192382	0.23753	0.32077	0.382775	0.093985	0.0637755	0	0.241935	0.10218	0.179051	0.106157	0	0.126263	0	0.15674	0.299177	0.160649
Rhodococcus	0.118835	0.135135	0.0502513	0.12987	0.168492	0.104094	0	0.225734	0.0802139	0.105597	0.0601685	0.208117	0.179856	0.0856898	0	0.4004	0.1999	0.107342	0.0847458	0.195695	0.092081	0.0953289	0.0594177	0.40674	0.279851	0.0810373	0	0.133809	0.283286	0	0	0.183318	0.269334	0	0.0801925	0.287081	0.469925	0.255102	0.294551	0.322581	0.1703	0.0895255	0.318471	0.100806	0.126263	0.178571	0.15674	0.149589	0.156751
Myxococcus	0.237671	0.135135	0.100503	0.0649351	0.126369	0.173491	0.0947867	0	0.13369	0.105597	0.0601685	0.208117	0.179856	0.257069	0.177936	0.3003	0.149925	0.107342	0.169492	0.156556	0	0	0.118835	0.174317	0.373134	0.0810373	0.0541712	0.133809	0.188857	0.308642	0.343053	0.091659	0.153905	0	0.240577	0.287081	0.093985	0.0637755	0.147275	0.241935	0.1703	0.268577	0.106157	0.100806	0	0.0892857	0.261233	0.373972	0.154277
Xenorhabdus	0.118835	0.405405	0.251256	0.25974	0	0.104094	0	0.902935	0.0534759	0.211193	0.300842	0.416233	0	0.17138	0.355872	0.2002	0.049975	0.0858738	0.0847458	0.156556	0.092081	0.285987	0.178253	0.116212	0	0.243112	0	0	0.0944287	0.462963	0	0	0.0769527	0.118765	0.160385	0.0956938	0.18797	0.127551	0.220913	0.0806452	0.0340599	0.179051	0	0.0504032	0	0.178571	0.104493	0.0747943	0.151915
Anaerolinea	0.118835	0	0.100503	0.12987	0.252738	0.138793	0	0.112867	0.106952	0.31679	0.0601685	0.208117	0.719424	0	0.533808	0.2002	0.249875	0.0214684	0	0.117417	0.460405	0.285987	0.297089	0.0581058	0.186567	0.0810373	0.0541712	0.044603	0.118036	0	0	0	0.230858	0	0.0801925	0.0956938	0	0.127551	0	0.16129	0.0340599	0.179051	0.106157	0.15121	0.505051	0.0892857	0.15674	0.299177	0.149795
Belliella	0.237671	0.135135	0.150754	0.194805	0.084246	0	0.0947867	0.225734	0.0534759	0.211193	0.0601685	0.208117	0.179856	0.342759	0.177936	0.1001	0.049975	0.0214684	0.169492	0.0782779	0.184162	0.190658	0.0594177	0.174317	0.373134	0.243112	0	0.0892061	0	0.154321	0.171527	0.183318	0.153905	0.23753	0.0801925	0.0956938	0.18797	0.0637755	0.368189	0.322581	0.0340599	0	0.106157	0.0504032	0	0.267857	0.208986	0.299177	0.147408
Desulfitobacterium	0.178253	0.27027	0.251256	0.194805	0.042123	0	0	0.225734	0.026738	0.105597	0.240674	0.208117	0.179856	0.257069	0	0.3003	0.049975	0.0644053	0.169492	0.0782779	0.368324	0.381316	0.118835	0.348635	0.279851	0.0810373	0.0541712	0	0.16525	0	0	0	0.0769527	0.118765	0.0801925	0.191388	0.18797	0	0.0736377	0.241935	0.0681199	0.0895255	0	0.0504032	0.252525	0.178571	0.261233	0.373972	0.143449
Methanothermococcus	0.0594177	0.27027	0.0502513	0.12987	0.042123	0	0.28436	0.225734	0.0534759	0.31679	0.240674	0.520291	0.719424	0.257069	0.177936	0.2002	0.149925	0.0429369	0	0.0782779	0.368324	0	0.118835	0.116212	0.186567	0.162075	0.0541712	0	0.0708215	0.154321	0	0	0.153905	0.118765	0	0.191388	0.093985	0.127551	0.147275	0.0806452	0.0340599	0.0895255	0	0	0.126263	0.267857	0.208986	0.149589	0.142503
Thermoanaerobacter	0.178253	0.135135	0.100503	0.0649351	0.126369	0	0.189573	0	0.106952	0	0.300842	0.312175	0.359712	0.17138	0.355872	0.2002	0.049975	0.0429369	0.0847458	0.0391389	0.460405	0.0953289	0.0594177	0.290529	0.373134	0.162075	0	0.044603	0.0708215	0	0.343053	0	0.115429	0	0.0801925	0.191388	0.093985	0.191327	0.0736377	0.16129	0.0340599	0	0.212314	0.252016	0.252525	0.267857	0	0.149589	0.141535
Pelosinus	0.178253	0	0.0502513	0.12987	0.168492	0.0693963	0.0947867	0.225734	0.0802139	0	0.0601685	0.104058	0.359712	0	0.355872	0.1001	0.09995	0.128811	0.169492	0.156556	0.276243	0.0953289	0.178253	0.174317	0.186567	0.243112	0.108342	0.0892061	0.0944287	0.154321	0.171527	0.091659	0.192382	0.118765	0.160385	0	0.281955	0.0637755	0.220913	0.16129	0.0340599	0.0895255	0.0530786	0.15121	0.378788	0	0.208986	0.149589	0.138744
Aerococcus	0.0594177	0.27027	0.100503	0.12987	0.126369	0.0346981	0.0947867	0.3386	0.0802139	0.105597	0.180505	0.312175	0.359712	0.257069	0.355872	0.1001	0.149925	0.0429369	0.169492	0.0782779	0.092081	0	0.237671	0	0.279851	0.0810373	0.162514	0.044603	0.0236072	0.154321	0.171527	0.183318	0.115429	0.23753	0.0801925	0	0.093985	0.0637755	0.220913	0.16129	0.10218	0.179051	0	0.0504032	0.126263	0.0892857	0.15674	0.149589	0.137574
Filifactor	0	0.27027	0.0502513	0.194805	0.084246	0	0	0.225734	0.0534759	0.105597	0.120337	0.104058	0.539568	0.342759	0	0.2002	0.149925	0.0644053	0.0847458	0.117417	0.276243	0.0953289	0.118835	0.174317	0.373134	0.243112	0.0541712	0.044603	0.0236072	0.154321	0.171527	0.183318	0.0384763	0.23753	0.0801925	0	0.18797	0.0637755	0.220913	0.0806452	0.0681199	0.0895255	0	0.0504032	0.252525	0.178571	0.104493	0.149589	0.133813
Echinicola	0.0594177	0	0.100503	0.25974	0	0	0.189573	0.112867	0.106952	0.105597	0.120337	0.104058	0.539568	0.257069	0.177936	0.3003	0.1999	0.0429369	0.0847458	0.156556	0.184162	0	0.118835	0.290529	0.466418	0.0810373	0.0541712	0.133809	0.0708215	0	0	0.091659	0.115429	0	0	0.191388	0.18797	0.127551	0.294551	0.241935	0	0	0.0530786	0.100806	0.126263	0.267857	0.104493	0.149589	0.132717
Desulfosporosinus	0	0.27027	0.301508	0.25974	0	0.104094	0.28436	0.112867	0.0802139	0	0.180505	0.312175	0.539568	0	0.355872	0.3003	0.09995	0.0214684	0	0.0782779	0.276243	0.190658	0.0594177	0.116212	0.0932836	0.162075	0.108342	0.133809	0.0944287	0	0	0.091659	0	0	0.0801925	0.191388	0.18797	0.127551	0.220913	0.0806452	0.0340599	0.0895255	0	0	0	0.0892857	0.208986	0.373972	0.131496
Ilumatobacter	0.118835	0.135135	0.150754	0.194805	0.042123	0.0346981	0.0947867	0	0.0802139	0.31679	0.120337	0.208117	0.179856	0.17138	0.177936	0.1001	0.1999	0.0429369	0	0.0782779	0.184162	0.0953289	0.178253	0.174317	0.279851	0	0.108342	0.044603	0.0472144	0	0	0.091659	0.192382	0.23753	0.160385	0.0956938	0.093985	0.318878	0.147275	0.16129	0.13624	0.179051	0.159236	0.0504032	0.126263	0.0892857	0.261233	0.149589	0.129363
Planctopirus	0.118835	0.135135	0.0502513	0.12987	0.084246	0.0346981	0.0947867	0.225734	0.13369	0.105597	0.0601685	0.104058	0.359712	0.17138	0.355872	0.2002	0.1999	0.0858738	0.0847458	0.156556	0.092081	0.0953289	0.178253	0.116212	0.186567	0.0810373	0.162514	0.044603	0.0236072	0	0	0.091659	0.153905	0.23753	0.160385	0.0956938	0.281955	0.255102	0.0736377	0	0.0681199	0.179051	0.159236	0.0504032	0	0.178571	0.261233	0.0747943	0.129016
Thermoanaerobacterium	0.118835	0.27027	0.100503	0.194805	0.042123	0	0.0947867	0	0.0534759	0.105597	0.180505	0.312175	0.359712	0.0856898	0.355872	0.1001	0.09995	0.150279	0.169492	0.0782779	0.092081	0.0953289	0.0594177	0.232423	0.279851	0.243112	0.0541712	0.0892061	0.0472144	0	0	0	0.153905	0	0.160385	0.0956938	0	0.191327	0.220913	0.241935	0	0.179051	0.106157	0	0.126263	0.0892857	0.261233	0.149589	0.125854
Erysipelothrix	0.297089	0	0.0502513	0.0649351	0.336984	0.104094	0.189573	0.3386	0.13369	0	0.120337	0.104058	0	0	0	0	0.149925	0.171748	0.0847458	0.195695	0.184162	0	0.118835	0.40674	0.279851	0.162075	0.162514	0.0892061	0.0944287	0	0	0.274977	0.115429	0.118765	0	0.0956938	0.281955	0.0637755	0.147275	0.16129	0.0681199	0.179051	0.265393	0.100806	0	0	0.104493	0.149589	0.124295
Ornithobacterium	0.118835	0.27027	0.251256	0.12987	0	0.0346981	0.189573	0	0.106952	0.105597	0.240674	0.416233	0.179856	0.0856898	0.355872	0.4004	0.09995	0.107342	0.169492	0.156556	0.092081	0.0953289	0.118835	0.116212	0.186567	0.0810373	0.0541712	0.178412	0.0236072	0	0	0.091659	0.115429	0	0.0801925	0	0.18797	0	0.0736377	0	0.10218	0.0895255	0.159236	0.0504032	0	0.267857	0.104493	0.224383	0.123174
Solitalea	0.118835	0.135135	0.301508	0	0	0.0346981	0.189573	0	0.106952	0	0	0.208117	0	0.17138	0	0	0.049975	0.0429369	0.0847458	0.195695	0.184162	0	0.118835	0.116212	0.0932836	0	0.162514	0	0.0944287	0	0.343053	0.274977	0.0769527	0.118765	0.240577	0.191388	0.093985	0.318878	0.220913	0.16129	0.0681199	0.0895255	0.159236	0.15121	0.126263	0.446429	0.261233	0.0747943	0.121387
Dichelobacter	0.0594177	0.540541	0.0502513	0.12987	0	0.0346981	0.189573	0.112867	0.026738	0.211193	0.120337	0.416233	0	0.17138	0.177936	0.2002	0.049975	0.0214684	0	0.0782779	0	0.0953289	0.0594177	0.174317	0.0932836	0.0810373	0.108342	0.133809	0.0472144	0	0.171527	0	0.153905	0.23753	0.0801925	0.0956938	0.093985	0.191327	0.147275	0.16129	0.0681199	0.179051	0.159236	0.100806	0	0.178571	0.104493	0.149589	0.11784
Muricauda	0.178253	0	0	0.12987	0	0.104094	0.189573	0.225734	0.106952	0.105597	0.180505	0	0.359712	0.0856898	0.177936	0.2002	0.09995	0.0858738	0	0.0782779	0.184162	0.0953289	0.0594177	0.174317	0.186567	0.0810373	0	0.133809	0.0708215	0.154321	0	0	0.153905	0	0.0801925	0.191388	0.093985	0.0637755	0.0736377	0.322581	0.0681199	0.179051	0.106157	0	0.126263	0.267857	0.0522466	0.224383	0.113574
Pantoea	0.118835	0.540541	0.150754	0.12987	0	0.0346981	0	0.225734	0.0534759	0	0.180505	0	0	0.257069	0	0.3003	0.1999	0.107342	0.0847458	0.0782779	0	0.285987	0.118835	0.174317	0.0932836	0.162075	0.108342	0.133809	0.141643	0.154321	0	0.091659	0.115429	0	0.160385	0.0956938	0	0.0637755	0.220913	0.322581	0.13624	0.0895255	0	0.100806	0	0	0.0522466	0	0.110082

## Sheet: Bacteria-Species
Taxa	17ZD1H	17ZD2H	17ZD3H	17ZD4H	1ZD1H	1ZD2H	1ZD3H	1ZD4H	2094ZD1H	2094ZD2H	2094ZD3H	2094ZD4H	29ZD1H	29ZD2H	29ZD3H	29ZD4H	77D1H	77D2H	77D3H	77D4H	8ZD1H	8ZD2H	8ZD3H	8ZD4H	126D1L	126D2L	126D3L	126D4L	162ZD1L	162ZD2L	162ZD3L	162ZD4L	20LZD1L	20LZD2L	20LZD3L	20LZD4L	2ZD1L	2ZD2L	2ZD3L	2ZD4L	60ZD1L	60ZD2L	60ZD3L	60ZD4L	91ZD1L	91ZD2L	91ZD3L	91ZD4L	rowMeans(percent_core_species_metagenome)
Prevotella ruminicola	34.6726	21.4789	34.7587	30.3128	47.3529	58.6408	41.129	31.4869	49.9847	32.5521	32.4245	22.7154	11.6915	29.653	23.7885	16.2371	45.5822	54.3597	38.1526	46.3899	22.0023	39.6938	39.0329	21.2349	19.1981	41.8129	46.5507	49.3374	52.1525	38.0198	31.6348	42.0829	38.5431	24.7851	31.1573	21.0341	27.3608	39.3046	33.0922	24.327	54.1473	37.965	42.716	53.2683	28.0125	24.9436	27.1661	27.9452	35.0393
Butyrivibrio proteoclasticus	3.125	2.64085	3.72633	3.04731	2.84314	1.04854	1.4977	2.76968	5.12113	2.73438	3.75829	2.87206	1.99005	3.78549	3.0837	3.60825	2.63312	3.21375	3.81526	3.15884	4.30733	1.29564	2.4527	3.84036	3.6452	2.72904	5.09633	3.51682	2.79682	1.78218	2.12314	6.16366	2.35131	2.149	3.36301	2.46769	3.02663	1.96523	3.25497	2.59222	3.29457	2.407	5.18519	1.6055	4.53834	2.7088	4.42997	4.10959	3.11815
Prevotella dentalis	2.15774	2.11268	2.68784	2.64635	3.67647	4.85437	3.57143	2.76968	3.67985	3.64583	2.21076	1.56658	1.74129	3.04942	2.20264	2.57732	3.45231	3.48779	3.11245	3.2491	1.86263	2.59128	3.15347	2.56024	2.43013	2.33918	2.98322	2.24261	5.01782	4.75248	2.54777	2.97556	4.28769	2.72206	3.16518	2.11516	2.54237	3.02343	2.53165	1.79462	3.64341	3.82932	3.95062	3.72706	2.03443	1.693	2.9316	2.46575	2.92428
Treponema succinifaciens	3.27381	4.92958	4.45938	3.04731	2.2549	0.893204	1.15207	2.18659	1.28795	2.60417	3.02137	4.96084	3.9801	3.89064	2.42291	2.57732	2.28204	1.49477	1.80723	1.98556	4.42375	3.53357	3.78416	3.99096	3.6452	2.43665	1.74021	1.88583	1.23389	1.78218	3.18471	2.86929	2.85846	4.01146	2.86845	3.40776	3.38983	3.09902	3.07414	3.68893	1.31783	4.26696	2.28395	2.4656	2.8169	3.0474	2.67101	4.20091	2.88522
Prevotella denticola	2.30655	2.11268	1.64936	2.1652	2.79412	3.30097	3.68664	2.91545	2.5759	2.21354	1.98968	2.08877	1.99005	1.9979	1.54185	2.44845	1.75541	2.96462	4.11647	3.47473	1.86263	1.76678	2.4527	0.903614	2.55164	3.41131	2.36172	2.24261	3.23554	3.9604	2.33546	1.80659	2.58183	2.86533	2.67062	2.11516	2.05811	2.34316	2.89331	1.99402	3.17829	3.06346	2.83951	2.58028	2.66041	2.0316	2.08469	2.10046	2.47999
Fibrobacter succinogenes	2.15774	4.0493	2.50458	1.92462	1.86275	0.815534	1.84332	0.874636	1.34928	2.47396	2.50553	2.87206	2.98507	1.89274	3.52423	3.09278	1.57987	1.32038	3.21285	1.44404	1.74622	1.649	2.4527	2.40964	3.15917	1.65692	2.67247	2.14067	1.48067	2.17822	3.60934	2.01913	3.22729	1.43266	2.67062	2.23267	1.93705	2.41875	2.71248	1.59521	1.86047	1.96937	1.91358	2.58028	4.22535	1.91874	3.19218	2.6484	2.29155
Ruminiclostridium sp KB18	2.52976	2.64085	3.11546	4.33039	0.539216	0.38835	1.6129	3.35277	1.5946	0.911458	3.09506	4.17755	5.72139	2.73396	2.20264	3.47938	1.11176	0.896861	1.80723	1.21841	4.19092	2.23793	0.911002	4.81928	2.43013	1.94932	0.559354	0.764526	0.904853	1.78218	1.06157	1.38151	0.968188	5.15759	1.87933	3.29025	4.47942	2.34316	2.16998	4.18744	0.658915	1.75055	0.679012	0.573394	1.72144	2.93454	2.9316	1.73516	2.24818
Prevotella enoeca	1.6369	1.93662	2.07697	1.60385	1.81373	2.40777	3.22581	1.74927	1.71726	1.30208	1.32646	1.82768	1.49254	1.78759	2.20264	1.67526	1.40433	1.54459	2.10843	1.75993	1.51339	2.12014	1.96216	1.12952	1.70109	1.94932	2.05096	1.58002	1.75487	2.77228	2.54777	1.48778	2.07469	2.29226	2.17606	1.52761	2.17918	2.34316	1.80832	1.29611	1.43411	2.73523	2.22222	1.77752	2.50391	1.80587	2.14984	2.00913	1.90634
Treponema brennaborense	1.6369	2.11268	1.9548	2.24539	1.76471	0.854369	1.03687	1.45773	0.490647	1.82292	1.98968	2.21932	1.49254	3.15457	1.10132	2.44845	1.57987	0.79721	1.80723	1.48917	1.51339	2.00236	1.89208	1.73193	2.91616	1.65692	0.932256	1.07034	0.987113	1.58416	3.39703	2.1254	1.38313	2.43553	2.4728	1.99765	1.57385	1.51172	1.98915	2.59222	0.968992	2.29759	1.60494	1.20413	2.8169	1.3544	1.17264	1.82648	1.75974
Ruminococcus bicirculans	1.71131	2.64085	2.74893	2.80674	0.343137	0.038835	0.576037	2.47813	0.766636	0.911458	2.06338	3.39426	3.23383	1.68244	2.20264	2.19072	0.760679	0.62282	1.20482	0.586643	3.72526	1.76678	0.700771	4.96988	2.43013	1.65692	0.310752	0.764526	0.740335	1.38614	0.212314	1.27524	0.783771	3.58166	2.07715	2.7027	2.90557	1.51172	2.53165	4.48654	0.465116	1.2035	0.555556	0.401376	0.625978	2.3702	2.28013	1.46119	1.72598
Natranaerobius thermophilus	2.15774	1.40845	1.09957	1.60385	0.588235	0.427184	1.6129	1.16618	0.705305	2.47396	1.8423	1.82768	3.9801	1.26183	2.42291	1.93299	0.526624	0.747384	0.903614	0.947653	2.56112	1.649	1.47162	1.28012	2.91616	1.26706	1.18086	0.917431	0.520976	0.990099	1.69851	1.48778	0.968188	2.00573	1.48368	1.41011	0.968523	0.907029	1.08499	1.59521	0.465116	0.656455	1.11111	0.573394	2.19092	2.59594	1.75896	2.28311	1.45074
Prevotella fusca	1.33929	1.40845	0.977398	0.400962	2.05882	2.48544	1.4977	1.45773	1.47194	1.17188	1.03169	0.913838	1.74129	1.57729	1.10132	0.773196	1.57987	1.64425	1.50602	2.03069	1.04773	1.649	1.40154	1.12952	1.70109	1.75439	1.36731	1.88583	2.05648	1.9802	1.4862	1.48778	1.75196	1.2894	0.890208	1.17509	1.45278	1.5873	1.80832	0.897308	1.74419	1.2035	1.48148	1.37615	1.25196	0.902935	1.43322	1.00457	1.4243
Marivirga tractuosa	0.967262	2.8169	0.977398	1.36327	0.784314	0.349515	1.15207	1.45773	0.643974	2.34375	1.32646	2.34987	3.23383	1.47213	3.52423	1.93299	0.585138	0.548082	1.10442	0.857401	1.51339	1.649	0.981079	1.35542	1.45808	1.36452	1.05656	0.917431	0.520976	1.78218	2.33546	0.956429	0.783771	2.00573	1.87933	1.99765	2.05811	0.680272	1.08499	1.69492	0.658915	1.2035	1.04938	0.573394	1.72144	2.0316	1.75896	1.36986	1.42152
Ruminococcus albus	2.38095	2.28873	2.07697	2.64635	0.686275	0.194175	0.691244	1.89504	0.919963	0.520833	2.21076	1.43603	1.99005	1.47213	0.881057	2.31959	1.22879	0.523169	1.80723	0.812274	2.79395	1.29564	1.19131	4.21687	1.70109	0.877193	0.870106	0.662589	0.630655	0	0.212314	0.63762	0.968188	0.859599	0.791296	2.11516	2.54237	0.982615	1.44665	2.89133	0.503876	1.31291	0.432099	0.630734	0.782473	0.902935	1.62866	0.730594	1.32484
Prevotella intermedia	1.11607	0.880282	0.794136	0.96231	1.22549	1.47573	1.15207	1.31195	1.50261	0.911458	1.10538	1.04439	0.746269	0.946372	1.54185	1.54639	0.702165	1.54459	0.903614	1.17329	0.814901	0.706714	1.5417	0.677711	0.972053	1.16959	1.30516	1.22324	1.15163	1.38614	1.06157	0.956429	1.19871	0.859599	0.890208	1.2926	1.21065	1.36054	1.26582	1.29611	1.00775	0.984683	1.04938	1.54817	0.938967	1.46727	0.716612	0.913242	1.1157
Candidatus Methanoplasma termitum	1.5625	1.23239	0.977398	1.12269	0.833333	0.31068	0.921659	0.874636	0.33732	1.5625	1.03169	0.913838	2.48756	1.36698	2.42291	1.54639	0.643651	0.373692	0.702811	0.406137	1.28056	1.29564	0.560617	0.978916	1.09356	1.07212	0.870106	0.815494	0.329038	0.792079	0.636943	0.63762	0.829876	1.57593	1.08803	1.41011	1.21065	1.0582	0.904159	0.997009	0.465116	0.765864	0.617284	0.344037	1.72144	1.46727	1.10749	1.27854	1.01738
Mageeibacillus indolicus	1.26488	0.528169	0.855223	0.801925	0.539216	0.271845	0.921659	0.728863	0.490647	0.78125	0.810612	1.17493	2.23881	1.26183	1.32159	1.93299	0.526624	0.473343	0.803213	0.631769	1.28056	1.29564	0.630694	1.05422	1.33657	1.16959	0.559354	0.662589	0.548396	0.990099	0.849257	0.63762	0.87598	2.00573	0.890208	0.705053	1.33172	0.755858	0.994575	1.39581	0.310078	0.656455	0.740741	0.401376	1.25196	1.58014	0.912052	1.91781	0.960406
Candidatus Azobacteroides pseudotrichonymphae	0.892857	1.40845	0.610874	0.96231	0.588235	0.427184	0.806452	0.874636	0.367985	1.30208	1.10538	1.30548	0.248756	0.946372	1.10132	1.03093	0.760679	0.373692	1.60643	0.676895	1.04773	0.588928	0.560617	0.753012	1.57959	0.584795	0.435053	0.560652	0.301618	1.78218	1.91083	1.59405	0.645459	1.57593	0.890208	1.2926	1.08959	0.755858	0.904159	0.997009	0.542636	0.875274	0.987654	0.630734	1.40845	1.3544	0.846906	1.27854	0.941072
Acholeplasma brassicae	0.892857	0.880282	0.855223	0.801925	0.784314	0.543689	1.15207	0.728863	0.33732	1.30208	0.884304	0.913838	0.995025	1.05152	1.10132	0.515464	0.819193	0.348779	1.20482	0.631769	0.814901	0.824499	1.12123	1.12952	1.21507	0.389864	0.932256	0.713558	0.438717	0.990099	1.91083	0.53135	0.87598	0.429799	1.48368	1.05758	0.605327	1.0582	0.904159	0.697906	0.426357	0.765864	1.04938	0.688073	2.34742	0.790068	1.10749	1.09589	0.898744
Bacteroides salanitronis	1.11607	1.23239	0.91631	1.0425	0.980392	1.04854	0.921659	0.58309	1.13462	0.911458	0.957996	0.261097	0.497512	0.630915	0.220264	1.54639	1.11176	0.722471	1.00402	1.12816	0.814901	0.588928	1.68185	1.43072	0.972053	0.877193	0.932256	0.917431	1.04195	0.19802	0.636943	0.53135	1.38313	0.859599	1.08803	0.822562	0.847458	1.0582	1.44665	0.598205	1.00775	1.09409	0.802469	0.802752	0.312989	0.564334	0.912052	0.821918	0.896113
Prevotella melaninogenica	0.669643	0.704225	0.610874	0.882117	1.22549	1.5534	0.576037	0.437318	1.07329	0.911458	0.810612	0.652742	0.497512	0.736067	0.440529	0.515464	0.93622	1.3702	0.60241	1.35379	0.349243	1.29564	0.981079	0.753012	1.33657	0.877193	1.11871	1.27421	1.26131	0.594059	1.06157	1.27524	0.968188	0.286533	0.593472	0.940071	0.605327	1.5873	0.723327	0.797607	1.47287	1.2035	0.740741	1.49083	0.625978	0.677201	0.846906	0.365297	0.8888
Sphaerochaeta pleomorpha	0.669643	0.704225	0.610874	0.721732	0.490196	0.543689	1.4977	1.16618	0.245324	0.78125	0.663228	0.522193	1.49254	1.36698	1.32159	0.902062	0.760679	0.323866	1.00402	0.586643	1.04773	1.06007	0.49054	0.828313	0.972053	0.682261	0.683654	0.509684	0.329038	0.39604	1.69851	0.743889	0.461042	0.859599	0.890208	1.52761	1.08959	0.831444	0.904159	0.897308	0.387597	0.547046	0.679012	0.688073	1.72144	1.0158	0.716612	1.09589	0.836017
Parabacteroides distasonis	0.744048	0.880282	0.610874	1.0425	0.735294	0.427184	0.576037	0.874636	0.67464	1.17188	1.17907	1.43603	0.746269	1.15668	1.10132	0.64433	0.819193	0.398605	0.803213	0.676895	0.814901	0.588928	0.840925	0.527108	0.850547	0.877193	0.932256	0.764526	0.712915	0	0.636943	0.956429	1.1526	1.43266	1.18694	0.822562	0.242131	0.907029	0.813743	0.897308	0.620155	0.765864	0.679012	0.573394	0.469484	0.564334	0.651466	1.18721	0.795157
Clostridium sp SY8519	1.04167	1.05634	0.794136	0.801925	0.882353	0.31068	0.460829	0.728863	0.735971	0.520833	1.10538	0.913838	0.497512	0.84122	1.32159	1.03093	0.409596	0.572995	0.903614	0.49639	1.6298	0.706714	0.560617	0.828313	0.972053	0.584795	0.932256	0.509684	0.548396	0.792079	0.212314	1.0627	0.922084	1.14613	0.593472	0.587544	0.847458	0.529101	0.904159	0.897308	0.658915	0.765864	0.802469	0.401376	0.782473	1.58014	0.977199	0.913242	0.793236
Barnesiella viscericola	0.595238	0.176056	0.855223	0.64154	1.07843	0.970874	0.691244	1.02041	1.01196	0.520833	0.73692	0.391645	0.746269	0.42061	0.220264	0.257732	0.760679	0.946687	0.903614	1.30866	0.465658	0.471143	1.19131	0.527108	0.486027	0.779727	0.870106	0.9684	1.12421	1.38614	0.424628	0	1.1526	0.286533	0.98912	1.05758	0.363196	1.0582	0.542495	0.398804	0.891473	0.547046	0.617284	1.43349	0.312989	0.677201	1.04235	0.456621	0.724507
Blautia sp YL58	0.818452	0.880282	0.855223	1.28308	0.686275	0.31068	0.230415	0.58309	0.613309	0.390625	0.663228	1.17493	0.497512	1.36698	0.440529	1.41753	0.526624	0.572995	0.60241	0.541516	0.931315	0.588928	0.420463	1.20482	0.72904	1.07212	0.372902	0.356779	0.520976	0.594059	0	0.53135	0.87598	1.57593	0.49456	0.822562	0.363196	0.453515	0.904159	0.997009	0.271318	0.656455	0.555556	0.114679	0.625978	1.46727	0.977199	1.09589	0.708952
Prevotella sp oral taxon 299	0.595238	0.704225	0.427611	0.561347	0.735294	0.582524	0.691244	0.874636	0.613309	0.651042	0.884304	0.913838	0.746269	0.946372	0.440529	0.902062	0.760679	1.04634	0.301205	0.586643	0.349243	0.706714	0.770848	0.60241	0.850547	0.584795	0.497203	0.560652	0.603236	1.38614	0.212314	1.27524	0.461042	0.286533	0.593472	0.470035	0.847458	0.604686	0.723327	0.897308	0.658915	0.765864	0.679012	0.745413	0.938967	0.451467	0.586319	0.547945	0.679621
Turneriella parva	0.669643	1.05634	0.671961	0.801925	0.637255	0.621359	1.03687	0.437318	0.429316	1.17188	0.810612	1.04439	0.746269	0.315457	0.660793	0.773196	0.292569	0.423518	1.10442	0.676895	0.465658	0.235571	0.770848	0.301205	0.72904	0.292398	0.683654	0.30581	0.520976	0.39604	1.06157	0.42508	0.87598	0.286533	1.18694	1.05758	0.363196	0.377929	0.723327	0.0997009	0.503876	0.547046	0.925926	0.573394	1.56495	1.0158	0.586319	0.913242	0.670241
Cellulosilyticum lentocellum	0.892857	0.528169	0.427611	0.96231	0.196078	0.194175	0.345622	0.728863	0.214658	0.78125	0.589536	0.78329	1.74129	0.630915	0.220264	1.28866	0.46811	0.323866	0.301205	0.225632	1.6298	0.471143	0.420463	1.12952	0.972053	0.487329	0.124301	0.30581	0.329038	0.792079	0.636943	0.21254	0.230521	1.00287	0.49456	0.587544	0.605327	0.755858	0.45208	0.897308	0.193798	0.218818	0.0617284	0.229358	0.625978	1.0158	0.456026	0.639269	0.57963
Porphyromonas asaccharolytica	0.446429	0.528169	0.366524	0.240577	0.637255	0.271845	0.806452	1.16618	0.33732	0.78125	0.442152	0.522193	0.746269	0.42061	1.10132	0.515464	0.877706	0.498256	0.60241	0.49639	0.232829	0.588928	0.420463	0.376506	0.972053	0.292398	0.435053	0.611621	0.466137	0.594059	1.27389	0.42508	0.55325	0.429799	1.28586	0.705053	0.605327	0.377929	0.180832	0.498504	0.503876	0.547046	0.493827	0.344037	0.782473	0.677201	0.716612	0.273973	0.572279
Oscillibacter valericigenes	0.669643	0.528169	0.855223	0.561347	0.392157	0.271845	0.460829	0.437318	0.827967	0.260417	0.663228	0.78329	0.746269	0.42061	0.440529	0.902062	0.175541	0.323866	0.401606	0.361011	1.39697	0.353357	0.420463	0.677711	1.09356	0	0.124301	0.356779	0.630655	0.39604	0.636943	0.53135	0.368834	0.143266	0.395648	0.470035	2.05811	0.377929	0.723327	0.498504	0.232558	1.2035	0.432099	0.344037	0.156495	0.677201	1.04235	0.639269	0.559671
Mucinivorans hirudinis	0.372024	1.05634	0.610874	0.32077	0.343137	0.427184	0.576037	0.291545	0.429316	1.04167	0.294768	0.391645	0.746269	0.315457	0.220264	0.773196	0.877706	0.298954	0.200803	0.270758	0.698487	0.353357	0.700771	0.60241	1.21507	0.974659	0.310752	0.458716	0.329038	0.594059	0.636943	0.63762	0.414938	1.43266	0.49456	0.117509	0.484262	0.529101	0.632911	0.498504	0.271318	0.328228	0.617284	0.286697	0.782473	0.677201	0.586319	0.821918	0.548885
Intestinimonas butyriciproducens	0.744048	0.176056	0.427611	0.882117	0.539216	0.31068	0.345622	0.58309	0.582643	0.130208	0.73692	0.78329	0.497512	0.42061	0.881057	1.15979	0.702165	0.124564	0.401606	0.49639	0.814901	0.353357	0.140154	0.828313	0.972053	0.487329	0.310752	0.152905	0.493556	0	0.424628	0.31881	0.737667	1.00287	0.395648	0.940071	1.21065	0.377929	0.723327	0.697906	0.232558	0.547046	0.308642	0.114679	0.312989	0.902935	0.716612	0.365297	0.537683
[Eubacterium] eligens	0.372024	0.352113	0.488699	0.882117	0.441176	0.0776699	0.230415	0.728863	0.275989	0.78125	0.810612	1.30548	0.746269	0.525762	0	1.03093	0.292569	0.423518	0.502008	0.270758	0.349243	0.235571	0.630694	1.95783	0.121507	0.194932	0.186451	0.356779	0.383877	0.39604	0.212314	0.743889	0.276625	0.286533	0.49456	1.41011	0.484262	0.529101	0.45208	0.498504	0.155039	0.218818	0.246914	0.458716	0.625978	1.24153	0.651466	0.639269	0.520351
Paludibacter propionicigenes	0.520833	0.176056	0.671961	0.561347	0.686275	0.23301	1.03687	0.291545	0.429316	0.651042	0.442152	0.391645	0.746269	0.42061	0.881057	0.515464	0.46811	0.298954	0.903614	0.49639	0.582072	0.117786	0.630694	0.0753012	0.36452	0.584795	0.497203	0.713558	0.411297	0.792079	0.636943	0	0.968188	0.429799	0.49456	1.2926	0.363196	1.0582	0.542495	0.498504	0.542636	0.109409	0.308642	0.516055	0.156495	0.3386	0.390879	0.456621	0.514493
Alistipes finegoldii	0.372024	0	0.488699	0.481155	0.882353	0.504854	0.460829	0.58309	0.521312	0.520833	0.36846	0.391645	0.746269	0.525762	0.660793	0.128866	0.585138	0.523169	0.301205	0.586643	0.465658	0.353357	0.630694	0.0753012	0.607533	0.877193	0.621504	0.713558	0.493556	0	0	0.42508	0.645459	0.716332	0.395648	1.05758	0.363196	0.604686	0.45208	0.598205	0.658915	0.109409	0.493827	0.286697	0.312989	0.225734	0.977199	0.547945	0.486301
Aminobacterium colombiense	0.372024	0.880282	0.305437	0.400962	0.245098	0.038835	0.345622	0.58309	0.153327	0.130208	0.515844	0.130548	0.746269	0.946372	0.881057	1.15979	0.585138	0.224215	0.401606	0.225632	0.116414	0.588928	0.49054	0.451807	0.972053	0.584795	0.497203	0.30581	0.246778	0.990099	0.212314	0.42508	0.322729	1.00287	0.692384	0.352526	0.968523	0.604686	0.361664	0.997009	0.155039	0	0.308642	0.229358	0.469484	0.3386	0.586319	0.730594	0.484867
Eubacterium limosum	0.372024	0.880282	0.488699	0.481155	0.294118	0.23301	0.691244	0.291545	0.398651	0.520833	0.294768	0.522193	0.995025	0.630915	0.440529	0.515464	0.292569	0.224215	0.702811	0.225632	0.814901	0.706714	0.280308	0.60241	0.607533	0.292398	0.497203	0.203874	0.329038	0.39604	0.424628	0.53135	0.276625	0.429799	0.593472	0.822562	0.726392	0.377929	0.361664	0.598205	0.271318	0.437637	0.246914	0.516055	0.625978	0.225734	0.521173	0.639269	0.4761
Lachnoclostridium phytofermentans	0.446429	0.176056	0.305437	0.801925	0.343137	0.194175	0.345622	0.291545	0.214658	2.34375	0.36846	0.78329	0.248756	0.315457	0	1.03093	0.234055	0.323866	0.502008	0.135379	0.582072	0.471143	0.210231	1.20482	0.36452	0.389864	0.0621504	0.458716	0.274198	0.39604	0.424628	0.10627	0.507146	0.143266	0.296736	1.52761	0.484262	0.0755858	0.45208	0.797607	0.116279	0.547046	0.246914	0.114679	0.156495	2.14447	0.260586	0.365297	0.470534
Lachnoclostridium sp YL32	0.372024	0.528169	0.122175	0.481155	0.294118	0.271845	0.576037	0.874636	0.183993	0.260417	0.442152	0.78329	1.49254	0.525762	0.660793	0.773196	0.46811	0.298954	0.200803	0.270758	0.931315	0.471143	0.140154	1.28012	0.850547	0.292398	0.124301	0.254842	0.383877	0.39604	0.636943	0.63762	0.138313	0.429799	0.395648	0.940071	0.484262	0.453515	0.45208	0.498504	0.155039	0.109409	0.308642	0.114679	0.312989	0.564334	0.390879	0.365297	0.466535
Bacteroides fragilis	0.223214	0.704225	0.366524	0.32077	0.637255	0.38835	0.345622	0.437318	0.582643	0.130208	0.442152	0.130548	0.248756	0.210305	1.76211	0.64433	0.585138	0.473343	0.301205	0.315884	0.116414	0.235571	0.770848	0.451807	0.486027	0.194932	0.621504	0.662589	0.575816	0.792079	0.212314	0.10627	0.507146	0.573066	0.692384	0.470035	0.605327	0.907029	0.542495	0.0997009	0.503876	0.328228	0.432099	0.573394	0.156495	0.3386	0.260586	0.730594	0.46244
Bacteroides cellulosilyticus	0.372024	0.528169	0.549786	0.240577	0.392157	0.776699	0.691244	0.145773	0.429316	0.520833	0.663228	0.391645	0	0.525762	0.220264	0.257732	0.93622	0.79721	0.401606	0.947653	0.116414	0.235571	0.560617	0.225904	0.486027	0.584795	0.497203	0.458716	0.493556	0.792079	0	0.42508	0.691563	0.573066	0.395648	0.470035	0.242131	0.604686	0.180832	0.299103	0.581395	0.437637	0.740741	0.573394	0.469484	0.3386	0.521173	0.365297	0.46143
Bacteroides helcogenes	0.446429	0.176056	0.549786	0.240577	0.294118	0.543689	0.576037	1.02041	0.398651	0.390625	0.221076	0.130548	0	0.42061	0.220264	0.515464	0.702165	0.44843	0.702811	0.676895	0.465658	0.471143	0.630694	0.301205	0.243013	0.389864	0.497203	0.30581	0.520976	0.19802	0.424628	0	0.922084	0.573066	0.791296	0.587544	0.242131	0.453515	0.271248	0.897308	0.658915	0.547046	0.740741	0.630734	0.156495	0.225734	0.651466	0.273973	0.453045
Candidatus Solibacter usitatus	0.372024	0.704225	0.549786	0.561347	0.343137	0.271845	0.691244	0.291545	0.275989	0.520833	0.589536	0.522193	0.248756	0.525762	0.660793	0.902062	0.46811	0.199302	0.502008	0.406137	0.232829	0.471143	0.700771	0.301205	0.36452	0.292398	0.497203	0.30581	0.0822594	0.792079	0.636943	0.10627	0.461042	0.286533	0.395648	0.470035	0.363196	0.453515	0.542495	0.398804	0.348837	0.547046	0.308642	0.286697	0.938967	0.677201	0.521173	0.273973	0.451331
[Clostridium] cellulosi	0.818452	0.704225	0.855223	0.882117	0.147059	0.038835	0.345622	0.291545	0.275989	0.260417	1.17907	0.522193	0.995025	0.210305	0.881057	0.515464	0.351083	0.149477	0.301205	0.135379	0.814901	0.235571	0.210231	1.58133	0.36452	0.389864	0.0621504	0.203874	0.164519	0.19802	0.424628	0.10627	0.276625	0.859599	0.098912	0.822562	0.726392	0.302343	0.813743	0.797607	0.0775194	0.109409	0.185185	0.114679	0.312989	0.677201	0.260586	0.456621	0.448075
Lactobacillus salivarius	0.372024	0.704225	0.427611	0.240577	0.392157	0.349515	0.230415	0.291545	0.183993	0.390625	0.294768	0.261097	0	0.630915	0.440529	0.64433	0.409596	0.199302	0.401606	0.270758	0.349243	0.353357	0.770848	0.527108	0.486027	0.779727	0.310752	0.407747	0.274198	0.792079	1.06157	0.31881	0.322729	0.429799	0.49456	0.470035	0.242131	0.377929	0.180832	0.598205	0.310078	0.218818	0.432099	0.344037	1.40845	0.112867	0.456026	0.547945	0.427367
Odoribacter splanchnicus	0.297619	1.23239	0.305437	0.240577	0.294118	0.31068	0.460829	0.728863	0.245324	0.390625	0.221076	0.652742	0.497512	0.105152	0.220264	0.386598	0.409596	0.348779	0.803213	0.406137	0.465658	0.588928	0.700771	0.301205	0.486027	0.0974659	0.372902	0.203874	0.219358	0	0.424628	0.10627	0.230521	0.286533	0.692384	1.17509	0.484262	0.377929	0.542495	0.299103	0.271318	0.437637	0.493827	0.286697	0.156495	0.225734	0.912052	0.456621	0.413611
Roseburia hominis	0.446429	0.352113	0.488699	0.721732	0.294118	0.038835	0.115207	0.728863	0.367985	0.520833	0.663228	0.522193	0.248756	0.315457	0.440529	0.64433	0.351083	0.373692	0.100402	0.180505	0.582072	0.471143	0.210231	1.20482	0.243013	0.194932	0.310752	0.356779	0.164519	0.39604	0.212314	0.53135	0.461042	0.286533	0.593472	0.587544	0.968523	0.453515	0.45208	0.897308	0.116279	0.328228	0.246914	0.114679	0.156495	0.790068	0.390879	0.182648	0.412899
[Clostridium] saccharolyticum	0.669643	0.704225	0.305437	0.561347	0.0490196	0.116505	0.115207	0.58309	0.214658	0.911458	0.663228	0.391645	0.746269	0.210305	0.220264	0.773196	0.234055	0.298954	0.301205	0.270758	0.582072	0.353357	0.0700771	0.903614	0.243013	0.682261	0.0621504	0.30581	0.219358	0.39604	0.212314	0.21254	0.184417	0.716332	0.197824	0.940071	0.484262	0.377929	0.271248	0.797607	0.232558	0.547046	0.246914	0.114679	0.312989	0.677201	0.456026	0.273973	0.404461
Staphylococcus epidermidis	0.0744048	0.352113	0.549786	0.561347	0.0980392	0.0776699	0.691244	0.874636	0.0613309	0.260417	0.147384	0.652742	0.995025	0.315457	1.10132	1.03093	0.175541	0.0996512	0.100402	0.0902527	0.465658	0.588928	0.0700771	0.451807	1.21507	0.487329	0.372902	0.254842	0.0822594	0.39604	0.636943	0.21254	0.230521	0.429799	0.197824	0.235018	0.484262	0.226757	0.45208	0.598205	0.0387597	0.218818	0.246914	0.0573394	0.625978	0.790068	0.325733	0.273973	0.395336
Flavonifractor plautii	0.595238	0.352113	0.183262	0.240577	0.441176	0.349515	0.230415	0.58309	0.551978	0.390625	0.36846	0.522193	0.746269	0.42061	0.220264	0.386598	0.409596	0.298954	0.200803	0.135379	0.814901	0.117786	0.280308	0.903614	0.121507	0.194932	0	0.152905	0.658075	0	0.212314	0.10627	0.276625	0.429799	0.49456	0.352526	0.726392	0.226757	0.361664	0.697906	0.387597	0.328228	0.185185	0.0573394	0.625978	0.564334	0.521173	0.639269	0.376355
Sphingobacterium sp 21	0.520833	0.704225	0.305437	0.32077	0.147059	0.15534	0.345622	0	0.214658	0.390625	0.221076	0.391645	1.49254	0.315457	0.660793	0.386598	0.234055	0.0996512	0.200803	0.180505	0.698487	0.235571	0.280308	0.225904	0.36452	0.389864	0.248602	0.356779	0.137099	0	0.849257	0.53135	0.138313	0.716332	0.49456	0.117509	0.242131	0.151172	0.271248	0.398804	0.193798	0.547046	0.308642	0.114679	0.469484	0.677201	0.390879	0.0913242	0.352678
Coraliomargarita akajimensis	0.0744048	0.352113	0.122175	0.481155	0.147059	0.0776699	0.345622	0.728863	0	0.390625	0.221076	0.261097	0.248756	0.315457	1.10132	0.64433	0.409596	0.149477	1.00402	0.135379	0.349243	0.235571	0.140154	0.301205	0.121507	0.194932	0.683654	0.254842	0.0274198	0.39604	0.636943	0.31881	0.0461042	0	0.296736	0.470035	0.242131	0.226757	0.632911	0.598205	0.0387597	0.109409	0.0617284	0.458716	0.469484	0.790068	0.325733	1.09589	0.348608
Ethanoligenens harbinense	0.669643	0.528169	0.305437	0.32077	0.294118	0.116505	0.115207	0.291545	0.214658	0.260417	0.147384	0.261097	0.746269	0.210305	0.220264	0.902062	0.0585138	0.17439	0.100402	0.315884	0.931315	0.235571	0.420463	0.60241	0.607533	0.194932	0.0621504	0.101937	0.137099	0	0.636943	0.31881	0.276625	0.429799	0.49456	0.235018	0.605327	0.151172	0.180832	0.498504	0.0775194	0.218818	0.123457	0.114679	0.782473	0.564334	0.846906	0.456621	0.344976
Nautilia profundicola	0.297619	0.352113	0.366524	0.160385	0.196078	0.116505	0.345622	0.145773	0.122662	0.520833	0.36846	0.652742	0.497512	0.210305	0.660793	0.64433	0.175541	0.224215	0.200803	0.361011	0.232829	0.235571	0.420463	0.225904	0.850547	0.389864	0.435053	0.356779	0.109679	0.19802	0.424628	0.31881	0.138313	0.429799	0.197824	0.117509	0.242131	0.377929	0.361664	0.0997009	0.271318	0.328228	0.37037	0.229358	0.782473	0.677201	0.19544	0.273973	0.331483
Porphyromonas gingivalis	0.446429	0	0.488699	0.160385	0.245098	0.271845	0.230415	0.145773	0.582643	0.130208	0.442152	0.130548	0	0.315457	0	0.257732	0.643651	0.423518	0.200803	0.361011	0.116414	0.353357	0.350385	0.376506	0.36452	0.487329	0.559354	0.254842	0.383877	0.19802	0.424628	0	0.55325	0.286533	0.49456	0.705053	0.242131	0.377929	0.271248	0.498504	0.387597	0.547046	0.246914	0.401376	0.156495	0.225734	0.390879	0.547945	0.326642
Spirochaeta smaragdinae	0.14881	0.704225	0.183262	0.240577	0.147059	0.116505	0.345622	0.728863	0.153327	0.390625	0.442152	0.261097	0.995025	0.630915	0.220264	0.64433	0.117028	0.124564	0.401606	0.135379	0.232829	0.353357	0.280308	0.301205	0.486027	0.194932	0.248602	0.254842	0.0822594	0.19802	0.424628	0.63762	0.0922084	0.573066	0.197824	0.352526	0.484262	0.151172	0.271248	0.299103	0.232558	0.328228	0.246914	0.172018	0.469484	0.112867	0.19544	0.547945	0.324015
Chitinophaga pinensis	0.14881	0.528169	0.427611	0.240577	0.245098	0.194175	0.230415	0.145773	0.183993	0.260417	0.442152	0.522193	0.746269	0.210305	0.660793	0.128866	0.117028	0.224215	0.200803	0.270758	0.698487	0.235571	0.280308	0.150602	0.486027	0.487329	0.248602	0.356779	0.109679	0	0	0	0.55325	0.573066	0.395648	0.705053	0.363196	0.377929	0.271248	0.498504	0	0.328228	0.185185	0.114679	0.312989	0.451467	0.325733	0.273973	0.310666
Syntrophobacter fumaroxidans	0.223214	0.880282	0.183262	0.160385	0.0980392	0.038835	0.345622	0.291545	0.33732	0.651042	0.36846	0.261097	0.497512	0.630915	0.881057	0.386598	0.292569	0.199302	0.100402	0.225632	0.116414	0.471143	0.350385	0.301205	0.607533	0.194932	0.310752	0.101937	0.109679	0.19802	0.424628	0.21254	0.138313	0.286533	0.296736	0.117509	0.726392	0.226757	0.723327	0.299103	0.193798	0.328228	0.246914	0.114679	0.312989	0.112867	0.130293	0.0913242	0.308292
Elusimicrobium minutum	0.14881	0.176056	0.244349	0.481155	0.196078	0.23301	0.230415	0	0.306654	0.651042	0.589536	0.652742	0.497512	0.210305	0.220264	0.515464	0.46811	0.0996512	0	0.135379	0.349243	0.353357	0.350385	0.150602	0.486027	0.0974659	0.186451	0.203874	0.274198	0.19802	0.424628	0.10627	0.276625	0.286533	0.49456	0.470035	0.242131	0.151172	0.0904159	0.398804	0.310078	0.328228	0.555556	0.573394	0	0.3386	0.19544	0.547945	0.302012
Mucilaginibacter sp PAMC 26640	0.0744048	0.528169	0.244349	0.240577	0.0980392	0.0776699	0.230415	0.58309	0.183993	0.130208	0.221076	0.522193	0.746269	0.210305	0.660793	0.515464	0.0585138	0.199302	0.200803	0.270758	0.349243	0.117786	0.350385	0.301205	0.607533	0.487329	0.186451	0.254842	0.109679	0.19802	0.212314	0.42508	0.414938	0.286533	0.395648	0.352526	0.121065	0.226757	0.542495	0.398804	0.193798	0.328228	0.185185	0.114679	0.469484	0.3386	0.19544	0.273973	0.300717
Prochlorococcus marinus	0.14881	0.528169	0.0610874	0.400962	0	0.038835	0.576037	1.02041	0.0306654	0.390625	0.147384	0.261097	0.497512	0.736067	0.881057	0.386598	0.234055	0.0996512	0	0.0902527	0.582072	0.235571	0	0.60241	0.607533	0.194932	0	0.152905	0.164519	0.792079	0	0.21254	0	0.286533	0.296736	0.470035	0.484262	0.453515	0.271248	0.498504	0.0775194	0.218818	0	0.0573394	0.312989	0.451467	0.19544	0.273973	0.300463
Candidatus Methanomethylophilus alvus	0.520833	0.528169	0.244349	0.240577	0.294118	0.15534	0.576037	0.874636	0.122662	0.390625	0.294768	0.522193	0.746269	0.315457	0.220264	0.386598	0.117028	0.0996512	0.200803	0.225632	0.582072	0.353357	0.210231	0.150602	0.36452	0.194932	0.186451	0.203874	0.0274198	0.19802	0.424628	0.10627	0.230521	0.286533	0.49456	0.235018	0.484262	0.151172	0.271248	0.299103	0.155039	0.437637	0.123457	0.172018	0.156495	0.451467	0.260586	0.0913242	0.299559
Moraxella osloensis	0.297619	0.528169	0.183262	0.32077	0.245098	0.0776699	0.115207	0.728863	0.0306654	0.260417	0.36846	0.522193	0.248756	0.315457	0.220264	0.64433	0.117028	0.0996512	0.200803	0.135379	0.582072	0.235571	0.280308	0.225904	0.36452	0.389864	0.124301	0.101937	0.109679	0.990099	0.212314	0.42508	0.0461042	0.286533	0.395648	0.352526	0.121065	0.302343	0.361664	0.199402	0.0387597	0.437637	0.246914	0.172018	0.782473	0.225734	0.19544	0.365297	0.296485
Sphaerochaeta coccoides	0.297619	0.704225	0.244349	0.481155	0.0980392	0.271845	0.115207	0.437318	0.0919963	0.911458	0.294768	0.261097	0	0.315457	0.660793	0.257732	0.0585138	0.124564	0.702811	0.315884	0.349243	0.117786	0.210231	0.225904	0.36452	0.0974659	0.248602	0.152905	0.191939	0.19802	0.424628	0.53135	0.230521	0	0.098912	0.587544	0.484262	0.302343	0.0904159	0.0997009	0.0387597	0.328228	0.185185	0.401376	0.469484	0.225734	0.390879	0.456621	0.294737
Gottschalkia acidurici	0.372024	0.176056	0.122175	0.32077	0.147059	0.038835	0.115207	0	0.153327	0.651042	0.294768	0.652742	0.746269	0.210305	0.440529	0.773196	0.117028	0.124564	0.100402	0.270758	0.116414	0.117786	0.280308	0.150602	0.36452	0.389864	0.186451	0.30581	0.164519	0.19802	0	0.10627	0.322729	0.429799	0.197824	0.235018	0.363196	0.302343	0.271248	0.897308	0.0775194	0.109409	0.246914	0.114679	0.156495	0.902935	0.456026	0.821918	0.29402
Draconibacterium orientale	0.372024	0.352113	0.366524	0.32077	0.147059	0.15534	0.345622	0.437318	0.153327	0.260417	0.221076	0.261097	0.248756	0.210305	0.440529	0.386598	0.351083	0.298954	0.301205	0.315884	0.232829	0	0.210231	0.301205	0.36452	0.0974659	0.372902	0.203874	0.109679	0.594059	0.424628	0.21254	0.368834	0.143266	0.197824	0.352526	0.242131	0.151172	0.45208	0.398804	0.271318	0.656455	0.185185	0.114679	0.156495	0.3386	0.521173	0.182648	0.287565
Paenibacillus graminis	0	0.704225	0.183262	0.400962	0.0980392	0.15534	0.230415	0.437318	0.0306654	0.260417	0.36846	0.522193	0.995025	0.525762	0	0.257732	0.175541	0.0996512	0.301205	0.180505	0.465658	0.471143	0.140154	0.451807	0.36452	0.0974659	0.186451	0.203874	0.0822594	0	0.212314	0.31881	0.184417	0.143266	0.296736	0.352526	0.363196	0.151172	0.180832	0.498504	0.0387597	0.437637	0.185185	0.114679	0.469484	0.451467	0.390879	0.365297	0.282192
[Clostridium] clariflavum	0.372024	0.352113	0.427611	0.400962	0.294118	0.0776699	0	0.437318	0.183993	0.130208	0.294768	0.391645	0.497512	0.42061	0.881057	0.386598	0.234055	0.17439	0	0.270758	0.582072	0.235571	0.0700771	0.527108	0.607533	0.0974659	0.124301	0.203874	0.0822594	0	0.212314	0.21254	0.230521	0.573066	0.296736	0.235018	0.242131	0.226757	0.271248	0.398804	0.348837	0	0.185185	0.114679	0.156495	0.3386	0.325733	0.273973	0.279173
Desulfovibrio aespoeensis	0.14881	0.704225	0.122175	0.32077	0.0490196	0.0776699	0.115207	0.58309	0.183993	0.260417	0.442152	0.391645	0	0.315457	0.220264	0.773196	0.117028	0.0249128	0.200803	0.180505	0.349243	0.353357	0.140154	0.150602	0.36452	0.292398	0.248602	0.152905	0.0274198	0.19802	0.424628	0.21254	0.184417	0.429799	0.197824	0.352526	0.484262	0	0.271248	0.598205	0.116279	0.109409	0.185185	0.229358	0.156495	0.451467	0.521173	0.273973	0.264736
Clostridium tyrobutyricum	0.669643	0.352113	0.305437	0	0.441176	0.116505	0.115207	0.437318	0.214658	0.390625	0.294768	0.522193	0	0.105152	0.220264	0.386598	0.234055	0.0747384	0.200803	0.180505	0.582072	0.235571	0.210231	0.60241	0.36452	0.0974659	0.186451	0.203874	0.109679	0	0.212314	0.10627	0.138313	0.286533	0.296736	0.352526	0.363196	0.0755858	0.0904159	0.299103	0.232558	0.437637	0.37037	0.114679	0.156495	0	0.456026	0.821918	0.263848
Turicibacter sp H121	0.297619	0.176056	0.244349	0.400962	0.245098	0.038835	0.115207	0.291545	0.0919963	0.130208	0.36846	0.261097	0.746269	0.105152	0	0.386598	0.117028	0.17439	0.100402	0.180505	0.349243	0.471143	0.280308	0.527108	0.243013	0.0974659	0.310752	0.203874	0.219358	0.19802	0.636943	0.53135	0.322729	0.429799	0	0.470035	0.484262	0.0755858	0.0904159	0.299103	0.193798	0.218818	0.308642	0.0573394	0	0.225734	0.19544	0.730594	0.263389
Paenibacillus sp 32O-W	0.223214	0.176056	0.305437	0.481155	0.245098	0.15534	0	0	0.183993	0.130208	0.073692	0.261097	0.497512	0.315457	0.220264	0.257732	0.292569	0.17439	0.100402	0.225632	0.349243	0.235571	0.350385	0.225904	0.486027	0.0974659	0.248602	0.203874	0.0822594	0.39604	0.212314	0.31881	0.230521	0.573066	0.197824	0.470035	0.363196	0.302343	0.361664	0.299103	0.0775194	0.328228	0.308642	0.172018	0.312989	0.3386	0.260586	0.273973	0.258251
Rubinisphaera brasiliensis	0.297619	0.352113	0.305437	0.160385	0.147059	0.116505	0.115207	0	0.306654	0.130208	0.442152	0.261097	0.248756	0.315457	0.440529	0.64433	0.292569	0.149477	0	0.270758	0.349243	0.235571	0.350385	0.150602	0.36452	0.389864	0.124301	0.152905	0.164519	0.19802	0	0.10627	0.276625	0.573066	0.395648	0.235018	0.121065	0.302343	0.0904159	0.0997009	0.155039	0.218818	0.246914	0.114679	0.625978	0.564334	0.260586	0.365297	0.254751
[Clostridium] stercorarium	0.372024	0.352113	0.671961	0.481155	0.0980392	0.0776699	0.345622	0	0.153327	0.390625	0.073692	0.522193	0.497512	0.315457	0	0.386598	0.175541	0.0996512	0.301205	0.180505	0.465658	0.117786	0.0700771	0.677711	0.607533	0.0974659	0.186451	0.152905	0.0548396	0.19802	0.212314	0	0.230521	0.429799	0.395648	0.235018	0.363196	0.151172	0.271248	0.598205	0.0775194	0.109409	0.123457	0	0	0.225734	0.325733	0.273973	0.253048
Endomicrobium proavitum	0.14881	0.352113	0.244349	0.240577	0.196078	0.194175	0.230415	0.291545	0.0306654	0.130208	0.147384	0.652742	0.248756	0	0.220264	0.386598	0.351083	0.0996512	0.401606	0.225632	0.116414	0.235571	0.210231	0.376506	0	0.292398	0.0621504	0.152905	0.0548396	0.39604	0.849257	0.21254	0.0922084	0.286533	0.49456	0.587544	0.242131	0.151172	0.361664	0.598205	0.155039	0.218818	0.0617284	0	0.156495	0.451467	0.0651466	0.456621	0.252726
Salmonella enterica	0.372024	0.352113	0.122175	0.32077	0.0490196	0.23301	0.230415	0.58309	0.0613309	0.130208	0.147384	0	0	0.210305	0.220264	0.257732	0.351083	0.0747384	0.100402	0.180505	0.232829	0.117786	0.140154	0.225904	0.121507	0.194932	0.124301	0.254842	0.137099	0.594059	1.06157	0.10627	0.0922084	0.286533	0.197824	0.587544	0.242131	0.226757	0.180832	0.398804	0.116279	0.328228	0.185185	0.286697	0.625978	0.112867	0.325733	0.456621	0.249126
Selenomonas ruminantium	0.446429	0.352113	0.244349	0.240577	0.441176	0.194175	0.115207	0	0.306654	0.130208	0.147384	0	0.248756	0.315457	0	0.128866	0.643651	0.17439	0.200803	0.225632	0.232829	0.117786	0.280308	0.0753012	0	0.389864	0.124301	0.203874	0.411297	0.19802	0.424628	0.42508	0.368834	0	0.197824	0.235018	0.363196	0.0755858	0.180832	0.0997009	0.852713	0.218818	0.308642	0.0573394	0.312989	0.451467	0.521173	0.273973	0.249109
Tannerella forsythia	0.0744048	0	0.183262	0.240577	0.539216	0.271845	0.345622	0.145773	0.214658	0	0.147384	0.130548	0.746269	0.315457	0	0.257732	0.234055	0.44843	0.301205	0.0902527	0.232829	0.117786	0.280308	0.225904	0.486027	0.0974659	0.372902	0.407747	0.246778	0.39604	0.636943	0.31881	0.230521	0	0.296736	0.470035	0	0.151172	0.180832	0.199402	0.193798	0.218818	0.123457	0.344037	0.156495	0.564334	0.130293	0.182648	0.248933
Mycoplasma penetrans	0.223214	0.176056	0.0610874	0.32077	0.147059	0.116505	0.345622	0.437318	0.0919963	0.260417	0.147384	0.130548	0.746269	0.210305	0.220264	0.257732	0.351083	0.124564	0.401606	0.180505	0.232829	0.471143	0.280308	0.301205	0.243013	0.292398	0.248602	0.101937	0.109679	0.19802	0.212314	0	0.138313	0.143266	0.49456	0.235018	0.363196	0.226757	0.0904159	0.199402	0.155039	0.109409	0.123457	0.286697	0.469484	0.451467	0.130293	0.456621	0.244066
Lutibacter sp LP1	0.14881	0.176056	0.244349	0.32077	0.0980392	0.0776699	0.345622	0.58309	0.183993	0.260417	0.294768	0.261097	0.248756	0.210305	0.220264	0	0.292569	0.17439	0.100402	0.180505	0.465658	0.353357	0.0700771	0.225904	0.243013	0.194932	0.186451	0.0509684	0.0274198	0.792079	0.212314	0.42508	0.230521	0.429799	0.296736	0.235018	0.242131	0.151172	0.271248	0.199402	0.0387597	0.218818	0.0617284	0.0573394	0	0.677201	0.456026	0.456621	0.243576
Histophilus somni	0.297619	0.704225	0.244349	0.240577	0.0980392	0.15534	0.230415	0.145773	0.122662	0.260417	0.294768	0.391645	0.248756	0.42061	0.220264	0.515464	0.292569	0.124564	0.100402	0.180505	0.232829	0.353357	0.350385	0.301205	0	0.389864	0.186451	0.0509684	0.137099	0.19802	0.424628	0.10627	0.138313	0.286533	0.395648	0.352526	0.121065	0.151172	0.180832	0.0997009	0.193798	0.437637	0.123457	0.286697	0	0.225734	0.0651466	0.273973	0.236506
Desulfovibrio magneticus	0.372024	0	0.244349	0.240577	0	0.194175	0.230415	0	0.153327	0.390625	0.663228	0.391645	0	0.105152	0.440529	0.64433	0.292569	0.0996512	0.200803	0.180505	0.814901	0.353357	0	0.376506	0.36452	0.0974659	0.435053	0.101937	0.109679	0	0	0.10627	0.230521	0	0.098912	0.705053	0.121065	0.151172	0.45208	0.299103	0.0775194	0.109409	0.123457	0.0573394	0.156495	0.3386	0.390879	0.273973	0.233108
Hymenobacter sp PAMC 26628	0.372024	0.352113	0.122175	0.0801925	0.343137	0.038835	0.345622	0.145773	0.214658	0.390625	0	0.391645	0.497512	0.210305	0.220264	0.386598	0.117028	0.224215	0.200803	0.135379	0	0.235571	0.0700771	0.0753012	0.36452	0.194932	0.248602	0.152905	0.137099	0	0.424628	0.10627	0.322729	0	0.296736	0.470035	0.605327	0.151172	0.180832	0.299103	0.348837	0.328228	0.308642	0.0573394	0.312989	0.225734	0.390879	0	0.231196
Mesoplasma florum	0.0744048	0.528169	0.183262	0.160385	0.0980392	0.038835	0.230415	0.145773	0.0919963	0.260417	0.221076	0.391645	0.497512	0.42061	0.881057	0.515464	0.0585138	0.0498256	0.100402	0.135379	0.349243	0.353357	0.280308	0.301205	0.121507	0.0974659	0.124301	0.101937	0.0548396	0.39604	0.424628	0.21254	0.138313	0.286533	0.296736	0.470035	0	0.151172	0.271248	0.199402	0.0387597	0.109409	0.0617284	0.114679	0.312989	0.225734	0.260586	0.0913242	0.227692
Bacteroides vulgatus	0.446429	0	0.122175	0.32077	0.294118	0.23301	0.460829	0.145773	0.183993	0	0.294768	0.130548	0.248756	0.42061	0.440529	0.128866	0.409596	0.398605	0	0.225632	0.116414	0.471143	0.210231	0.150602	0	0.0974659	0.186451	0.458716	0.219358	0.19802	0.212314	0.10627	0.414938	0.286533	0.197824	0.235018	0.121065	0.377929	0.180832	0	0.232558	0.109409	0.185185	0.229358	0	0.225734	0.260586	0.365297	0.224047
Chryseobacterium gallinarum	0.14881	0.176056	0.366524	0.0801925	0.196078	0.15534	0.115207	0.291545	0.0919963	0.260417	0.442152	0.130548	0.248756	0.210305	0.220264	0.128866	0.117028	0.0996512	0.301205	0.135379	0	0.353357	0.210231	0.301205	0.243013	0.389864	0.248602	0.30581	0.109679	0.19802	0.212314	0.10627	0.138313	0.286533	0.197824	0.587544	0.363196	0.226757	0.271248	0.498504	0.0775194	0.218818	0.123457	0.172018	0	0.3386	0.390879	0.0913242	0.220359
Hymenobacter sp DG5B	0.14881	0.176056	0.305437	0.240577	0.196078	0.194175	0.345622	0.145773	0.122662	0.130208	0.221076	0.130548	0.497512	0	0	0.128866	0.234055	0.124564	0.301205	0.270758	0.232829	0.235571	0.210231	0.376506	0.243013	0.194932	0.497203	0.203874	0.219358	0.39604	0	0.10627	0.414938	0.143266	0.197824	0	0.242131	0.151172	0.180832	0.498504	0.193798	0.109409	0.555556	0.172018	0	0.112867	0.325733	0.365297	0.218607
Bacteroides sp I48	0.297619	0.352113	0.122175	0.0801925	0.245098	0.271845	0.115207	0.145773	0.275989	0.260417	0.221076	0.261097	0.248756	0.210305	0.440529	0.515464	0.175541	0.249128	0	0.225632	0.116414	0.117786	0.560617	0.150602	0.121507	0.0974659	0.310752	0.254842	0.246778	0	0	0.21254	0.368834	0	0.197824	0.470035	0	0.453515	0.180832	0.0997009	0.155039	0.218818	0.37037	0.114679	0.156495	0.225734	0.19544	0.273973	0.216345
Bacteroides thetaiotaomicron	0.14881	0	0.122175	0.0801925	0.392157	0.194175	0.115207	0.145773	0.33732	0.130208	0.221076	0	0	0.315457	0	0.128866	0.175541	0.373692	0.100402	0.49639	0	0.117786	0.350385	0.301205	0	0.0974659	0.186451	0.203874	0.411297	0.19802	0.212314	0.31881	0.414938	0	0.395648	0.470035	0.121065	0.226757	0.271248	0.199402	0.426357	0.218818	0.123457	0.229358	0.156495	0.3386	0.586319	0.273973	0.215157
Heliobacterium modesticaldum	0.297619	0.352113	0.549786	0.721732	0.0490196	0.116505	0.115207	0	0.245324	0.130208	0.147384	0.391645	0	0.42061	0	0.386598	0.0585138	0.124564	0.301205	0.225632	0.582072	0.117786	0	0.451807	0.121507	0	0.124301	0.203874	0.109679	0	0	0.31881	0.138313	0.286533	0.197824	0.235018	0	0.302343	0.45208	0.598205	0.0387597	0.328228	0.123457	0	0.156495	0.225734	0.325733	0.182648	0.213643
Tolumonas auensis	0.0744048	0.528169	0.183262	0.240577	0.0490196	0.15534	0.230415	0.728863	0.0306654	0.260417	0.221076	0.652742	0.248756	0.315457	0.660793	0.128866	0.0585138	0.0747384	0.301205	0.135379	0.116414	0.588928	0.140154	0.301205	0	0.292398	0	0.101937	0.0822594	0.19802	0.424628	0.10627	0.0922084	0.286533	0.296736	0.117509	0.242131	0.0755858	0.180832	0.0997009	0.0775194	0.109409	0.246914	0.344037	0	0	0.19544	0.182648	0.212043
Synechococcus sp PCC 6312	0.223214	0.176056	0.183262	0.160385	0.0490196	0.116505	0.115207	0.437318	0.0613309	0.260417	0.147384	0.130548	0.497512	0.315457	0.220264	0.515464	0.175541	0.0747384	0.301205	0.0451264	0.116414	0.353357	0.0700771	0.225904	0.36452	0.0974659	0.124301	0.101937	0.0274198	0	0.636943	0.31881	0.184417	0.286533	0.197824	0.235018	0.363196	0.226757	0.271248	0.299103	0.0387597	0.437637	0.123457	0	0.312989	0.112867	0.130293	0.273973	0.211191
Flammeovirga sp MY04	0.223214	0.352113	0.183262	0.32077	0.147059	0.038835	0.115207	0.58309	0.0613309	0.130208	0	0.391645	0.248756	0.42061	0.440529	0.257732	0.117028	0.0498256	0	0.0451264	0.116414	0.235571	0.350385	0.150602	0.607533	0.292398	0.0621504	0.203874	0.0548396	0.19802	0.212314	0.21254	0.0922084	0.286533	0.098912	0.352526	0.363196	0.0755858	0.0904159	0.299103	0.0387597	0.218818	0.185185	0	0.312989	0.3386	0.19544	0.365297	0.211178
Acholeplasma palmae	0.0744048	0	0.183262	0.160385	0.245098	0.194175	0.230415	0.291545	0.214658	0.390625	0.221076	0.130548	0	0.315457	0.440529	0.257732	0.0585138	0.124564	0.100402	0.0902527	0.232829	0.117786	0.49054	0.225904	0.121507	0	0.186451	0.101937	0.191939	0.19802	0.424628	0.21254	0.368834	0.143266	0.197824	0.352526	0.121065	0.226757	0.180832	0.199402	0.116279	0	0.246914	0.172018	0.782473	0	0.260586	0.456621	0.20944
Stenotrophomonas maltophilia	0.297619	0.352113	0.183262	0.240577	0.0490196	0.038835	0.345622	0.145773	0.122662	0.130208	0.221076	0.261097	0.248756	0.105152	0.440529	0.257732	0.175541	0.124564	0.100402	0.135379	0.349243	0.117786	0.140154	0.150602	0.486027	0.0974659	0.0621504	0.203874	0.191939	0.19802	0.424628	0.10627	0.0922084	0.143266	0.197824	0.352526	0.121065	0.302343	0.180832	0.299103	0.116279	0.218818	0.308642	0	0.312989	0.112867	0.325733	0.273973	0.20547
Bacteroides dorei	0.0744048	0.352113	0.122175	0.240577	0.294118	0.349515	0.115207	0.145773	0.306654	0.130208	0.147384	0	0	0.210305	0.220264	0.128866	0.117028	0.199302	0	0.225632	0.232829	0.235571	0.0700771	0.150602	0.486027	0.389864	0	0.30581	0.137099	0	0	0.10627	0.414938	0.286533	0.197824	0.352526	0.121065	0.302343	0.180832	0.398804	0.232558	0.109409	0.432099	0.344037	0.156495	0.225734	0.260586	0.182648	0.201919
Rufibacter sp DG15C	0.297619	0.176056	0.305437	0.0801925	0.245098	0.116505	0.345622	0.145773	0.0613309	0.130208	0.073692	0.261097	0.497512	0.210305	0.220264	0.128866	0.234055	0.149477	0.100402	0.270758	0.116414	0.235571	0.140154	0.150602	0	0.0974659	0.186451	0.407747	0.137099	0	0.424628	0.21254	0.184417	0.286533	0.098912	0.470035	0.242131	0.302343	0.180832	0.299103	0.116279	0.109409	0.0617284	0.286697	0.312989	0.225734	0.0651466	0.182648	0.199664
Chroococcidiopsis thermalis	0.223214	0.352113	0.183262	0.240577	0.0980392	0.116505	0	0.291545	0.122662	0.130208	0.073692	0.391645	0.248756	0.315457	0.660793	0.128866	0.234055	0.0747384	0.200803	0.0902527	0.349243	0.235571	0.280308	0.0753012	0.36452	0.0974659	0.0621504	0.101937	0.191939	0.39604	0	0.10627	0.230521	0.286533	0.395648	0.470035	0.121065	0.0755858	0	0.299103	0.116279	0.218818	0.123457	0	0.156495	0	0.19544	0.365297	0.197754
Anaerolinea thermophila	0.14881	0	0.122175	0.160385	0.294118	0.15534	0	0.145773	0.122662	0.390625	0.073692	0.261097	0.995025	0	0.660793	0.257732	0.292569	0.0249128	0	0.135379	0.582072	0.353357	0.350385	0.0753012	0.243013	0.0974659	0.0621504	0.0509684	0.137099	0	0	0	0.276625	0	0.098912	0.117509	0	0.151172	0	0.199402	0.0387597	0.218818	0.123457	0.172018	0.625978	0.112867	0.19544	0.365297	0.185191
Belliella baltica	0.297619	0.176056	0.183262	0.240577	0.0980392	0	0.115207	0.291545	0.0613309	0.260417	0.073692	0.261097	0.248756	0.42061	0.220264	0.128866	0.0585138	0.0249128	0.200803	0.0902527	0.232829	0.235571	0.0700771	0.225904	0.486027	0.292398	0	0.101937	0	0.19802	0.212314	0.21254	0.184417	0.286533	0.098912	0.117509	0.242131	0.0755858	0.45208	0.398804	0.0387597	0	0.123457	0.0573394	0	0.3386	0.260586	0.365297	0.182488
Methanothermococcus okinawensis	0.0744048	0.352113	0.0610874	0.160385	0.0490196	0	0.345622	0.291545	0.0613309	0.390625	0.294768	0.652742	0.995025	0.315457	0.220264	0.257732	0.175541	0.0498256	0	0.0902527	0.465658	0	0.140154	0.150602	0.243013	0.194932	0.0621504	0	0.0822594	0.19802	0	0	0.184417	0.143266	0	0.235018	0.121065	0.151172	0.180832	0.0997009	0.0387597	0.109409	0	0	0.156495	0.3386	0.260586	0.182648	0.178677
Blattabacterium punctulatus	0.14881	0	0.122175	0.0801925	0.196078	0.116505	0.460829	0.437318	0.183993	0.130208	0.221076	0.130548	0	0.105152	0.660793	0.128866	0.234055	0.0996512	0.100402	0.180505	0.465658	0.117786	0.350385	0.150602	0	0.194932	0.124301	0.101937	0.246778	0.19802	0.212314	0.21254	0.0922084	0.143266	0.395648	0.117509	0.121065	0.0755858	0.0904159	0	0.155039	0.109409	0.308642	0.229358	0.156495	0.112867	0.0651466	0.182648	0.176411
Bacteroides ovatus	0.0744048	0	0.244349	0.160385	0.294118	0.116505	0	0	0.245324	0.130208	0.294768	0.130548	0	0.105152	0.220264	0.128866	0.175541	0.224215	0.301205	0.225632	0	0.117786	0.350385	0.0753012	0.121507	0	0.124301	0.356779	0.274198	0.19802	0.212314	0	0.368834	0	0.395648	0.235018	0	0.151172	0.180832	0	0.155039	0.109409	0.432099	0.172018	0.469484	0.225734	0.325733	0.0913242	0.171134
Blochmannia endosymbiont of Polyrhachis (Hedomyrma) turneri	0	0.704225	0.0610874	0.0801925	0.0980392	0.038835	0	0.145773	0.0306654	0.260417	0.36846	0.391645	0	0.105152	0.220264	0	0.175541	0.0996512	0.100402	0.0902527	0.116414	0.235571	0.0700771	0.225904	0.243013	0.194932	0.0621504	0.101937	0.0274198	0.594059	0.424628	0.10627	0.0461042	0.286533	0.197824	0.235018	0.242131	0.0755858	0.271248	0.299103	0.116279	0.328228	0.123457	0.114679	0.156495	0.225734	0	0.0913242	0.170473
Filifactor alocis	0	0.352113	0.0610874	0.240577	0.0980392	0	0	0.291545	0.0613309	0.130208	0.147384	0.130548	0.746269	0.42061	0	0.257732	0.175541	0.0747384	0.100402	0.135379	0.349243	0.117786	0.140154	0.225904	0.486027	0.292398	0.0621504	0.0509684	0.0274198	0.19802	0.212314	0.21254	0.0461042	0.286533	0.098912	0	0.242131	0.0755858	0.271248	0.0997009	0.0775194	0.109409	0	0.0573394	0.312989	0.225734	0.130293	0.182648	0.16697
Echinicola vietnamensis	0.0744048	0	0.122175	0.32077	0	0	0.230415	0.145773	0.122662	0.130208	0.147384	0.130548	0.746269	0.315457	0.220264	0.386598	0.234055	0.0498256	0.100402	0.180505	0.232829	0	0.140154	0.376506	0.607533	0.0974659	0.0621504	0.152905	0.0822594	0	0	0.10627	0.138313	0	0	0.235018	0.242131	0.151172	0.361664	0.299103	0	0	0.0617284	0.114679	0.156495	0.3386	0.130293	0.182648	0.165159
Bacillus amyloliquefaciens	0.223214	0.352113	0.122175	0.160385	0.0980392	0.15534	0	0.291545	0.0613309	0.260417	0.073692	0.130548	0	0.105152	0	0.386598	0.0585138	0.0498256	0.301205	0.0451264	0.116414	0.353357	0.210231	0.150602	0.121507	0.0974659	0.186451	0	0.0548396	0.19802	0.636943	0.42508	0.230521	0.286533	0.098912	0	0	0	0.0904159	0.199402	0.155039	0.328228	0.246914	0.0573394	0.312989	0.112867	0.130293	0.0913242	0.161811
Clostridium tetani	0.14881	0.176056	0.183262	0.0801925	0.245098	0.038835	0.230415	0.437318	0.0919963	0.260417	0.221076	0.261097	0.497512	0.210305	0.220264	0.386598	0.0585138	0	0.200803	0.0451264	0	0.235571	0	0.150602	0.36452	0.194932	0	0.101937	0.109679	0.19802	0.212314	0.10627	0.0922084	0	0.197824	0	0.363196	0.151172	0.180832	0.0997009	0.0775194	0.109409	0.123457	0.0573394	0.156495	0.225734	0.19544	0	0.160372
Planctopirus limnophila	0.14881	0.176056	0.0610874	0.160385	0.0980392	0.038835	0.115207	0.291545	0.153327	0.130208	0.073692	0.130548	0.497512	0.210305	0.440529	0.257732	0.234055	0.0996512	0.100402	0.180505	0.116414	0.117786	0.210231	0.150602	0.243013	0.0974659	0.186451	0.0509684	0.0274198	0	0	0.10627	0.184417	0.286533	0.197824	0.117509	0.363196	0.302343	0.0904159	0	0.0775194	0.218818	0.185185	0.0573394	0	0.225734	0.325733	0.0913242	0.158936
Ilumatobacter coccineus	0.14881	0.176056	0.183262	0.240577	0.0490196	0.038835	0.115207	0	0.0919963	0.390625	0.147384	0.261097	0.248756	0.210305	0.220264	0.128866	0.234055	0.0498256	0	0.0902527	0.232829	0.117786	0.210231	0.225904	0.36452	0	0.124301	0.0509684	0.0548396	0	0	0.10627	0.230521	0.286533	0.197824	0.117509	0.121065	0.377929	0.180832	0.199402	0.155039	0.218818	0.185185	0.0573394	0.156495	0.112867	0.325733	0.182648	0.15872
Acidaminococcus fermentans	0.14881	0	0.122175	0	0	0.038835	0	0.145773	0.459982	0.130208	0.147384	0.130548	0.248756	0.210305	0.220264	0.257732	0.175541	0.149477	0.200803	0.0902527	0.349243	0.235571	0.140154	0.150602	0.243013	0.194932	0.0621504	0.101937	0.164519	0	0	0	0.138313	0.143266	0	0.235018	0.242131	0.0755858	0.45208	0.0997009	0.116279	0.109409	0.123457	0.0573394	0.156495	0.225734	0.521173	0.182648	0.154117
Ornithobacterium rhinotracheale	0.14881	0.352113	0.305437	0.160385	0	0.038835	0.230415	0	0.122662	0.130208	0.294768	0.522193	0.248756	0.105152	0.440529	0.515464	0.117028	0.124564	0.200803	0.180505	0.116414	0.117786	0.140154	0.150602	0.243013	0.0974659	0.0621504	0.203874	0.0274198	0	0	0.10627	0.138313	0	0.098912	0	0.242131	0	0.0904159	0	0.116279	0.109409	0.185185	0.0573394	0	0.3386	0.130293	0.273973	0.151763
Solitalea canadensis	0.14881	0.176056	0.366524	0	0	0.038835	0.230415	0	0.122662	0	0	0.261097	0	0.210305	0	0	0.0585138	0.0498256	0.100402	0.225632	0.232829	0	0.140154	0.150602	0.121507	0	0.186451	0	0.109679	0	0.424628	0.31881	0.0922084	0.143266	0.296736	0.235018	0.121065	0.377929	0.271248	0.199402	0.0775194	0.109409	0.185185	0.172018	0.156495	0.564334	0.325733	0.0913242	0.147763
Dichelobacter nodosus	0.0744048	0.704225	0.0610874	0.160385	0	0.038835	0.230415	0.145773	0.0306654	0.260417	0.147384	0.522193	0	0.210305	0.220264	0.257732	0.0585138	0.0249128	0	0.0902527	0	0.117786	0.0700771	0.225904	0.121507	0.0974659	0.124301	0.152905	0.0548396	0	0.212314	0	0.184417	0.286533	0.098912	0.117509	0.121065	0.226757	0.180832	0.199402	0.0775194	0.218818	0.185185	0.114679	0	0.225734	0.130293	0.182648	0.145108
