# Supplementary material for: Accelerated discovery of novel glycoside hydrolases using targeted functional profiling and selective pressure on the rumen microbiome
Source: Microbiome. 2021 Nov 23;9:229. doi: 10.1186/s40168-021-01147-1 (PMC8609826; doi:10.1186/s40168-021-01147-1)
Supplement: Supplementary file 6 — Additional file 5: Data S4. Microbial functions (levels 1, 2, 3 and 4) detected in the rumen metatranscriptome of forage-fed bulls. [file 40168_2021_1147_MOESM6_ESM.xlsx]

## Sheet: Functions-Level1
Functions	17ZD1H	17ZD2H	17ZD3H	17ZD4H	1ZD1H	1ZD2H	1ZD3H	1ZD4H	2094ZD1H	2094ZD2H	2094ZD3H	2094ZD4H	29ZD1H	29ZD2H	29ZD3H	29ZD4H	77D1H	77D2H	77D3H	77D4H	8ZD1H	8ZD2H	8ZD3H	8ZD4H	126D1L	126D2L	126D3L	126D4L	162ZD1L	162ZD2L	162ZD3L	162ZD4L	20LZD1L	20LZD2L	20LZD3L	20LZD4L	2ZD1L	2ZD2L	2ZD3L	2ZD4L	60ZD1L	60ZD2L	60ZD3L	60ZD4L	91ZD1L	91ZD2L	91ZD3L	91ZD4L	rowMeans(percent_core_L1_metagenome)
Protein Metabolism	25.7762	25.0297	29.9862	38.1526	23.8149	17.7006	37.6603	32.4027	32.7671	32.4444	27.2201	41.3725	42.2018	32.7423	44.1176	32.2917	28.0962	27.855	35.9467	24.2818	33.9623	26.4618	32.7485	30.1951	37.0987	26.5608	29.4177	31.5408	24.8263	31.5705	26.8041	45.6229	27.0642	40.5405	33.6538	36.2802	33.3333	32.8112	33.892	33.187	23.3156	26.7925	34.1491	24.722	36.2069	33.7484	27.7895	39.0597	31.7753
Carbohydrates	16.6374	10.7948	12.2421	19.6787	24.3792	29.9374	25	18.1049	17.214	27.1111	17.6319	20.1961	25.5352	19.6217	27.451	18.75	15.2508	16.7621	23.0769	21.5718	20.8368	14.3707	21.6374	15.4057	23.9001	14.0741	21.3855	16.1329	19.5885	23.8782	39.433	19.5286	19.9083	20.0772	20.5769	16.4304	17.8279	17.3124	17.0391	17.2081	17.6418	19.8113	19.1324	21.0436	30.6034	20.6725	15.5263	18.264	20.129
Clustering-based subsystems	11.8922	10.9134	14.3512	10.3614	11.0045	8.59419	8.17308	11.3367	13.0993	10.6667	12.7413	10.7843	6.72783	11.9385	4.57516	12.2396	14.3808	12.7828	10.503	12.4661	14.0279	11.1992	11.306	12.3588	10.3448	13.3333	10.8434	14.1994	11.7317	9.77564	7.73196	10.4377	10.8716	10.8108	11.9231	13.0942	12.6366	12.0363	13.1285	12.5549	11.9238	13.1132	11.5684	14.1146	7.97414	9.09091	13.7368	12.8391	11.4216
Amino Acids and Derivatives	7.43995	9.96441	6.23567	7.14859	4.68397	8.02504	3.04487	7.1912	5.73801	4.44444	5.79151	2.54902	3.66972	4.96454	2.61438	7.68229	5.52712	5.09676	3.69822	6.55827	3.85562	8.82061	2.33918	10.202	3.56718	7.30159	4.81928	3.56495	5.85249	5.44872	4.63918	3.53535	4.26606	1.9305	3.94231	6.50542	5.80601	5.27617	4.28305	6.84811	6.73759	7.54717	3.55951	5.90248	2.80172	3.98506	6.78947	4.33996	5.34447
RNA Metabolism	4.74517	2.60973	5.27281	4.8996	4.40181	3.98406	3.20513	3.4687	4.45451	4.88889	3.3462	6.07843	5.04587	4.60993	3.59477	4.42708	5.42477	5.12401	2.81065	4.98645	3.77358	3.667	4.97076	4.34783	4.75624	5.29101	4.41767	6.64653	4.73009	4.64744	3.35052	2.3569	5.82569	4.6332	5.28846	5.17098	4.84973	5.35862	6.42458	5.70676	3.19149	4.33962	5.4505	4.61933	3.87931	5.23039	5.42105	5.42495	4.60727
Membrane Transport	4.04218	3.32147	3.89729	3.29317	3.27314	3.64257	4.32692	2.70728	5.09626	2.07407	3.66795	2.35294	1.68196	4.01891	2.61438	3.38542	3.94063	3.95203	5.02959	3.41463	3.60952	3.17146	4.77583	3.18384	3.09156	3.38624	5.12048	4.53172	3.39391	1.92308	2.06186	2.0202	4.40367	3.4749	3.65385	3.0859	3.27869	3.62737	4.65549	2.63389	4.47695	3.67925	5.4505	3.84944	2.37069	3.11333	4.05263	4.15913	3.541
Respiration	4.04218	3.20285	4.30995	2.08835	3.386	3.58566	2.72436	2.79188	3.32201	2.07407	4.7619	2.15686	1.52905	2.83688	1.30719	2.86458	3.5824	4.41537	2.81065	3.36043	3.36341	3.667	5.55556	3.25231	3.32937	2.6455	3.91566	3.32326	2.96633	2.08333	1.80412	1.17845	4.63303	1.9305	5.09615	5.00417	3.55191	2.55565	3.35196	4.741	3.76773	3.20755	3.44828	4.61933	1.07759	3.86052	3.10526	2.35081	3.21955
Motility and Chemotaxis	3.6321	4.38909	2.75103	1.84739	2.65237	0.796813	1.76282	1.69205	2.94451	4	4.44015	1.76471	1.07034	2.60047	2.61438	2.99479	3.48004	2.31671	4.5858	3.30623	2.05086	2.87413	4.48343	0.890106	1.78359	2.22222	7.73092	2.77946	3.28701	0.641026	3.86598	3.7037	4.0367	1.1583	2.98077	2.41868	1.1612	2.96785	3.63128	2.01932	3.23582	1.98113	5.67297	3.07956	2.80172	3.86052	3.63158	3.4358	2.91724
Miscellaneous	3.6321	4.03321	4.2641	3.05221	3.27314	3.24417	2.88462	2.62267	3.62401	2.07407	3.53925	2.35294	1.22324	3.19149	1.63399	3.38542	2.86592	3.51594	2.95858	3.46883	2.95324	3.56789	1.85185	3.76583	1.54578	2.96296	2.81124	2.53776	3.39391	3.52564	1.80412	2.18855	3.85321	2.7027	2.30769	2.50209	3.75683	3.13273	3.07263	3.42406	2.79255	2.45283	2.8921	2.99401	1.93966	2.73973	3.21053	1.98915	2.90648
Cell Wall and Capsule	3.39777	6.04982	3.71389	1.04418	3.61174	4.26864	0.801282	3.6379	1.5855	1.03704	3.79665	1.17647	0.917431	1.65485	1.63399	1.82292	2.66121	2.45298	1.18343	2.65583	1.31255	4.55897	1.46199	2.87573	0.832342	4.55026	1.10442	2.3565	4.00855	2.72436	1.03093	1.0101	1.69725	1.9305	2.01923	1.16764	2.11749	2.14345	1.8622	2.2827	5.49645	2.26415	1.33482	3.1651	1.07759	0.871731	2.57895	0.723327	2.28464
Nucleosides and Nucleotides	2.40187	3.55872	1.97157	1.36546	2.14447	3.358	1.12179	2.11506	1.661	1.18519	2.8314	1.37255	2.29358	1.77305	0.980392	2.08333	1.89355	2.0169	0.147929	2.98103	1.39459	2.67592	1.16959	1.67751	1.66468	2.1164	0.903614	1.99396	2.29824	2.72436	0.515464	1.3468	1.74312	1.9305	1.15385	1.91827	2.18579	2.14345	1.21043	2.01932	3.10284	2.92453	1.22358	1.79641	1.50862	1.36986	1.73684	0.904159	1.84603
Cofactors, Vitamins, Prosthetic Groups, Pigments	2.05038	3.08422	2.43008	1.44578	2.25734	2.44735	1.12179	1.60745	1.84975	0.888889	1.73745	1.76471	1.98777	1.41844	1.30719	1.43229	1.7912	2.07141	1.33136	2.00542	0.656276	2.67592	1.55945	1.54057	1.42687	2.32804	1.70683	1.63142	2.85943	1.76282	1.54639	1.17845	2.15596	1.1583	1.63462	0.834028	0.956284	1.97857	0.931099	1.40474	3.01418	1.98113	0.889878	1.96749	0.646552	1.868	1.31579	0	1.65915
Stress Response	1.46456	2.25386	0.87116	0.562249	1.91874	2.10586	2.5641	1.18443	1.208	0.296296	1.73745	0.588235	0.764526	1.77305	0.653595	1.17188	2.04708	2.75279	1.0355	1.95122	0.902379	1.98216	1.36452	1.02705	1.54578	2.01058	1.20482	2.71903	1.81721	2.72436	1.28866	1.17845	1.88073	1.5444	0.769231	1.08424	1.43443	1.89613	1.02421	0.614574	1.59574	1.32075	1.11235	1.96749	1.07759	2.11706	1.15789	0.904159	1.46189
DNA Metabolism	2.10896	1.54211	1.97157	1.68675	2.42664	2.39044	0.641026	1.18443	0.868252	1.33333	1.35135	1.96078	0	1.53664	0	0.78125	2.09826	2.09866	0.887574	1.78862	1.39459	2.57681	0.974659	1.12975	0.475624	2.6455	1.00402	1.63142	2.32496	1.44231	0	0.841751	1.78899	0.772201	1.25	1.08424	1.36612	1.73124	1.11732	0.965759	2.65957	1.98113	0.778643	1.11206	0.215517	1.1208	3.26316	0.904159	1.40019
Phages, Prophages, Transposable elements, Plasmids	0.702988	1.77936	0.825309	0.240964	1.5237	0.626067	0.961538	1.43824	0.906002	0.740741	0.836551	0.392157	1.07034	0.591017	0	0.260417	1.74002	1.82611	0.739645	0.487805	1.06645	1.2884	0.389864	0.787402	0.475624	1.26984	0.301205	0.725076	1.12239	0.961538	0	0.841751	0.917431	1.1583	0.384615	0.333611	1.0929	0.824402	0.651769	0.175593	0.842199	1.79245	0.556174	0.513259	0.646552	1.61893	0.894737	0.361664	0.826731
Virulence, Disease and Defense	0.820152	1.30486	0.87116	0.321285	0.902935	1.65054	0.480769	1.18443	0.679502	0.592593	0.900901	0.588235	0.764526	0.472813	0.653595	0.130208	1.38178	0.735895	0.739645	0.650407	1.14848	0.693756	0.389864	0.821636	0.832342	0.846561	0.903614	0.241692	1.06895	0.480769	1.03093	0.3367	0.917431	0.3861	0.576923	0.333611	1.02459	0.659522	0.931099	0.438982	1.64007	0.188679	1.00111	0.684346	0.215517	0.747198	1	0.361664	0.744341
Regulation and Cell signaling	0.644405	1.30486	0.550206	0.321285	0.733634	0.398406	1.44231	1.26904	0.302001	1.48148	0.45045	0.784314	1.07034	0.827423	1.96078	0.911458	0.614125	0.218043	0.147929	0.162602	0.574241	1.09019	0.194932	0.992811	0.475624	0.634921	0.100402	0.302115	0.614645	0.641026	1.03093	1.17845	0.550459	1.5444	0.480769	0.667223	0.546448	0.494641	0.18622	1.05356	0.664894	0.754717	0	0.25663	1.93966	1.1208	0.473684	1.08499	0.73426
Fatty Acids, Lipids, and Isoprenoids	1.05448	1.06762	1.51307	0.722892	1.1851	0.512237	0.320513	0.846024	0.641752	0.444444	0.579151	0.588235	0.152905	1.06383	0	0.651042	1.1259	0.872172	0.147929	0.921409	0.656276	0.792864	0.487329	1.09552	0.356718	1.90476	0.200803	0.725076	1.12239	0.320513	0	0.505051	0.733945	0.3861	0.384615	0.667223	0.887978	0.659522	0.931099	0.526778	1.19681	0.754717	0.444939	1.28315	0.431034	0.498132	0.631579	0.904159	0.706245
Nitrogen Metabolism	1.69889	1.54211	0.229253	0.160643	0.112867	0.284576	0.320513	0.846024	0.453001	0.592593	0.707851	0	0.30581	0.472813	0.653595	1.04167	0.511771	1.41728	0.591716	0.813008	0.0820345	1.88305	0.292398	1.95139	0.118906	1.37566	0.301205	0.725076	0.561197	0.320513	0.515464	0	0.137615	0	0.0961538	0.417014	0.068306	1.15416	0.0931099	0.526778	0.487589	0.754717	0.333704	1.11206	0.646552	0.498132	0.526316	0.542495	0.589116
Iron acquisition and metabolism	0.292912	0.118624	0.229253	0.321285	0.451467	1.19522	0.641026	0.169205	0.490751	0.740741	0.19305	0.196078	0.152905	0.35461	0.326797	0.130208	0.35824	0.626874	0.443787	0.487805	0.328138	0.198216	0.974659	0.308114	0.356718	0.529101	1.00402	0.664653	0.614645	0.320513	0	0.505051	0.963303	1.1583	0.288462	0.166806	0.273224	0.412201	0.27933	0.351185	0.70922	0.377358	0.222469	0.598802	0.431034	0.622665	0.736842	0.361664	0.451615
Cell Division and Cell Cycle	0.410076	1.06762	0.596057	0.401606	0.1693	0.227661	0	0.507614	0.339751	0.148148	0.3861	0.196078	0.30581	0.35461	0.653595	0	0.307062	0.299809	0.295858	0.216802	0.410172	0.49554	0.292398	0.479288	0.118906	0.846561	0.301205	0.181269	0.50775	0	0	0	0.137615	0	0.480769	0.333611	0.614754	0.247321	0.651769	0.175593	0.620567	0.660377	0.111235	0.0855432	0.215517	0.249066	0.631579	0	0.327749
Sulfur Metabolism	0.234329	0.59312	0.366804	0.64257	0.451467	0.284576	0	1.01523	0.264251	0	0.45045	0.196078	0.458716	0.236407	0	0.520833	0.0511771	0.190788	0	0.596206	0.492207	0.297324	0	0.684697	0.356718	0	0.100402	0.181269	0.427579	0.320513	0	0	0.321101	0	0.192308	0.0834028	0	0.0824402	0	0.614574	0.310284	0.377358	0.333704	0.0855432	0	0.373599	0.578947	0.361664	0.273513
Phosphorus Metabolism	0.292912	0.237248	0.275103	0.0803213	0.282167	0.170746	0	0.423012	0.151	0.148148	0.45045	0.196078	0.30581	0.236407	0	0.390625	0.204708	0.218043	0.443787	0.108401	0.164069	0.49554	0.292398	0.205409	0	0.740741	0	0.120846	0.213789	0.480769	0.515464	0.16835	0.366972	0	0.288462	0	0.068306	0.16488	0.0931099	0.263389	0.177305	0.377358	0	0	0	0	0.421053	0	0.213191
Dormancy and Sporulation	0.117165	0.118624	0.137552	0.0803213	0.112867	0	0.160256	0.169205	0.0377501	0.296296	0.1287	0.196078	0.152905	0.472813	0	0.520833	0.153531	0.0272554	0.443787	0.108401	0.574241	0.099108	0.0974659	0.342349	0.59453	0	0	0	0.160342	0.641026	0	0.16835	0.137615	0	0.0961538	0.250209	0.478142	0.16488	0.27933	0.175593	0.132979	0.0943396	0.111235	0	1.07759	0.124533	0.210526	0.361664	0.204303
Potassium metabolism	0.175747	0	0.0458505	0	0.3386	0.170746	0.480769	0	0.0377501	0	0.1287	0	0.458716	0.118203	0	0	0.255885	0.136277	0	0.108401	0.164069	0.198216	0.0974659	0.0684697	0.356718	0.10582	0.100402	0.362538	0.187066	0.160256	0.773196	0	0.229358	0.3861	0	0	0.136612	0	0.0931099	0	0.0886525	0.283019	0.111235	0.342173	0.215517	0.373599	0.157895	0.361664	0.162683
Metabolism of Aromatic Compounds	0.0585823	0	0.0917011	0.0803213	0.451467	0.284576	0.160256	0.0846024	0.226501	0	0.0643501	0.196078	0.152905	0.118203	0	0.130208	0.255885	0.190788	0	0.433604	0.0820345	0.198216	0.0974659	0.102705	0.118906	0	0.200803	0.181269	0.29396	0.320513	0.257732	0.16835	0.229358	0	0.288462	0.166806	0.204918	0.16488	0.0931099	0	0.177305	0.188679	0.111235	0.0855432	0	0	0.210526	0	0.144225
Photosynthesis	0.175747	0.118624	0	0	0	0.0569152	0	0	0.0377501	0.148148	0.1287	0	0	0	0.653595	0	0	0.0272554	0	0.0542005	0.164069	0	0.194932	0.102705	0.237812	0.21164	0.100402	0	0.0267237	0	0	0	0.229358	0.3861	0.192308	0	0.136612	0	0.0931099	0.0877963	0	0	0	0	0	0.124533	0.0526316	0	0.0779514
Secondary Metabolism	0.0585823	0	0	0	0.0564334	0.0569152	0	0	0	0.148148	0	0	0	0	0	0	0	0	0	0.0542005	0	0	0	0.205409	0.237812	0.10582	0	0	0	0.160256	0	0	0	0	0	0	0.204918	0	0	0	0	0	0	0	0	0	0.157895	0	0.0301331

## Sheet: Functions-Level2
Functions	17ZD1H	17ZD2H	17ZD3H	17ZD4H	1ZD1H	1ZD2H	1ZD3H	1ZD4H	2094ZD1H	2094ZD2H	2094ZD3H	2094ZD4H	29ZD1H	29ZD2H	29ZD3H	29ZD4H	77D1H	77D2H	77D3H	77D4H	8ZD1H	8ZD2H	8ZD3H	8ZD4H	126D1L	126D2L	126D3L	126D4L	162ZD1L	162ZD2L	162ZD3L	162ZD4L	20LZD1L	20LZD2L	20LZD3L	20LZD4L	2ZD1L	2ZD2L	2ZD3L	2ZD4L	60ZD1L	60ZD2L	60ZD3L	60ZD4L	91ZD1L	91ZD2L	91ZD3L	91ZD4L	rowMeans(percent_core_L2_metagenome)
Protein biosynthesis	27.0936	25.182	33.6842	40.7104	25	16.5541	40.5455	33.3659	35.7819	33.557	29.4615	44.6953	44.2017	35.493	42.6573	35.4391	30.5382	28.9534	38.8112	26.2883	37.1316	28.0576	36.6165	33.087	39.0836	27.0513	32.3424	34.3523	25.6378	30.3142	27.7311	46.516	29.0411	41.704	36.2812	39.5326	35.443	34.9903	36.3439	35.6415	23.6715	28.2998	37.0565	27.0073	36.0382	35.5114	31.1211	43.6831	33.6938
Central carbohydrate metabolism	8.93737	8.15138	6.5374	10.0182	9.84043	12.2297	12.7273	11.1546	9.05813	15.1007	8.61538	11.2867	15.6303	12.6761	18.1818	11.2481	8.51064	8.12149	13.986	10.6327	11.4931	8.753	10.5446	9.60591	15.903	7.82051	11.1772	8.29694	8.13138	10.7209	20.4482	8.6629	9.20548	11.2108	10.3175	9.83447	9.49367	8.67446	10.2285	8.6558	8.31991	9.95526	10.1183	9.59333	21.7184	11.2216	8.44072	11.9914	10.8996
Di- and oligosaccharides	2.74455	2.32897	2.38227	4.91803	3.39096	4.45946	4.72727	3.81605	2.38846	5.87248	3.76923	3.61174	4.20168	3.80282	3.84615	4.77658	2.37797	1.88181	4.72028	4.04436	5.20629	2.75779	2.781	3.81773	4.85175	1.79487	0.59453	2.18341	3.50765	4.25139	8.40336	4.33145	3.39726	1.79372	3.28798	3.31061	3.32278	3.11891	3.04679	4.78615	2.36178	4.36242	2.75953	2.91971	3.57995	5.39773	3.15722	3.85439	3.60415
Transcription	2.32231	1.01892	3.98892	3.27869	3.85638	2.77027	2	1.95695	4.64173	3.18792	2.53846	4.28894	2.35294	4.50704	1.74825	3.698	4.50563	4.45692	1.92308	4.9576	2.84872	1.31894	5.21437	3.24302	3.63881	3.33333	4.39952	6.91412	3.76276	2.21811	1.12045	0.94162	6.0274	4.03587	4.30839	4.67381	3.4019	4.67836	5.65832	4.88798	2.36178	2.79642	5.65046	4.58811	2.14797	3.69318	4.57474	5.78158	3.5879
Flagellar motility in Prokaryota	3.72977	3.78457	2.82548	2.00364	3.125	0.743243	1.81818	1.46771	3.42497	4.19463	4.84615	2.0316	1.17647	3.09859	2.7972	3.23575	3.62954	2.64114	5.41958	3.91389	2.4558	2.39808	5.21437	0.90312	2.02156	2.5641	9.15577	2.98399	3.60332	0.739372	4.20168	4.14313	4.65753	0.896861	3.40136	2.43427	1.34494	3.21637	4.13493	2.03666	3.38164	2.34899	6.70171	3.33681	3.10263	4.11932	4.38144	3.64026	3.1964
Plant-Prokaryote DOE project	3.80014	3.93013	4.76454	3.36976	3.65691	3.58108	3.27273	2.54403	4.19108	2.34899	3.76923	2.48307	1.17647	3.66197	1.74825	3.698	3.00375	3.99472	3.14685	3.5225	2.75049	3.47722	2.08575	4.22824	1.48248	3.46154	2.97265	2.91121	3.44388	3.32717	1.96078	2.44821	4.16438	3.13901	2.38095	2.72639	3.79747	3.11891	3.37323	3.56415	3.0059	2.79642	3.02234	3.23253	1.67064	2.84091	3.86598	2.35546	3.10976
Monosaccharides	2.74455	0.291121	0.720222	1.63934	6.18351	6.14865	5.27273	2.54403	2.43353	3.18792	2.15385	2.0316	4.36975	1.5493	4.8951	0.924499	2.25282	3.36745	3.14685	3.97913	2.65226	1.79856	3.47625	0.985222	2.29111	1.53846	2.73484	1.81951	4.65561	5.54529	10.084	3.9548	2.90411	2.24215	2.49433	1.55794	2.05696	2.72904	0.979325	1.222	3.0059	2.23714	3.67937	4.90094	3.57995	2.84091	1.80412	2.99786	2.97092
Electron donating reactions	2.46305	1.4556	3.3241	1.45719	2.39362	2.7027	2.54545	1.46771	2.74899	1.67785	3.69231	1.58014	1.0084	2.53521	0.34965	2.46533	2.50313	3.23539	1.74825	2.80496	2.65226	2.39808	5.56199	2.3399	3.09973	1.28205	3.21046	2.54731	1.88138	1.2939	0.840336	1.12994	3.67123	1.34529	3.96825	3.60273	2.13608	1.65692	2.93798	4.17515	3.11326	1.90157	3.15375	3.54536	0.954654	2.27273	2.70619	1.49893	2.39659
Protein translocation across cytoplasmic membrane	1.8297	0.873362	2.82548	1.73042	2.06117	2.09459	1.81818	1.07632	3.83055	1.67785	1.76923	1.3544	0.672269	2.39437	1.3986	2.61941	1.87735	2.74018	2.7972	2.60926	2.94695	0.839329	2.54925	2.3399	2.69542	2.4359	3.9239	3.85735	1.72194	1.47874	1.40056	1.31827	2.9589	2.24215	2.49433	2.14216	2.37342	2.72904	2.93798	1.83299	2.0934	2.46085	3.81078	1.98123	0.477327	1.27841	2.64175	2.35546	2.17433
RNA processing and modification	3.23716	2.18341	2.32687	2.18579	1.19681	1.62162	1.45455	2.05479	0.450653	2.34899	1.30769	2.25734	2.68908	0.84507	2.0979	1.38675	2.06508	1.6177	1.04895	0.913242	1.47348	3.11751	0.579374	1.88834	1.75202	3.07692	0.713436	1.0917	1.84949	3.14233	2.52101	1.69492	0.712329	1.34529	1.81406	1.36319	1.97785	1.36452	1.63221	1.62933	1.44928	2.34899	0.65703	0.938478	2.14797	2.13068	1.93299	0.642398	1.7141
Protein processing and modification	1.19634	1.74672	0.831025	1.45719	1.39628	1.89189	1.45455	1.8591	2.2082	2.51678	1.07692	1.58014	0.504202	1.40845	2.44755	2.15716	1.25156	1.6177	2.97203	2.02218	1.57171	1.07914	1.27462	1.23153	1.21294	1.53846	1.66468	2.40175	1.5625	1.84843	0.840336	2.44821	2.13699	3.13901	1.92744	2.14216	0.474684	1.65692	1.95865	1.52749	0.966184	0.894855	1.97109	1.87696	2.38663	1.13636	1.28866	1.71306	1.65557
Lysine, threonine, methionine, and cysteine	2.39268	3.78457	1.99446	3.91621	1.32979	1.48649	0.727273	3.22896	1.44209	1.1745	1.07692	0.225734	0.168067	1.40845	0	3.38983	1.18899	1.22153	1.04895	3.00065	0.982318	3.95683	0.463499	5.74713	0.808625	2.17949	0.713436	0.946143	1.33929	2.03327	1.68067	0.564972	1.20548	0	0.566893	2.72639	1.42405	0.974659	1.08814	4.17515	1.18089	3.13199	0.788436	1.6684	0.477327	1.27841	1.80412	1.07066	1.64964
Glutamine, glutamate, aspartate, asparagine; ammonia assimilation	1.68895	1.31004	1.38504	1.18397	0.797872	1.82432	1.45455	1.56556	1.71248	1.84564	1.38462	0.677201	1.51261	1.97183	1.04895	3.08166	1.81477	1.6177	1.92308	2.02218	1.17878	1.07914	0.811124	1.72414	1.48248	2.05128	1.66468	0.946143	1.37117	1.47874	1.96078	1.88324	1.20548	0.896861	1.24717	2.14216	1.26582	2.14425	1.30577	1.62933	1.82501	1.566	0.919842	2.08551	1.67064	1.98864	1.03093	2.14133	1.55249
One-carbon Metabolism	1.8297	0.582242	1.32964	1.36612	1.92819	3.78378	1.27273	1.17417	1.53222	2.01342	1.30769	1.12867	0.336134	1.12676	0	0.770416	1.75219	1.88181	2.0979	1.30463	0.982318	0.719424	2.43337	0.410509	0.673854	2.17949	3.56718	1.67394	1.69005	1.84843	1.12045	0.753296	2.24658	1.34529	2.38095	1.16845	1.26582	1.55945	1.08814	0.712831	1.77134	0.782998	1.57687	3.02398	1.90931	1.70455	1.35309	0.642398	1.48131
Fermentation	1.26671	0.582242	0.775623	1.0929	1.39628	1.21622	0.363636	0.880626	1.08157	2.01342	0.846154	2.0316	1.68067	1.5493	1.74825	1.07858	0.563204	0.858369	0.34965	1.04371	2.25933	0.839329	1.73812	0.862069	1.88679	0.384615	0.951249	1.23726	0.924745	2.5878	1.40056	1.31827	0.931507	1.79372	1.70068	0.486855	1.50316	1.65692	1.84984	1.93483	0.85883	2.01342	0.525624	1.87696	0.477327	0.852273	1.22423	0.642398	1.23203
Polysaccharides	0.844476	0.582242	0.99723	1.73042	1.39628	1.01351	1.09091	0.391389	1.30689	0.671141	1.76923	1.80587	0	0.985915	0	2.46533	0.625782	1.1555	1.22378	0.978474	1.08055	0.359712	2.43337	1.43678	0.269542	1.28205	1.18906	1.38282	1.21173	0.739372	0	1.69492	1.31507	1.79372	1.47392	1.65531	1.42405	0.877193	1.19695	1.52749	1.71766	1.566	1.18265	0.834202	0.71599	0.994318	0.773196	0.428266	1.11646
Purines	1.33709	2.32897	1.10803	0.455373	1.32979	1.82432	0.727273	1.66341	0.856242	0.33557	1.69231	1.12867	1.68067	0.985915	0.34965	1.69492	1.25156	1.02344	0	1.63079	0.884086	1.43885	0.926999	0.985222	1.34771	1.41026	0.475624	1.31004	1.37117	1.84843	0.280112	0.94162	1.0411	0	0.566893	1.36319	1.42405	1.46199	0.870511	1.12016	1.87869	2.34899	0.262812	0.834202	1.19332	0.852273	1.09536	0.214133	1.10733
ATP synthases	1.97044	1.60116	1.27424	0.728597	1.13032	1.01351	0.363636	1.36986	0.946372	0.671141	1.53846	0.902935	0.504202	0.704225	1.04895	0.924499	1.50188	1.55167	1.22378	0.978474	1.08055	1.31894	0.811124	1.06732	0.269542	1.92308	0.237812	1.16448	1.14796	0.924214	0.840336	0.188324	1.36986	0	1.70068	1.85005	1.50316	1.26706	0.761697	0.610998	0.912507	1.34228	0.394218	1.98123	0.238663	1.70455	0.64433	1.07066	1.04737
Folate and pterines	1.12597	1.60116	1.88366	0.910747	1.13032	1.41892	0.909091	0.880626	1.71248	0.33557	0.846154	1.12867	1.17647	0.704225	1.04895	0.46225	0.750939	1.08947	1.04895	1.04371	0.294695	0.959233	1.15875	1.19048	1.48248	1.53846	1.30797	0.946143	1.5625	1.2939	1.12045	1.12994	1.20548	0.44843	1.13379	0.486855	0.632911	0.779727	0.761697	1.222	1.71766	1.23043	0.65703	1.2513	0.71599	1.27841	0.902062	0	1.03369
Protein folding	1.26671	2.47453	0.609418	0.455373	0.598404	1.35135	0.363636	0.489237	0.901307	0.503356	1.07692	0.451467	0.504202	0.704225	2.0979	0.46225	1.31414	2.27798	0.524476	0.326158	0.884086	1.55875	0.115875	0.574713	0.673854	2.94872	0.118906	0.582242	0.98852	1.10906	0.280112	0.94162	0.712329	2.24215	0.340136	0.097371	0.870253	1.26706	0.54407	0.305499	2.36178	1.00671	0.65703	0.521376	0.954654	1.42045	0.64433	0.856531	0.923568
Cell Division	1.33709	0.291121	1.27424	1.18397	0.797872	0.675676	0.727273	1.07632	1.0365	1.51007	1.07692	0.677201	0.672269	0.422535	0.699301	0.46225	0.938673	1.18851	1.3986	0.913242	1.27701	0.479616	0.23175	1.51888	0.943396	0.897436	0.237812	1.31004	1.0523	0.369686	0.280112	0.564972	0.493151	1.34529	1.02041	1.46056	1.74051	1.26706	1.08814	0.610998	0.912507	0.782998	0.525624	1.04275	0.477327	1.13636	1.09536	1.49893	0.917096
Gram-Negative cell wall components	1.47783	4.07569	2.21607	0.728597	1.06383	1.75676	0	2.34834	0.721046	0.503356	2.15385	0.451467	0.168067	0.28169	0.34965	0	1.12641	0.957412	0	0.652316	0.491159	2.75779	1.27462	0.862069	0.269542	2.30769	0.356718	0.436681	1.72194	0.739372	0	0.376648	0.657534	0	0.566893	0.292113	0.553797	0.682261	0.761697	1.52749	2.20075	0.671141	0.525624	1.14703	0.477327	0.426136	0.515464	0	0.908997
Protein degradation	1.40746	1.31004	1.10803	0.637523	1.06383	1.21622	0.363636	1.76125	0.225327	0.167785	0.923077	0.902935	1.17647	1.40845	0	0.154083	1.25156	0.891383	0.174825	0.587084	1.08055	1.31894	0.926999	1.31363	1.07817	0.641026	0.713436	0.655022	1.43495	3.14233	0.280112	1.12994	0.438356	0	1.13379	0.584226	1.81962	0.877193	0.761697	1.01833	1.23457	1.566	0.65703	0.729927	0.71599	0.426136	0.902062	0	0.902313
DNA repair	1.33709	1.16448	0.720222	0.637523	1.59574	2.2973	0.545455	0.880626	0.315457	1.00671	0.538462	1.3544	0	0.422535	0	0.616333	1.68961	1.6177	0.34965	1.56556	0.491159	1.43885	0.579374	0.533662	0.134771	2.05128	0.713436	1.01892	1.59439	0.924214	0	0.753296	0.876712	0.896861	0.907029	0.876339	0.474684	1.16959	0.435256	0.509165	1.93237	1.45414	0.394218	0.938478	0	0.284091	1.35309	0.428266	0.871219
Alanine, serine, and glycine	1.54821	1.60116	1.32964	1.00182	0.465426	0.878378	0.363636	0.684932	0.766111	0.503356	1.15385	0.677201	0.168067	0.56338	0	1.23267	0.938673	0.528227	0.34965	0.326158	0.687623	0.959233	0.347625	1.23153	0.943396	1.28205	1.30797	0.727802	0.924745	1.10906	0.280112	0.564972	1.15068	0.44843	1.36054	1.07108	0.39557	1.07212	0.54407	0.509165	1.01986	1.00671	1.31406	0.521376	0	0.568182	1.61082	0.856531	0.81033
Capsular and extracellular polysacchrides	0.914849	1.16448	0.886427	0.273224	2.32713	2.22973	0.909091	0.195695	0.630915	0.167785	0.692308	0.225734	0.336134	0.422535	1.3986	0.308166	0.68836	0.759327	0.874126	1.43509	0.0982318	0.359712	0.115875	0.656814	0.269542	0.641026	0.713436	1.01892	1.94515	1.47874	0.840336	0.564972	0.657534	0.896861	0.453515	0.194742	0.791139	1.07212	0.54407	0.305499	2.52281	0.671141	0.65703	1.6684	0.238663	0.426136	1.15979	0	0.78754
Heat shock	0.562984	1.31004	0.443213	0.273224	0.598404	0.472973	1.09091	0.587084	0.67598	0.167785	0.769231	0	0.672269	1.12676	0	0.616333	1.62703	1.94784	0.524476	0.587084	0.491159	1.31894	0.579374	0.533662	1.34771	1.66667	0.356718	1.31004	0.892857	1.66359	0.280112	1.12994	0.876712	1.79372	0.453515	0.486855	0.870253	1.07212	0.54407	0.407332	0.697799	0.559284	0.262812	0.417101	0.477327	1.13636	0.773196	0.856531	0.777279
Aromatic amino acids and derivatives	0.774103	2.18341	0.886427	1.0929	1.46277	3.31081	0.545455	0.782779	0.991438	0.167785	0.923077	0.225734	0.504202	0.140845	0.699301	0.154083	0.938673	1.22153	0.34965	1.04371	0.687623	1.31894	0.579374	1.39573	0.134771	1.02564	0.713436	0.582242	1.37117	0.554529	0.840336	0.376648	0.712329	0.44843	0.340136	0.292113	0.791139	0.584795	0.217628	0.509165	1.34192	0.671141	0.394218	1.77268	0.238663	0	0.773196	0.214133	0.776683
Organic acids	0.633357	0.14556	0.33241	0.364299	1.39628	2.90541	0.909091	0	1.21676	0.838926	0.769231	0.677201	0.336134	0.704225	0.34965	0.770416	0.813517	0.759327	0.34965	1.17417	0.294695	0.359712	0.347625	0.246305	0.404313	0.384615	2.49703	1.23726	0.98852	0.554529	0	0.376648	1.09589	1.79372	0.907029	0.194742	0.39557	0.194932	0.870511	0.407332	0.912507	1.11857	1.31406	1.04275	0.954654	0.284091	0.902062	0.642398	0.753493
Arginine; urea cycle, polyamines	1.54821	1.01892	0.775623	0.182149	0.797872	0.743243	0.363636	1.07632	0.946372	0.33557	0.692308	0.451467	1.68067	0.56338	1.04895	0.308166	1.18899	0.792341	0.34965	0.195695	0.687623	1.43885	0.115875	0.985222	0.539084	0.897436	0.713436	0.363901	1.02041	0.924214	0	0.376648	0.164384	0	0.453515	0.584226	2.37342	0.487329	0.870511	0.203666	1.23457	1.67785	0.525624	0.208551	0.71599	0.426136	1.67526	0.856531	0.741246
Pyrimidines	0.844476	1.16448	0.99723	0.637523	0.930851	1.21622	0.545455	0.782779	0.67598	0.33557	1.15385	0	0.840336	0.704225	0.34965	0.616333	0.813517	0.759327	0.174825	1.69602	0.491159	1.43885	0.347625	0.738916	0.404313	0.384615	0.118906	0.873362	0.924745	0.739372	0.280112	0.376648	0.383562	0.44843	0.566893	0.681597	0.474684	0.779727	0.435256	1.12016	1.28824	0.559284	0.919842	0.625652	0.477327	0.568182	0.515464	0.642398	0.684249
Branched-chain amino acids	0.844476	1.89229	0.831025	0.637523	0.531915	1.08108	0	0.782779	0.901307	0.671141	1.23077	0.677201	0	1.12676	0	0.924499	0.625782	0.495213	0	0.978474	0.392927	1.43885	0.347625	1.31363	0.134771	1.28205	0.356718	0.291121	0.637755	0.184843	0	0.188324	0.383562	0.44843	0.680272	0.584226	0.632911	0.877193	0.870511	0.916497	1.07354	0.782998	0.262812	0.834202	0	0.284091	0.902062	0	0.631961
Fatty acids	0.70373	1.16448	1.38504	0.819672	1.06383	0.472973	0.181818	0.684932	0.540784	0.33557	0.384615	0.225734	0	0.422535	0	0.616333	0.938673	0.693298	0.174825	0.587084	0.491159	0.59952	0.579374	0.985222	0.404313	1.15385	0.237812	0.582242	0.956633	0.369686	0	0.564972	0.657534	0	0.340136	0.584226	0.791139	0.682261	0.870511	0.407332	1.07354	0.782998	0.525624	1.2513	0.238663	0.284091	0.579897	1.07066	0.59293
Oxidative stress	0.562984	0.582242	0.277008	0.455373	1.06383	0.945946	1.81818	0.587084	0.540784	0.167785	0.384615	0.451467	0	0.56338	0.34965	0.46225	0.375469	0.726312	0.699301	1.17417	0.196464	0.239808	0.811124	0.246305	0.269542	0.384615	0.832342	1.38282	0.765306	0.924214	1.12045	0.188324	0.986301	0	0.340136	0.486855	0.237342	0.974659	0.652884	0.101833	0.483092	0.33557	0.65703	1.2513	0.71599	0.426136	0.451031	0.214133	0.580488
Phages, Prophages	0.633357	1.60116	0.554017	0.0910747	0.731383	0.405405	0.727273	0.978474	0.180261	0.167785	0.538462	0.225734	0.672269	0	0	0.154083	0.938673	0.429185	0.699301	0.326158	0.884086	0.479616	0.115875	0.533662	0.134771	0.512821	0.237812	0.363901	0.733418	0.924214	0	0.753296	0.60274	0.44843	0.226757	0.389484	1.10759	0.0974659	0.652884	0.203666	0.536769	1.11857	0.394218	0.417101	0.477327	1.13636	0.708763	0.214133	0.509579
Pathogenicity islands	0.070373	0.582242	0.443213	0.182149	0.531915	0.202703	0.363636	0.684932	0.901307	0.671141	0.384615	0.225734	0.504202	0.704225	0	0.154083	1.18899	1.71674	0.174825	0.195695	0.294695	1.07914	0.347625	0.410509	0.404313	1.02564	0.118906	0.509461	0.57398	0.184843	0	0.188324	0.328767	0.44843	0.113379	0	0.158228	0.877193	0.108814	0	0.429415	1.00671	0.262812	0.208551	0.238663	0.426136	0.322165	0.214133	0.420074
Resistance to antibiotics and toxic compounds	0.633357	1.60116	0.720222	0.182149	0.398936	1.21622	0	0.782779	0.450653	0.167785	0.692308	0.677201	0	0	0	0	0.876095	0.660284	0.34965	0.717547	0.491159	0.59952	0	0.492611	0.539084	0.769231	0.237812	0.14556	0.797194	0.369686	0	0.188324	0.60274	0	0.113379	0.097371	0.316456	0.194932	0.435256	0.101833	1.44928	0.223714	0.65703	0.312826	0	0	0.708763	0	0.416044
Proteolytic pathway	0	0.436681	0.0554017	0.0910747	0.199468	0	1.09091	0.489237	0	1.00671	0.153846	0.902935	0.336134	0.985915	1.3986	0.308166	0.312891	0.165071	0.174825	0	0.392927	0.719424	0	0.615764	0.269542	0.128205	0	0.0727802	0.0956633	0.184843	0.840336	0.94162	0.0547945	1.79372	0.226757	0.292113	0.474684	0.292398	0.217628	0.610998	0	0.33557	0	0	1.19332	0.710227	0.193299	0.642398	0.40431
Sugar alcohols	0.211119	0.291121	0.110803	0.364299	0.398936	0.878378	0.545455	0.0978474	0.360523	0.167785	0.461538	0	0.336134	0.140845	0.34965	0	0.438048	0.62727	0.34965	0.978474	0.392927	0.839329	0.579374	0.246305	0.269542	0.128205	0.475624	0.436681	0.478316	0.369686	1.12045	0.376648	0.657534	0.44843	0.340136	0.194742	0.0791139	0.584795	0.108814	0.203666	0.590446	0.447427	0.262812	0.521376	0.238663	0	0.64433	0	0.377984
Fatty acid metabolic cluster	0.492611	0.873362	0.498615	0.364299	0.598404	0.27027	0.363636	0.391389	0.180261	0	0.538462	0.225734	0.168067	0.28169	0	0.616333	0.500626	0.39617	0.34965	0.195695	0.687623	0.479616	0.347625	0.45156	0	0.769231	0.118906	0.363901	0.318878	0	0	0.188324	0.109589	0.896861	0.113379	0.097371	0.39557	0.292398	0.761697	0.712831	0.322061	0.559284	0.394218	0.208551	0.477327	0.284091	0.193299	0	0.351031
CO2 fixation	0.422238	0.291121	0.886427	0.273224	0.398936	0.540541	0	0.587084	0.450653	0.33557	0.615385	0.225734	0	0.28169	0	0	0.375469	0.528227	0.174825	0.391389	0.0982318	0.839329	0.463499	0.574713	0.134771	1.15385	0	0.363901	0.542092	0	0	0	0.328767	0	0.680272	0.389484	0.712025	0.389864	0.435256	0.509165	0.590446	0.111857	0.131406	0.312826	0.238663	0.142045	0.451031	0	0.341083
NAD and NADP	0.492611	0.582242	0.33241	0.364299	0.265957	0.472973	0.181818	0.293542	0.225327	0.503356	0.384615	0	0.336134	0.56338	0.34965	0.154083	0.68836	0.693298	0.174825	0.391389	0.0982318	0.479616	0.347625	0.0410509	0	0.25641	0.475624	0.436681	0.446429	0.184843	0	0	0.712329	0	0.113379	0.194742	0.0791139	0.877193	0	0.305499	0.912507	0.33557	0	0.417101	0	0.284091	0.322165	0	0.307718
Chromosome Replication	0.211119	0.291121	0.110803	0.273224	0.199468	0	0.727273	0.293542	0	1.00671	0.0769231	0	0.672269	0	0	0	0.187735	0.0990426	0	0.130463	0.491159	0.119904	0.23175	0.123153	0.539084	0.25641	0.59453	0.509461	0.0318878	0.554529	1.96078	0.376648	0.383562	0	0.340136	0.194742	0.474684	0	0.217628	0	0	0.223714	0.131406	0.104275	1.19332	0.426136	0.128866	0.428266	0.298244
Cell wall of Mycobacteria	0.140746	0.14556	0.33241	0.182149	0.398936	0.27027	0	0.587084	0.225327	0.167785	0.384615	0.451467	0	0.422535	0	0.616333	0.312891	0.264114	0	0.260926	0.491159	0.239808	0.347625	0.328407	0	0.641026	0.118906	0.363901	0.350765	0	0	0	0.164384	0.44843	0.680272	0.194742	0.39557	0.389864	0.435256	0.203666	0.590446	0.447427	0.131406	0.729927	0	0.142045	0.193299	0.428266	0.283745
DNA replication	0.914849	0.291121	0.277008	0.273224	0.199468	0.202703	0.181818	0.0978474	0.135196	0.33557	0.538462	0	0	0.56338	0	0	0.187735	0.363156	0.174825	0.391389	0.294695	0.839329	0.115875	0.123153	0	0.512821	0	0.436681	0.318878	0.369686	0	0	0.109589	0	0.226757	0.292113	0.474684	0.389864	0.435256	0.509165	0.483092	0.447427	0.262812	0.208551	0	0.284091	0.451031	0	0.26486
Ribosomal Protein L28P relates to a set of uncharacterized proteins	0.211119	0.14556	0.33241	0.364299	0.265957	0.202703	0	0.293542	0.180261	0.503356	0.230769	0.225734	0.168067	0.422535	0	0.308166	0.312891	0.330142	0	0.130463	0.0982318	0.359712	0.463499	0.287356	0.134771	0.384615	0.118906	0.218341	0.191327	0.184843	0	0.188324	0.164384	0	0.340136	0.097371	0.237342	0.389864	0.326442	0.203666	0.483092	0.33557	0.262812	0.104275	0	0	0.128866	0.214133	0.219705
Protein secretion system, Type VI	0.351865	1.01892	0.498615	0.0910747	0	0.405405	0	0.880626	0	0	0.538462	0.225734	0	0.140845	0	0.154083	0.438048	0.165071	0	0.195695	0	0.839329	0	0.246305	0	0.128205	0	0	0.478316	0	0	0	0.273973	0	0.113379	0.194742	0	0.0974659	0.54407	0.305499	0.590446	0.111857	0	0.729927	0	0	0	0	0.203291
Quorum sensing and biofilm formation	0.351865	0	0.110803	0.273224	0.332447	0.337838	0.545455	0.391389	0.0450653	0	0	0	0.840336	0	0.699301	0.154083	0.187735	0	0	0.0652316	0.294695	0	0.115875	0.369458	0.269542	0	0	0.14556	0.0956633	0.369686	0.280112	0.376648	0.219178	0	0	0.292113	0.0791139	0.0974659	0	0.305499	0.107354	0.223714	0	0	0.954654	0.284091	0.064433	0.428266	0.202248
Proteasome related clusters	0	0.14556	0	0.0910747	0.0664894	0	0.181818	0.391389	0.0901307	0.167785	0.0769231	0.225734	1.17647	0.140845	0.699301	0	0.250313	0	0.174825	0	0.196464	0.119904	0	0.164204	0.539084	0	0	0.14556	0.0956633	0.739372	0.280112	0.376648	0	0	0	0	0.316456	0.0974659	0.108814	0.407332	0	0.559284	0	0	0.954654	0.284091	0	0.428266	0.201917
Clustering-based subsystems	0.211119	0	0.498615	0.273224	0.398936	0.0675676	0	0.0978474	0.315457	0	0.384615	0	0	0.28169	0	0	0	0.231099	0	0.260926	0	0.119904	0.579374	0.164204	0	0.384615	0.237812	0.436681	0.191327	0.369686	0	0.188324	0.219178	0	0.453515	0.194742	0.553797	0.194932	0.108814	0.203666	0.0536769	0.111857	0.262812	0.417101	0	0	0.451031	0.642398	0.199178
Biosynthesis of galactoglycans and related lipopolysacharides	0.140746	0.14556	0.0554017	0.0910747	0.864362	0.540541	0	0.0978474	0.315457	0	0.384615	0	0	0	0	0	0.187735	0.231099	0	0.195695	0.0982318	0.119904	0.115875	0.205255	0	0.25641	0.356718	0.0727802	0.57398	0.184843	0	0.188324	0.219178	0.44843	0.113379	0.194742	0.237342	0	0.217628	0.101833	0.644122	0.223714	0.131406	0.417101	0.238663	0	0.322165	0	0.186087
Invasion and intracellular resistance	0.211119	0	0	0.182149	0	0.135135	0.181818	0.0978474	0	0.167785	0	0	0.168067	0.422535	0.699301	0	0.125156	0.0660284	0	0	0.687623	0.119904	0.347625	0.287356	0.269542	0	0.118906	0	0.0318878	0.184843	0.560224	0	0.109589	0.44843	0	0.194742	0.39557	0.0974659	0.108814	0.305499	0.107354	0	0.131406	0.312826	0.238663	0.426136	0.128866	0.428266	0.177052
Inorganic sulfur assimilation	0.070373	0.582242	0.387812	0.637523	0.398936	0	0	1.17417	0.135196	0	0.307692	0.225734	0	0.140845	0	0.308166	0.0625782	0.0990426	0	0.260926	0.196464	0.359712	0	0.574713	0.134771	0	0.118906	0	0.159439	0	0	0	0.0547945	0	0	0	0	0	0	0.610998	0.0536769	0.223714	0.262812	0	0	0	0.64433	0.214133	0.174994
Protein secretion system, Type II	0.633357	0.582242	0.33241	0.182149	0	0.0675676	0	0.782779	0	0	0.769231	0	0	0.140845	0	0.154083	0.438048	0.0660284	0.174825	0.130463	0.0982318	0.719424	0	0.123153	0	0.384615	0	0	0.318878	0	0	0	0.0547945	0	0	0	0	0.194932	0.108814	0.101833	0.429415	0.559284	0	0.104275	0	0.142045	0.193299	0	0.166396
Isoprenoids	0.562984	0.14556	0.221607	0	0.199468	0.135135	0.181818	0.293542	0.135196	0.167785	0.307692	0.451467	0	0.56338	0	0.154083	0.125156	0.165071	0	0.391389	0.294695	0.239808	0	0.205255	0	0.641026	0	0.291121	0.255102	0	0	0	0	0	0	0.097371	0.158228	0.0974659	0.108814	0.203666	0.268384	0.111857	0	0	0.238663	0.284091	0.128866	0	0.163036
Peripheral pathways for catabolism of aromatic compounds	0.070373	0	0.110803	0.0910747	0.332447	0.27027	0.181818	0.0978474	0.225327	0	0.0769231	0	0.168067	0.140845	0	0.154083	0.312891	0.198085	0	0.521853	0.0982318	0.239808	0.115875	0.0821018	0.134771	0	0.237812	0.218341	0.28699	0.369686	0.280112	0.188324	0.273973	0	0.340136	0.194742	0.158228	0.194932	0.108814	0	0.214707	0.111857	0	0	0	0	0.128866	0	0.144396
Pyridoxine	0.422238	0.436681	0.0554017	0	0	0.202703	0	0	0.0901307	0	0.461538	0.225734	0.672269	0	0	0.154083	0.438048	0.132057	0	0.260926	0.0982318	0.479616	0.115875	0.205255	0	0.128205	0.118906	0	0.318878	0	0	0	0.0547945	0	0.113379	0	0.237342	0.0974659	0.108814	0	0.268384	0.111857	0.262812	0	0	0	0.193299	0	0.134686
Histidine Metabolism	0.140746	0.436681	0.277008	0.0910747	0.132979	0.135135	0	0.0978474	0.0901307	0.167785	0.384615	0	0	0.140845	0	0	0.0625782	0.297128	0.34965	0.326158	0	0.479616	0	0.0410509	0	0	0.237812	0.436681	0.255102	0	0.280112	0	0.164384	0	0	0.194742	0	0.0974659	0	0	0.429415	0	0	0.104275	0	0	0.451031	0	0.131293
Sodium Ion-Coupled Energetics	0.140746	0	0.221607	0	0.199468	0.135135	0.181818	0	0.0901307	0	0	0	0	0.140845	0	0	0.125156	0.165071	0	0.195695	0	0.119904	0.23175	0	0.269542	0	0.713436	0.14556	0.255102	0	0.280112	0	0.328767	0.896861	0.113379	0.097371	0.0791139	0.0974659	0	0	0.268384	0.111857	0.394218	0.104275	0	0	0.128866	0	0.129826
Ribosome-related cluster	0.351865	0.582242	0.33241	0.0910747	0	0.135135	0	0	0.0901307	0	0.230769	0.225734	0	0.28169	0	0.308166	0.187735	0.132057	0	0.130463	0.0982318	0.239808	0	0.123153	0	0.384615	0	0.14556	0.223214	0.184843	0	0.188324	0.219178	0	0	0.097371	0.0791139	0.194932	0	0	0.161031	0.33557	0	0.312826	0	0.142045	0	0	0.12936
Riboflavin, FMN, FAD	0.070373	0.436681	0.110803	0.0910747	0	0.27027	0	0.0978474	0.0450653	0	0.230769	0.225734	0	0.140845	0	0.154083	0.312891	0.165071	0.34965	0.130463	0.0982318	0.239808	0	0.0410509	0	0.128205	0	0.14556	0.191327	0.184843	0	0	0.219178	0.896861	0.113379	0	0	0	0	0	0.268384	0.223714	0	0.208551	0	0.142045	0	0	0.123599
Shiga toxin cluster	0.211119	0	0.166205	0	0	0	0.181818	0.293542	0.0901307	0	0	0	0.168067	0	0	0	0.125156	0.0660284	0.174825	0	0.0982318	0	0	0.0821018	0.269542	0.128205	0.356718	0.14556	0.0637755	0.184843	0	0.376648	0.219178	0	0.226757	0.389484	0	0.0974659	0.326442	0.101833	0	0.111857	0.131406	0	0	0	0.128866	0.214133	0.106874
Osmotic stress	0.070373	0.291121	0.0554017	0	0.0664894	0.135135	0	0.0978474	0.135196	0	0.307692	0.225734	0.168067	0.28169	0	0.308166	0.0625782	0.0330142	0	0	0.0982318	0.239808	0.115875	0.164204	0	0	0.118906	0.14556	0.0637755	0.184843	0	0	0.219178	0	0.113379	0.194742	0.39557	0.0974659	0	0.101833	0.0536769	0.223714	0	0.104275	0	0	0.064433	0	0.102874
Tetrapyrroles	0.070373	0.14556	0.277008	0	0.731383	0.405405	0	0.293542	0.0450653	0	0	0	0	0	0	0.154083	0	0.0330142	0	0	0.0982318	0.359712	0.115875	0	0.134771	0	0	0	0.637755	0	0.560224	0	0.109589	0	0	0	0	0.0974659	0	0	0.214707	0	0.131406	0.104275	0	0	0.128866	0	0.101007
Isoprenoid/cell wall biosynthesis: PREDICTED UNDECAPRENYL DIPHOSPHATE PHOSPHATASE	0.140746	0.727802	0.110803	0	0.0664894	0.27027	0	0.195695	0.0450653	0	0.0769231	0	0	0	0	0.308166	0.438048	0.297128	0.174825	0	0	0	0	0.0410509	0	0.512821	0	0.14556	0.127551	0	0	0	0.0547945	0	0	0	0	0.0974659	0.217628	0	0.322061	0	0	0.312826	0	0	0.128866	0	0.100262
Detoxification	0.211119	0.14556	0	0.182149	0.0664894	0.0675676	0	0	0	0.167785	0.153846	0	0	0.140845	0	0.154083	0.0625782	0.132057	0	0.0652316	0	0	0	0.0410509	0	0.384615	0.237812	0	0.223214	0.369686	0	0	0.164384	0.896861	0	0.097371	0.0791139	0	0	0.101833	0.214707	0.223714	0	0	0	0	0.193299	0	0.0995203
Methylamine utilization	0.140746	0	0.277008	0	0.265957	0.0675676	0	0.391389	0.0450653	0	0.307692	0	0	0.140845	0	0.154083	0.0625782	0.165071	0	0.326158	0	0.119904	0	0.0821018	0	0.128205	0.118906	0.0727802	0.127551	0	0	0	0.109589	0	0.113379	0	0.237342	0	0	0.203666	0.214707	0.223714	0.131406	0.208551	0	0	0.257732	0	0.0977853
Gram-Positive cell wall components	0.070373	0	0.110803	0	0.199468	0	0	0	0.135196	0	0.153846	0.225734	0	0.140845	0	0.46225	0.125156	0.0330142	0	0	0.0982318	0.359712	0	0.246305	0	0	0	0.0727802	0.0956633	0	0	0	0.0547945	0.44843	0	0	0.158228	0.0974659	0.217628	0.305499	0.161031	0.223714	0	0.104275	0	0	0.322165	0	0.0963043
Two related proteases	0.422238	0	0	0.0910747	0	0.0675676	0	0	0.0450653	0	0	0.225734	0	0	0	0.154083	0.0625782	0.132057	0	0	0.196464	0	0	0.164204	0.269542	0	0	0.0727802	0.159439	0	0	0	0.109589	0	0	0.097371	0.237342	0.194932	0.217628	0.203666	0.161031	0.223714	0	0	0.477327	0.142045	0	0.428266	0.0949111
Protein and nucleoprotein secretion system, Type IV	0.140746	0.291121	0.110803	0.182149	0.132979	0.0675676	0	0.0978474	0	0	0.384615	0	0	0	0	0	0.250313	0.0660284	0	0.0652316	0	0.479616	0	0	0	0	0	0.14556	0.159439	0	0	0	0	0	0	0	0.237342	0	0.326442	0	0.322061	0.33557	0	0	0	0.142045	0.064433	0	0.0833731
Aminosugars	0.070373	0	0	0.0910747	0.0664894	0	0.545455	0.0978474	0	0	0	0	0.504202	0.140845	0	0	0.0625782	0.0660284	0	0.0652316	0	0	0	0	0	0	0.118906	0.14556	0.0318878	0.369686	0.280112	0.188324	0	0	0	0.097371	0.0791139	0.0974659	0	0	0.0536769	0.447427	0	0.208551	0	0	0	0	0.0797543
Electron transport and photophosphorylation	0.140746	0.14556	0	0	0	0	0	0	0	0.167785	0.153846	0	0	0	0.699301	0	0	0	0	0	0.196464	0	0.23175	0.0410509	0.269542	0.25641	0.118906	0	0	0	0	0	0.219178	0.44843	0.226757	0	0.158228	0	0.108814	0.101833	0	0	0	0	0	0.142045	0	0	0.0797218
Adhesion	0.070373	0	0.0554017	0	0.0664894	0	0.181818	0.0978474	0.0901307	0	0.0769231	0	0.168067	0	0	0.154083	0.125156	0.0660284	0.174825	0	0	0.119904	0	0.0821018	0	0	0.118906	0	0.159439	0	0.280112	0.188324	0.219178	0	0.226757	0.097371	0.158228	0.194932	0.217628	0	0.0536769	0	0.131406	0	0	0.142045	0.064433	0	0.078783
Probably GTP or GMP signaling related	0.070373	0.14556	0.110803	0	0.132979	0.0675676	0	0.293542	0.0901307	0	0.0769231	0	0	0	0	0	0.250313	0.165071	0	0	0	0.479616	0.115875	0	0	0.384615	0	0.14556	0.0318878	0	0	0	0.109589	0	0	0.097371	0.158228	0	0.108814	0	0.214707	0	0.131406	0.104275	0	0	0.257732	0	0.0779779
Phospholipids	0	0	0.221607	0	0.0664894	0	0	0	0	0	0	0	0.168067	0.28169	0	0	0.312891	0.198085	0	0.130463	0	0.119904	0	0.123153	0	0.512821	0	0	0.127551	0	0	0	0.219178	0.44843	0.113379	0.097371	0.0791139	0	0.108814	0	0.107354	0	0	0.208551	0	0	0.064433	0	0.077278
Putative asociate of RNA polymerase sigma-54 factor rpoN	0	0	0.110803	0.0910747	0.132979	0	0	0	0.0901307	0	0.153846	0	0	0.28169	0	0	0.187735	0.0660284	0.174825	0	0.294695	0	0.115875	0	0	0	0.356718	0	0.0956633	0	0	0	0.109589	0	0.226757	0.097371	0.158228	0	0	0.101833	0.107354	0	0	0	0.238663	0.142045	0.193299	0	0.0734834
ABC transporters	0.492611	0	0.0554017	0	0.0664894	0.202703	0.181818	0	0.270392	0	0.153846	0	0.168067	0.140845	0	0	0.187735	0.0330142	0	0	0.0982318	0	0	0.0410509	0	0	0	0.0727802	0.0956633	0	0	0	0	0	0	0	0.158228	0	0	0	0.0536769	0	0.131406	0.208551	0	0.284091	0.193299	0	0.0685396
Carotenoid biosynthesis	0	0.14556	0	0.182149	0	0	0	0	0.0450653	0.33557	0.0769231	0.677201	0	0.28169	0	0	0	0.0330142	0	0	0	0.119904	0	0	0	0	0	0	0.0637755	0	0	0	0.109589	0	0.113379	0.194742	0	0.194932	0	0.101833	0	0.111857	0	0.208551	0	0	0	0	0.0624112
Regulation of virulence	0	0.291121	0.221607	0	0.199468	0	0	0	0.0450653	0.167785	0.0769231	0	0	0	0	0.46225	0.0625782	0	0	0	0	0.359712	0	0	0	0.128205	0	0	0.127551	0	0	0	0.0547945	0	0	0	0.0791139	0	0	0	0.322061	0.111857	0	0	0	0	0.064433	0	0.0578026
Electron accepting reactions	0	0.291121	0.0554017	0	0.0664894	0.135135	0	0.195695	0.0450653	0	0	0	0	0	0	0	0	0.132057	0	0	0	0.479616	0	0.123153	0	0	0.356718	0	0	0	0	0	0.0547945	0	0	0.097371	0	0	0	0.203666	0.0536769	0.223714	0	0	0	0	0.128866	0	0.0550529
DNA recombination	0.070373	0	0.110803	0	0.0664894	0.0675676	0	0.0978474	0.0901307	0.167785	0.0769231	0	0	0	0	0	0.125156	0.198085	0	0	0.0982318	0.119904	0.115875	0.0410509	0	0	0	0	0.0956633	0	0	0	0.328767	0	0	0	0.0791139	0	0	0	0.161031	0	0	0.208551	0	0	0.257732	0	0.0536892
DNA uptake, competence	0	0	0.33241	0.182149	0.0664894	0	0	0	0.135196	0	0	0	0	0.140845	0	0	0.0625782	0.0660284	0	0	0.0982318	0.359712	0	0.205255	0	0	0	0	0.127551	0	0	0	0	0	0.113379	0	0	0.0974659	0.108814	0	0.0536769	0.111857	0	0	0	0.142045	0.128866	0	0.0527615
Organic sulfur assimilation	0.070373	0.14556	0	0.0910747	0	0	0	0	0	0	0.0769231	0	0.168067	0	0	0.308166	0	0	0	0.195695	0.294695	0	0	0.246305	0	0	0	0.0727802	0	0	0	0	0	0	0	0.097371	0	0	0	0.101833	0.0536769	0	0	0	0	0.426136	0.064433	0	0.0502727
Probably Pyrimidine biosynthesis-related	0	0	0.110803	0	0	0.135135	0	0	0.0450653	0	0.307692	0	0	0	0	0	0	0.132057	0	0.195695	0.0982318	0.359712	0	0.0410509	0	0.384615	0.237812	0.218341	0.0318878	0	0	0	0	0	0	0.097371	0	0	0	0	0	0	0	0	0	0	0	0	0.0499056
Transposable elements	0	0	0	0	0.531915	0.135135	0	0	0	0	0	0	0	0	0	0	0	0.0660284	0	0.0652316	0	0	0	0	0	0	0	0	0	0	0	0	0.164384	0.44843	0.113379	0	0	0	0	0	0	0	0	0	0	0.284091	0.064433	0	0.0390214
Nucleotidyl-phosphate metabolic cluster	0.281492	0.14556	0.0554017	0	0	0	0	0	0.0450653	0	0.0769231	0	0	0	0	0	0.0625782	0.0660284	0	0.0652316	0	0	0	0	0	0	0	0.14556	0.0637755	0	0.280112	0	0.0547945	0	0	0.097371	0	0.0974659	0	0	0.0536769	0	0	0	0	0	0.064433	0	0.034489
Hypothetical protein possible functionally linked with Alanyl-tRNA synthetase	0	0	0	0	0	0.135135	0	0	0.0901307	0	0	0	0	0	0	0	0.0625782	0	0.34965	0.0652316	0.0982318	0	0	0.0410509	0	0	0	0.14556	0	0	0	0	0	0	0	0	0.158228	0	0.108814	0	0	0.223714	0	0	0	0.142045	0	0	0.0337577
Siderophores	0	0	0	0	0.199468	0	0	0	0	0.671141	0	0	0	0	0	0	0	0.0660284	0	0.130463	0	0	0.115875	0	0	0	0	0	0.0318878	0	0	0	0.109589	0	0	0	0	0	0	0	0	0	0.131406	0.104275	0	0	0	0	0.0325028
Detection	0	0	0	0	0.0664894	0.0675676	0	0.0978474	0	0	0	0	0.168067	0	0	0	0.0625782	0	0	0	0	0	0	0.0821018	0.134771	0	0	0	0.0637755	0	0.280112	0	0.0547945	0	0	0	0.0791139	0	0	0	0	0	0	0	0	0.142045	0.193299	0	0.0310951
Protein export?	0	0	0	0	0.132979	0	0	0	0	0	0.0769231	0	0	0	0	0	0	0.132057	0	0	0	0.119904	0	0.0410509	0	0.128205	0	0.0727802	0	0.184843	0	0	0.0547945	0	0	0.097371	0	0	0	0.101833	0.107354	0.111857	0	0	0	0	0.128866	0	0.0310587
Coenzyme A	0	0	0.0554017	0	0.199468	0	0	0	0	0	0	0	0	0	0	0	0	0.0660284	0	0	0.0982318	0	0	0	0	0.384615	0	0	0.0956633	0	0	0	0.164384	0	0	0	0.0791139	0.0974659	0	0	0.0536769	0	0	0	0	0.142045	0	0	0.0299186
Biotin	0	0	0	0	0.0664894	0	0	0	0	0	0	0	0	0	0	0	0	0.0660284	0	0.0652316	0	0.119904	0	0.0410509	0	0	0	0.0727802	0.0318878	0	0	0	0.0547945	0	0.113379	0	0.0791139	0.0974659	0	0	0.161031	0.111857	0	0	0	0.284091	0.064433	0	0.029782
Cold shock	0.140746	0	0	0	0	0.0675676	0	0.0978474	0.0450653	0	0.0769231	0	0	0	0	0	0.0625782	0.0990426	0	0	0	0.119904	0	0.0410509	0.134771	0	0	0.0727802	0	0	0	0	0.0547945	0	0	0	0	0	0	0	0	0.111857	0	0	0	0.284091	0	0	0.0293546
Cytochrome biogenesis	0.070373	0	0	0.0910747	0	0.135135	0	0	0.0450653	0	0.0769231	0	0	0	0	0	0.0625782	0.0660284	0	0	0	0	0	0.0410509	0.134771	0	0	0	0.0637755	0	0	0	0	0	0	0	0	0	0	0	0.0536769	0	0	0.104275	0.238663	0.142045	0.064433	0	0.0289556
Flagella protein?	0.070373	0	0	0	0.0664894	0.0675676	0	0	0.0450653	0	0.0769231	0	0	0	0	0	0.125156	0.0330142	0	0.130463	0	0.119904	0	0.0410509	0	0	0	0	0.0637755	0	0	0	0.109589	0	0.113379	0	0	0.0974659	0	0.101833	0.0536769	0	0	0	0	0	0	0	0.027411
Proline and 4-hydroxyproline	0	0	0.0554017	0	0	0.0675676	0	0.0978474	0	0.167785	0.0769231	0	0	0	0	0	0	0	0	0	0	0	0.115875	0	0	0.128205	0	0	0.0637755	0	0	0	0.109589	0	0	0	0	0	0.108814	0	0.0536769	0.111857	0	0	0	0	0.064433	0	0.0254531
Probably Ybbk-related hypothetical membrane proteins	0	0	0.110803	0	0	0	0	0.195695	0	0.167785	0	0	0	0	0	0.154083	0	0	0	0	0	0	0	0.0821018	0	0	0	0	0.0956633	0	0	0	0	0	0	0.097371	0	0	0	0.101833	0	0	0	0	0	0.142045	0	0	0.0239038
DNA polymerase III epsilon cluster	0	0	0	0	0	0	0	0.0978474	0.0450653	0	0.0769231	0	0	0	0	0	0.0625782	0.0660284	0	0	0	0	0	0	0	0.128205	0	0.0727802	0.0637755	0	0	0	0	0	0	0	0	0.194932	0	0.203666	0.0536769	0	0	0	0	0	0	0	0.0221975
CRISPs	0	0	0	0.0910747	0	0	0	0	0	0	0	0	0	0	0	0	0	0	0	0	0.0982318	0	0	0.0410509	0.134771	0.128205	0.118906	0	0.0318878	0	0	0	0	0	0	0	0.0791139	0	0	0	0	0.111857	0	0	0	0	0.193299	0	0.0214249
Hypothetical in Lysine biosynthetic cluster	0.140746	0	0.0554017	0	0	0	0	0	0.0450653	0	0.0769231	0	0	0	0	0	0.0625782	0	0.174825	0	0	0	0	0	0	0.25641	0	0.0727802	0.0318878	0	0	0	0	0	0	0	0	0.0974659	0	0	0	0	0	0	0	0	0	0	0.0211267
Translation	0	0	0.110803	0	0	0	0	0	0.0450653	0	0	0	0	0	0	0	0	0.0330142	0	0.130463	0	0.119904	0	0.0821018	0	0	0	0	0.0318878	0	0	0	0.0547945	0	0	0	0	0	0	0	0.0536769	0	0.131406	0	0	0	0	0.214133	0.0209844
Sugar Phosphotransferase Systems, PTS	0	0	0.0554017	0	0	0	0	0	0.0901307	0	0	0	0	0	0.34965	0	0	0	0	0	0	0	0	0	0	0	0	0	0.127551	0	0	0	0	0	0	0	0	0	0	0	0.161031	0	0	0	0	0	0.128866	0	0.0190131
Glycoside hydrolases	0	0	0	0	0.132979	0	0	0	0	0	0	0	0	0	0	0	0	0.0330142	0	0.0652316	0.0982318	0	0	0	0	0	0.118906	0	0.0318878	0.184843	0	0	0.0547945	0	0	0	0	0	0	0	0	0	0	0	0	0.142045	0	0	0.0179569
Putrescine/GABA utilization cluster-temporal,to add to SSs	0	0.436681	0.0554017	0	0	0	0	0	0	0.167785	0.0769231	0	0	0	0	0	0	0	0	0	0	0.119904	0	0	0	0	0	0	0	0	0	0	0	0	0	0	0	0	0	0	0	0	0	0	0	0	0	0	0.0178478
Spore DNA protection	0	0	0	0	0	0	0	0	0.0450653	0	0	0	0	0	0	0	0	0	0	0	0.0982318	0	0	0	0	0	0	0	0.0318878	0	0	0	0.0547945	0	0	0	0.0791139	0	0	0	0	0	0	0	0.477327	0	0.064433	0	0.0177261
Plant Alkaloids	0	0	0	0	0.0664894	0.0675676	0	0	0	0	0	0	0	0	0	0	0	0	0	0	0	0	0	0.0410509	0.269542	0	0	0	0	0.184843	0	0	0	0	0	0	0	0	0	0	0	0	0	0	0	0	0.128866	0	0.0157991
Anaerobic degradation of aromatic compounds	0	0	0	0	0.199468	0.0675676	0	0	0.0450653	0	0	0	0	0	0	0	0	0	0	0	0	0	0	0.0410509	0	0	0	0	0.0637755	0	0	0	0	0	0	0	0	0	0	0	0	0	0.131406	0.104275	0	0	0	0	0.013596
Recombination related cluster	0	0	0	0	0	0	0	0	0.0450653	0	0	0	0	0	0	0	0.0625782	0	0.174825	0	0	0	0	0	0	0	0	0	0	0	0	0	0	0	0	0	0.158228	0	0	0	0	0	0	0	0	0	0.128866	0	0.0118659
Programmed Cell Death and Toxin-antitoxin Systems	0.070373	0.14556	0	0	0	0	0	0	0	0	0.0769231	0	0	0	0	0	0	0	0	0	0	0	0	0	0	0	0	0	0.0637755	0	0	0	0.109589	0	0	0	0	0	0	0	0	0	0	0	0	0	0.064433	0	0.0110553
Probably organic hydroperoxide resistance related hypothetical protein	0	0	0	0	0.0664894	0	0	0	0.0450653	0	0	0	0	0	0	0	0	0.0330142	0	0.0652316	0	0	0	0.0821018	0	0	0	0.14556	0.0318878	0	0	0	0	0	0	0	0	0	0	0	0.0536769	0	0	0	0	0	0	0	0.0108964
Light-harvesting complexes	0.070373	0	0	0	0	0.0675676	0	0	0.0450653	0	0	0	0	0	0	0	0	0	0	0.0652316	0	0	0	0.0821018	0	0	0	0	0.0318878	0	0	0	0.0547945	0	0	0	0	0	0	0	0	0	0	0	0	0	0.064433	0	0.0100303
Carbohydrates	0.070373	0	0	0	0	0	0	0	0	0	0	0	0	0	0	0	0	0	0	0	0	0	0	0	0	0.25641	0	0	0	0	0	0	0	0	0	0.097371	0	0	0	0	0.0536769	0	0	0	0	0	0	0	0.00995481
Acid stress	0	0	0.0554017	0	0	0	0	0	0	0	0	0	0	0	0	0	0	0.0330142	0	0	0	0	0	0.164204	0	0	0	0	0	0	0	0	0	0	0	0	0.158228	0	0	0	0	0	0	0	0	0	0	0	0.00855932
Gene Transfer Agent (GTA)	0.140746	0	0	0	0	0	0	0	0	0	0.0769231	0	0	0	0	0	0	0	0	0	0.0982318	0	0	0	0	0	0	0	0.0318878	0	0	0	0	0	0	0	0	0	0	0	0.0536769	0	0	0	0	0	0	0	0.00836386

## Sheet: Functions-Level3
Functions	17ZD1H	17ZD2H	17ZD3H	17ZD4H	1ZD1H	1ZD2H	1ZD3H	1ZD4H	2094ZD1H	2094ZD2H	2094ZD3H	2094ZD4H	29ZD1H	29ZD2H	29ZD3H	29ZD4H	77D1H	77D2H	77D3H	77D4H	8ZD1H	8ZD2H	8ZD3H	8ZD4H	126D1L	126D2L	126D3L	126D4L	162ZD1L	162ZD2L	162ZD3L	162ZD4L	20LZD1L	20LZD2L	20LZD3L	20LZD4L	2ZD1L	2ZD2L	2ZD3L	2ZD4L	60ZD1L	60ZD2L	60ZD3L	60ZD4L	91ZD1L	91ZD2L	91ZD3L	91ZD4L	rowMeans(percent_core_L3_metagenome)
Ribosome_LSU_bacterial	7.45562	7.04057	11.1776	15.3226	7.01254	5.98045	13.3441	9.49958	14.2207	11.276	9.77979	17.9134	5.69231	12.6777	8.16993	12.6963	8.90834	10.5667	12.4629	9.02132	10.2881	8.17547	13.3528	9.56312	9.54654	9.38166	10.4839	10.7121	8.3603	5.7971	5.71429	14.5516	9.3432	14.2857	12.729	13.8075	9.53039	11.8714	11.5672	13.1694	8.30357	6.73624	14.7321	9.27039	5.61555	8.88611	8.93526	12.6812	10.3669
Ribosome_SSU_bacterial	3.78698	3.69928	6.99172	7.01613	5.35918	3.16274	4.82315	5.08906	7.24308	5.63798	6.93005	9.44882	2.92308	5.33175	4.57516	6.28272	5.56128	5.77607	8.16024	5.24877	6.17284	5.08475	6.72515	6.74235	4.8926	5.75693	6.25	7.06026	4.63862	4.66989	3.63636	8.96785	6.24422	9.65251	6.46095	7.78243	6.35359	6.43034	7.18284	7.55048	3.57143	4.4592	8.25893	4.63519	6.47948	5.50688	5.61798	7.97101	5.99588
Pyruvate_metabolism_I:_anaplerotic_reactions,_PEP	3.25444	2.38663	1.93192	3.30645	4.21893	5.06038	6.10932	4.58015	3.33713	9.49555	2.26684	7.48031	8.76923	7.46445	14.7059	6.15183	3.19258	3.61347	8.45697	3.82723	5.26749	3.19043	3.89864	3.09598	9.54654	3.51812	4.03226	3.77358	3.34412	6.28019	12.987	5.07614	3.79278	7.33591	5.01446	3.2636	5.38674	4.03957	4.75746	3.33626	3.08036	4.55408	4.6875	3.9485	11.6631	5.7572	3.21027	6.15942	5.28349
Universal_GTPases	2.42604	2.50597	2.75989	3.79032	2.45154	1.3801	3.85852	1.52672	2.427	2.52226	2.52591	4.33071	3.38462	2.72512	3.59477	3.27225	2.36869	2.18998	2.96736	2.07764	2.46914	2.59222	4.2885	2.99278	4.77327	2.87846	3.62903	2.73889	1.75297	2.0934	3.37662	4.06091	2.86772	3.861	2.4108	2.51046	2.69337	2.22589	2.98507	2.89728	2.1875	2.08729	3.01339	3.00429	2.80778	2.8786	2.99625	3.80435	2.87422
RNA_polymerase_bacterial	1.89349	0.357995	3.12787	2.82258	3.1927	2.24267	1.76849	1.52672	3.67842	2.67062	1.87824	3.54331	1.69231	3.67299	1.30719	3.01047	3.34706	3.28497	1.63205	3.99125	1.97531	0.697906	4.19103	2.54558	2.98329	2.45203	3.52823	5.35606	3.0205	1.77134	0.779221	0.846024	4.53284	3.0888	3.27869	3.93305	2.62431	3.70981	4.75746	4.12643	1.60714	1.99241	4.79911	3.43348	1.51188	2.8786	3.37079	4.71014	2.81548
Flagellum	2.36686	2.2673	1.88592	1.69355	2.45154	0.575043	1.44695	0.932994	2.7683	3.26409	3.43264	1.5748	0.923077	2.25118	2.61438	2.6178	2.3172	1.75198	4.30267	2.73373	1.893	0.897308	4.09357	0.687994	1.78998	1.70576	6.95565	2.31284	2.34628	0.644122	3.8961	3.21489	3.51526	0.3861	2.89296	2.00837	1.17403	2.63809	3.26493	1.58033	2.09821	1.70778	5.24554	2.3176	2.80778	3.50438	3.21027	2.71739	2.40997
LSU_ribosomal_proteins_cluster	1.42012	1.07399	3.17387	2.58065	1.99544	1.20759	1.28617	1.10263	3.37505	1.63205	2.52591	2.75591	0.461538	2.72512	1.63399	4.05759	2.16272	2.24473	2.67062	2.73373	3.37449	1.59521	3.02144	2.33918	1.90931	1.70576	2.52016	2.73889	1.69903	1.61031	1.81818	4.90694	2.63645	3.4749	2.50723	3.68201	2.00276	1.89613	2.14552	2.2827	1.5625	1.13852	3.23661	2.91845	0.431965	1.62703	2.19369	4.71014	2.30219
Ribosome_LSU_eukaryotic_and_archaeal	1.59763	0.954654	0.183993	1.29032	1.14025	0	4.34084	3.81679	0.113766	3.26409	0.453368	0.984252	8.46154	2.1327	9.47712	0.65445	0.720906	0.136874	1.78042	0.109349	3.04527	0.498504	0.389864	0.791194	4.53461	0.10661	0.907258	0.608643	0.755124	5.95813	5.19481	3.38409	0.0462535	0.772201	1.35005	1.58996	2.00276	1.40148	1.86567	1.05356	0	2.08729	0.223214	0.0858369	5.39957	4.00501	0.963082	2.35507	1.93726
HtrA_and_Sec_secretion	1.53846	0.71599	2.34591	1.45161	1.65336	1.66763	1.60772	0.932994	3.18544	1.48368	1.48964	1.1811	0.615385	2.01422	1.30719	2.22513	1.5448	2.21736	2.37389	1.91361	2.38683	0.697906	2.14425	1.96078	2.38663	1.81237	3.32661	3.22581	1.45631	1.28824	1.2987	1.18443	2.45143	1.9305	2.1215	1.841	2.07182	2.22589	2.51866	1.58033	1.69643	2.08729	3.23661	1.6309	0.431965	1.12641	1.97967	1.99275	1.82411
Ribosome_SSU_eukaryotic_and_archaeal	1.83432	0.596659	0.0459982	1.6129	0.627138	0	4.18006	3.30789	0.113766	2.52226	0.388601	1.37795	9.07692	2.01422	6.86275	0.91623	0.823893	0.136874	1.18694	0.109349	3.12757	0.897308	0.0974659	1.06639	3.57995	0.21322	0.504032	0.669507	0.809061	3.38164	2.85714	4.06091	0.0925069	0.772201	1.63934	1.50628	1.86464	0.824402	1.30597	0.965759	0	2.75142	0.111607	0	5.39957	4.25532	0.428036	3.62319	1.76123
Translation_elongation_factors_bacterial	1.53846	0.954654	1.56394	2.17742	1.08324	0.632547	1.60772	1.18745	2.65453	1.78042	1.87824	1.5748	1.53846	2.36967	1.63399	1.96335	1.90525	1.94361	2.67062	2.24166	1.39918	0.997009	2.24172	2.20158	1.90931	1.38593	2.21774	2.43457	1.726	0.483092	0.25974	2.19966	2.03515	3.861	2.1215	2.42678	1.45028	2.30833	1.86567	1.93152	1.20536	0.759013	2.45536	1.80258	0.431965	1.62703	1.60514	1.81159	1.75112
Maltose_and_Maltodextrin_Utilization	1.30178	0.954654	1.74793	2.41935	0.741163	1.03508	1.44695	1.86599	1.09973	1.78042	2.39637	1.9685	1.84615	1.77725	1.96078	3.27225	0.669413	0.602245	1.63205	1.69492	2.55144	1.49551	2.04678	2.30478	1.31265	1.0661	0.201613	1.33901	1.10572	1.12721	0.779221	1.35364	1.66512	0	1.63934	2.00837	1.5884	1.73124	2.05224	3.77524	1.02679	2.37192	0.558036	0.944206	0.647948	3.37922	1.76565	0.905797	1.56159
Pyruvate:ferredoxin_oxidoreductase	1.18343	1.90931	1.74793	3.22581	1.14025	1.20759	1.44695	1.61154	1.78233	1.03858	2.20207	1.5748	1.38462	1.4218	0.653595	1.96335	0.92688	0.903367	1.63205	2.67906	1.56379	0.598205	1.36452	2.71758	1.67064	0.639659	2.62097	1.39988	0.862999	0.322061	0.519481	0.169205	1.89639	0.772201	1.63934	2.92887	0.690608	0.906843	1.6791	2.98507	1.07143	1.04364	1.33929	1.20172	1.2959	0.876095	1.71215	1.26812	1.44565
Ton_and_Tol_transport_systems	1.18343	1.07399	0.689972	1.29032	1.3683	1.20759	2.41158	0.254453	1.59272	0.593472	0.647668	0.984252	0.923077	1.65877	0.980392	0.91623	1.33883	1.39611	2.52226	0.874795	0.987654	0.797607	2.63158	0.859993	0.71599	0.959488	1.81452	1.09556	0.943905	0.644122	0.519481	0.846024	1.66512	1.5444	1.35005	1.00418	0.759669	1.07172	1.30597	0.702371	1.47321	0.759013	2.12054	1.28755	1.94384	1.50188	1.33761	2.17391	1.22344
Glycolysis_and_Gluconeogenesis	1.12426	0.835322	0.689972	1.12903	0.969213	2.12766	1.60772	1.78117	1.28934	1.48368	0.971503	0.19685	1.84615	0.7109	0.653595	1.04712	1.33883	0.875992	0.445104	1.03882	1.893	1.59521	1.26706	1.20399	1.07399	1.27932	1.41129	0.608643	1.13269	0.644122	2.33766	0.676819	0.832562	0.3861	1.15718	0.83682	0.966851	1.07172	0.746269	0.526778	1.5625	1.32827	1.33929	1.20172	4.53564	1.62703	0.963082	1.44928	1.20452
Beta-Glucoside_Metabolism	0.650888	0.835322	0.0919963	1.53226	0.741163	1.03508	2.57235	1.4419	0.341297	3.11573	0.582902	1.1811	1.84615	1.30332	1.30719	0.65445	0.720906	0.355872	2.22552	0.492072	1.48148	0.598205	0.194932	0.619195	2.50597	0.10661	0.201613	0.42605	0.916936	1.93237	6.23377	2.36887	0.508788	0.772201	0.771456	0.669456	0.759669	0.824402	0.466418	0.351185	0.267857	1.2334	1.45089	0.515021	2.15983	1.00125	0.160514	2.35507	1.14335
Serine-glyoxylate_cycle	0.828402	0.357995	0.781969	1.20968	1.59635	3.16274	0.96463	1.01781	1.28934	1.63205	0.647668	0.984252	0.307692	0.947867	0	0.52356	1.44181	1.56036	1.63205	1.09349	0.658436	0.398804	2.04678	0.343997	0.357995	1.81237	1.71371	1.33901	1.42934	1.61031	1.03896	0.676819	1.66512	1.1583	1.92864	1.00418	0.828729	1.31904	0.932836	0.614574	1.47321	0.664137	1.33929	2.40343	1.2959	1.25156	0.856073	0.543478	1.13927
D-Galacturonate_and_D-Glucuronate_Utilization	0.828402	0.119332	0.137994	0.483871	1.93843	2.01265	3.21543	1.69635	0.265453	1.33531	0.388601	0.590551	2	0.7109	1.63399	0.26178	0.669413	0.985491	1.18694	1.31219	1.31687	0.797607	0.974659	0.275198	0.835322	0.21322	1.00806	0.608643	1.18662	3.05958	5.97403	2.03046	0.693802	0.772201	0.771456	0.669456	1.03591	0.741962	0.186567	0.0877963	1.25	1.13852	0.892857	1.6309	1.2959	0.750939	0.428036	0.905797	1.11053
At2g23840	0.769231	0.357995	1.51794	1.85484	1.08324	0.920069	0.643087	0.932994	1.40311	0.74184	0.712435	2.16535	0	1.89573	0.653595	1.43979	0.7724	0.766493	1.18694	0.984144	1.23457	0.299103	0.487329	1.41039	0.71599	0.533049	0.705645	0.912964	0.728155	1.44928	0.779221	0.846024	1.01758	1.1583	0.771456	1.25523	0.552486	0.989283	1.1194	1.66813	0.491071	0.759013	1.00446	0.686695	0.431965	1.25156	0.909577	1.26812	0.963277
Glycogen_metabolism_cluster	0.946746	0.954654	0.50598	1.04839	0.513113	1.03508	1.44695	1.01781	0.60675	1.78042	0.777202	0.590551	1.07692	1.06635	0.326797	1.04712	0.61792	0.711744	0.296736	1.25752	1.7284	0.897308	0.974659	1.41039	1.07399	0.426439	0.201613	0.791236	0.809061	0.644122	1.55844	0	0.878816	0	0.96432	1.58996	1.45028	1.40148	0.746269	1.84372	0.3125	1.80266	0.334821	0.858369	1.94384	1.25156	0.749064	0.543478	0.933574
Hydrogenases	0.591716	0.357995	1.19595	0.564516	0.285063	0.115009	1.1254	0.0848176	1.09973	0.296736	1.48964	1.1811	0.923077	0.7109	0.326797	1.17801	0.823893	0.383247	0.74184	0.656096	1.893	0.398804	1.65692	1.16959	2.38663	0.21322	1.10887	0.608643	0.350593	0	0.519481	0.338409	0.925069	1.1583	1.44648	1.50628	1.51934	0.16488	1.21269	2.01932	0.357143	0.28463	1.45089	0.0858369	0.863931	1.87735	0.856073	1.08696	0.866476
Na(+)-translocating_NADH-quinone_oxidoreductase_and_rnf-like_group_of_electron_transport_complexes	1.2426	0.596659	1.33395	0.322581	1.48233	1.3226	0.160772	1.18745	0.985969	0.445104	1.5544	0.19685	0	1.30332	0	0.65445	0.669413	1.69724	0.296736	1.20284	0.164609	1.39581	1.46199	0.447196	0	0.639659	0.705645	1.15642	0.862999	0.805153	0	0.338409	1.3876	0	1.44648	1.08787	0.345304	1.15416	1.02612	1.31694	1.74107	1.2334	0.892857	1.71674	0	0.125156	0.856073	0.181159	0.815502
G3E_family_of_P-loop_GTPases_(metallocenter_biosynthesis)	0.35503	0.477327	0.50598	0.483871	0.627138	1.03508	0.643087	0.678541	1.13766	1.63205	0.647668	0.393701	0.307692	0.592417	1.63399	0.78534	0.823893	0.821243	1.48368	1.09349	0.740741	0.398804	0.584795	0.378397	0.477327	0.959488	0.907258	1.03469	0.889968	0.966184	0	1.18443	1.11008	1.5444	0.867888	0.920502	0.207182	0.906843	0.559701	0.526778	0.401786	0.379507	0.446429	1.11588	1.51188	0.375469	0.374532	1.08696	0.771183
CBSS-350688.3.peg.1509	0.769231	1.31265	0.919963	0.806452	0.855188	0.230017	0.482315	0.508906	1.13766	0.890208	0.777202	0.787402	0.153846	0.829384	0	0.26178	1.28733	0.629619	0.890208	1.09349	1.06996	0.797607	0.682261	1.06639	0.357995	0.852878	1.20968	0.912964	0.728155	1.12721	0	0.169205	0.832562	0	0.867888	0.920502	1.03591	0.741962	1.02612	1.58033	0.625	0.664137	0.669643	1.88841	0.215983	0.625782	1.71215	0	0.770907
Xylose_utilization	0.414201	0.119332	0.137994	0.403226	1.3683	1.03508	0.96463	0.339271	0.720516	0.890208	0.453368	0.590551	0.923077	0.473934	1.30719	0.52356	0.514933	0.52012	0.74184	0.874795	0.493827	0.498504	0.682261	0.171999	0.71599	0.639659	0.403226	0.42605	1.13269	1.28824	2.85714	1.01523	0.601295	0.3861	0.578592	0.251046	0.690608	0.741962	0.186567	0.351185	0.580357	0.379507	1.22768	1.11588	1.51188	1.25156	0.267523	0.905797	0.72226
Glutamate_dehydrogenases	0.769231	0.357995	0.551978	0.483871	0.399088	0.575043	0.643087	0.848176	0.834281	0.890208	0.777202	0.590551	0.769231	0.829384	0.653595	2.09424	0.92688	0.629619	0.890208	0.710771	0.658436	0.398804	0.389864	0.859993	0.596659	0.746269	0.302419	0.304321	0.458468	0.322061	1.03896	0.338409	0.555042	0.772201	0.675024	1.00418	0.414365	1.2366	0.839552	0.702371	0.714286	0.28463	0.334821	1.45923	0.863931	0.500626	0.535045	0.905797	0.696604
Purine_conversions	0.650888	1.07399	0.367985	0.322581	0.855188	1.20759	0.643087	1.10263	0.417141	0.148368	0.582902	0.984252	1.53846	0.7109	0.326797	1.04712	0.61792	0.465371	0	0.765446	0.493827	0.797607	0.584795	0.447196	1.07399	1.17271	0.403226	0.730371	0.862999	1.61031	0.25974	0.846024	0.462535	0	0.385728	0.920502	0.966851	0.824402	0.559701	0.614574	0.892857	1.6129	0	0.515021	1.07991	0.750939	0.481541	0.181159	0.695001
Protein_chaperones	0.828402	1.55131	0.321987	0.322581	0.399088	1.09258	0.321543	0.424088	0.568828	0.445104	0.582902	0.393701	0.461538	0.473934	1.96078	0.39267	0.823893	1.53299	0.445104	0.273373	0.576132	1.09671	0.0974659	0.481596	0.596659	2.23881	0.100806	0.486914	0.701187	0.966184	0.25974	0.846024	0.555042	1.9305	0.289296	0.083682	0.690608	0.989283	0.279851	0.175593	1.5625	0.85389	0.558036	0.429185	0.863931	1.00125	0.160514	0.724638	0.691926
F0F1-type_ATP_synthase	1.30178	1.31265	0.873965	0.564516	0.513113	0.80506	0.321543	1.01781	0.455063	0.593472	1.1658	0.787402	0.461538	0.473934	0.980392	0.78534	0.978373	0.930742	0.296736	0.492072	0.740741	1.09671	0.292398	0.584795	0.119332	1.59915	0.201613	0.547778	0.728155	0.644122	0.779221	0.169205	0.508788	0	0.48216	1.33891	0.621547	0.741962	0.559701	0.526778	0.491071	0.379507	0.334821	1.37339	0	1.25156	0.267523	0.724638	0.671185
CBSS-176279.3.peg.868	0.295858	0.357995	0.827967	0.483871	0.285063	0.230017	0.321543	0.678541	1.17558	0.148368	0.712435	1.1811	0	0.7109	0	0.52356	0.978373	1.09499	0.890208	0.82012	0.411523	0.398804	1.07212	0.791194	0.357995	0.21322	0.705645	1.03469	0.539374	0	0	1.18443	0.555042	1.9305	0.96432	0.920502	0.621547	0.989283	0.652985	1.22915	0.401786	0.56926	0.669643	1.11588	0	0.750939	0.909577	1.08696	0.662351
Heat_shock_dnaK_gene_cluster_extended	0.473373	1.07399	0.367985	0.241935	0.513113	0.40253	0.96463	0.508906	0.568828	0.148368	0.647668	0	0.615385	0.947867	0	0.52356	1.33883	1.61511	0.445104	0.492072	0.411523	1.09671	0.487329	0.447196	1.19332	1.38593	0.302419	1.09556	0.755124	1.44928	0.25974	1.01523	0.740056	1.5444	0.385728	0.41841	0.759669	0.906843	0.466418	0.351185	0.580357	0.474383	0.223214	0.343348	0.431965	1.00125	0.642055	0.724638	0.662136
Methionine_Biosynthesis	0.887574	1.55131	0.413983	2.25806	0.399088	0.287522	0.321543	1.27226	0.303375	0.593472	0.323834	0.19685	0.153846	0.236967	0	2.22513	0.257467	0.383247	0.445104	1.58557	0.0823045	1.59521	0.0974659	2.95838	0	0.533049	0	0.304321	0.350593	0.966184	0.25974	0.169205	0.416281	0	0	1.67364	0.414365	0.329761	0.186567	2.01932	0.401786	1.42315	0.334821	0.515021	0.215983	0.750939	0.374532	0.181159	0.638541
Ribosomal_protein_S5p_acylation	0.591716	0.954654	0.183993	0.806452	0.4561	0.517539	0.643087	0.932994	0.720516	0.445104	0.259067	0.984252	0.153846	0.592417	0.653595	1.04712	0.205973	0.465371	1.03858	0.601422	0.576132	0.498504	0.487329	0.653595	0.477327	0.319829	0.504032	0.973828	0.377562	0.644122	0.779221	1.01523	0.647549	1.1583	0.675024	0.920502	0.207182	0.494641	1.1194	0.790167	0.267857	0.379507	1.22768	0.429185	0.647948	0.625782	0.535045	0.362319	0.626012
Translation_elongation_factor_G_family	0.177515	0.477327	0.689972	0.967742	0.627138	0.862565	1.1254	0.593723	0.60675	0.445104	0.582902	0	0	0.592417	0.326797	0.39267	0.720906	0.57487	1.33531	0.601422	0.164609	0.398804	0.877193	0.447196	0.954654	0.319829	0.907258	0.669507	0.242718	0.161031	0.519481	1.01523	0.925069	1.5444	0.867888	0.753138	0.276243	0.577082	0.746269	0.702371	0.267857	0.759013	0.892857	0.772532	0.647948	0.876095	0.428036	0.362319	0.620358
YgfZ	0.650888	0.596659	0.735971	0.725806	0.855188	0.977573	0.482315	0.424088	1.2135	0.296736	0.323834	0.787402	0	0.473934	0.326797	0.39267	0.360453	0.629619	0.890208	0.601422	0	0.598205	0.682261	0.722394	0.357995	0.746269	0.806452	0.669507	0.916936	0.483092	0.25974	0.846024	0.832562	0.3861	0.48216	0.334728	0.276243	0.412201	0.652985	0.702371	1.02679	0.759013	0.558036	0.858369	0	0.625782	0.642055	0	0.570486
CBSS-176299.4.peg.1996B	0.591716	0.119332	1.01196	0.564516	0.171038	0.517539	0.321543	0.593723	0.796359	0.74184	0.582902	0.393701	0.153846	1.06635	0	0.65445	0.823893	0.629619	0.74184	0.656096	0.90535	0.199402	0.779727	0.584795	0.596659	0.21322	0.806452	0.608643	0.431499	0.483092	0	0.338409	0.416281	1.1583	0.675024	0.920502	0.621547	0.494641	0.932836	0.263389	0.491071	0.379507	0.669643	0.858369	0	0.500626	0.58855	1.08696	0.565349
CBSS-312309.3.peg.1965	0.35503	0	0.643974	0.322581	0.285063	0.345026	0.160772	0.169635	0.948047	0.296736	0.259067	1.37795	0	0.592417	0.980392	0.78534	0.875386	0.57487	0.148368	0.437397	0.576132	0	0.877193	0.309598	0.71599	0.533049	0.403226	0.730371	0.593312	0	0.519481	0	0.508788	0.3861	0.578592	0.502092	0.138122	0.989283	1.02612	0.526778	0.580357	0.56926	2.12054	0.600858	0	0.625782	0.535045	0.724638	0.525599
Translation_initiation_factors_bacterial	0.295858	0.357995	0.965961	1.12903	0.285063	0.115009	0.160772	0.169635	0.568828	0.445104	0.453368	1.1811	0.461538	0.236967	0	0.52356	0.566426	0.273748	0.296736	0.492072	0.823045	0.797607	0.584795	0.756794	0.238663	0.21322	0.604839	0.547778	0.431499	0.322061	0	0.507614	0.416281	0.772201	0.771456	0.669456	1.10497	0.906843	0.932836	0.614574	0.401786	0.85389	0.334821	0.257511	0.215983	0.250313	0.535045	1.08696	0.519409
Fermentations:_Mixed_acid	0.591716	0.238663	0.321987	0.725806	0.399088	0.460035	0.160772	0.339271	0.530906	1.03858	0.453368	1.37795	0	0.35545	0.980392	0.78534	0.205973	0.57487	0.148368	0.437397	0.823045	0.398804	1.07212	0.275198	0.596659	0.21322	0.100806	0.730371	0.350593	0.805153	0	0	0.370028	0.772201	0.96432	0.251046	0.414365	1.15416	0.652985	0.790167	0.357143	0.948767	0.111607	1.45923	0.215983	0.125156	0.374532	0.362319	0.516998
Fatty_Acid_Biosynthesis_FASII	0.591716	0.954654	1.14995	0.725806	0.855188	0.40253	0.160772	0.508906	0.455063	0.296736	0.323834	0.19685	0	0.35545	0	0.52356	0.7724	0.57487	0.148368	0.492072	0.411523	0.498504	0.487329	0.825593	0.357995	0.959488	0.201613	0.486914	0.782093	0.322061	0	0.338409	0.555042	0	0.289296	0.502092	0.690608	0.577082	0.746269	0.351185	0.892857	0.664137	0.446429	1.03004	0.215983	0.250313	0.481541	0.905797	0.494978
Sugar_utilization_in_Thermotogales	0.236686	0	0.551978	0.322581	1.59635	1.66763	0.803859	0.0848176	0.568828	0.148368	0.518135	0.393701	0.461538	0.35545	0	0.13089	0.514933	0.793868	0.445104	0.92947	0.329218	0.0997009	0.682261	0.171999	0.238663	0.21322	1.41129	0.365186	0.862999	0.161031	0	0	1.11008	0.772201	0.578592	0.251046	0.0690608	0.412201	0.0932836	0	0.848214	0.28463	0.78125	0.343348	0.431965	0	0.267523	0.362319	0.451364
CBSS-393130.3.peg.794	0.532544	0.119332	0.50598	0.483871	0.513113	0.230017	0.160772	0.254453	0.644672	0.593472	0.712435	0.590551	0.153846	0.35545	0	0.39267	0.514933	0.57487	0.890208	0.437397	0.576132	0.199402	0.194932	0.584795	0.119332	0.533049	0.201613	0.608643	0.350593	0.161031	0	0.507614	0.323774	0.772201	0.675024	0.920502	0.690608	0.412201	0.652985	0.526778	0.3125	0.28463	0.446429	0.429185	0	0.500626	0.642055	1.08696	0.445295
Translation_termination_factors_bacterial	0.295858	0.238663	1.14995	1.20968	0.570125	0.0575043	0.160772	0.254453	0.492984	0	0.194301	0.787402	0.307692	0.236967	0	0.65445	0.566426	0.383247	0.593472	0.218699	0.576132	0.299103	0.584795	0.859993	0.238663	0.21322	0.100806	0.608643	0.431499	0.322061	0.25974	1.18443	0.555042	0	0.48216	0.83682	0.207182	0.412201	0.839552	0.351185	0.3125	0.664137	0.446429	0.600858	0	0.125156	0.428036	0.724638	0.438284
Glutamine,_Glutamate,_Aspartate_and_Asparagine_Biosynthesis	0.35503	0.119332	0.367985	0.322581	0.171038	0.747556	0.482315	0.339271	0.455063	0.445104	0.129534	0	0.461538	0.829384	0.326797	0.26178	0.360453	0.492746	0.593472	0.601422	0.246914	0.299103	0.194932	0.137599	0.71599	0.639659	0.907258	0.304321	0.377562	0.644122	0.779221	1.35364	0.185014	0	0.289296	0.334728	0.552486	0.247321	0.279851	0.175593	0.401786	0.759013	0.334821	0.257511	0.647948	1.00125	0.0535045	0.905797	0.43518
Peptidoglycan_Biosynthesis	0.828402	1.43198	0.50598	0	0.0570125	0.40253	0	0.593723	0.0758438	0.296736	0.777202	0	0.461538	0.236967	0	0.65445	0.514933	0.684369	0.445104	0.656096	0.329218	1.29611	0	0.997592	0.357995	1.38593	0.100806	0.608643	0.458468	0.644122	0.25974	0.169205	0.231267	0.3861	0.385728	0.585774	0.414365	0.247321	0.0932836	0.263389	0.535714	0.379507	0.223214	0.171674	0.431965	0	0.642055	0.362319	0.428841
Entner-Doudoroff_Pathway	0.473373	0.357995	0.229991	0.483871	0.513113	0.115009	0.803859	0.508906	0.151688	0.593472	0.453368	0.19685	1.23077	0.236967	0.980392	0	0.566426	0.218998	0.593472	0.164024	0.329218	0.598205	0.682261	0.171999	0.954654	0.10661	0.504032	0.304321	0.350593	0.322061	1.03896	0.507614	0.0925069	0	0.289296	0.41841	0.276243	0.577082	0.373134	0.0877963	0.267857	0.28463	0.111607	0.0858369	0.863931	0.876095	0.0535045	0.181159	0.407962
Ammonia_assimilation	1.47929	1.31265	0.0459982	0	0	0.115009	0	0.424088	0.265453	0	0.518135	0	0.307692	0.35545	0.326797	0.78534	0.30896	1.23186	0.148368	0.710771	0	1.59521	0.0974659	1.58239	0.119332	1.17271	0	0.365186	0.377562	0.322061	0.25974	0	0.0462535	0	0.096432	0.251046	0.0690608	1.07172	0.0932836	0.438982	0.3125	0.379507	0.111607	0.772532	0.431965	0	0.374532	0.362319	0.396651
Bacterial_Cell_Division	0.710059	0.71599	0.643974	0.403226	0.513113	0.230017	0.160772	0.508906	0.417141	0	0.841969	0.393701	0.153846	0.35545	0	0.26178	0.823893	0.57487	0	0.164024	0.164609	1.09671	0.389864	0.550396	0.357995	1.49254	0.302419	0.365186	0.539374	0.161031	0	0.507614	0.0925069	0	0.867888	0.167364	0.207182	0.0824402	0.373134	0.438982	0.758929	0.189753	0.334821	0.343348	0.431965	0.250313	0.481541	0.181159	0.395871
Cellulosome	0.0591716	0	0.459982	0.322581	0.684151	0.517539	0.96463	0	0.60675	0.148368	0.647668	0.19685	0	0.236967	0	0.65445	0.30896	0.383247	1.03858	0.382723	0	0	1.36452	0.550396	0.119332	0.21322	0.705645	0.547778	0.512406	0.483092	0	1.01523	0.832562	0.3861	0.675024	0.41841	0.138122	0.329761	0.279851	0	0.892857	0.0948767	0.78125	0.257511	0	0.375469	0.160514	0.181159	0.394327
Translation_elongation_factors_eukaryotic_and_archaeal	0.236686	0.238663	0.0919963	0.0806452	0.285063	0.115009	0.321543	0.254453	0.0379219	0.445104	0.0647668	0.19685	1.53846	0.118483	1.96078	0.52356	0.257467	0.0547495	0	0.218699	0.740741	0.398804	0.0974659	0.240798	0.835322	0.10661	0.302419	0.182593	0.107875	0.483092	1.03896	0.507614	0.0925069	0	0.289296	0.334728	0.690608	0.412201	0.0932836	0.790167	0.133929	0.189753	0	0	1.51188	0.625782	0.160514	1.44928	0.392857
Glyoxylate_bypass	0.414201	0.477327	0.321987	0.241935	0.684151	0.172513	0.643087	0.593723	0.303375	0.593472	0.388601	0	0.615385	0.118483	0	0	0.30896	0.383247	0.296736	0.273373	0.246914	0.598205	0.584795	0.309598	0.477327	0.319829	0.100806	0.243457	0.539374	0.805153	1.03896	0.846024	0.370028	0.3861	0.385728	0.334728	0.345304	0.247321	0.279851	0.175593	0.401786	0.664137	0.223214	0.429185	0.647948	0.500626	0.160514	0.362319	0.39282
Branched-Chain_Amino_Acid_Biosynthesis	0.591716	1.31265	0.551978	0.483871	0.285063	0.632547	0	0.593723	0.568828	0.593472	0.777202	0.590551	0	0.7109	0	0.26178	0.205973	0.273748	0	0.546747	0.246914	0.897308	0.292398	0.859993	0.119332	0.746269	0	0.182593	0.431499	0.161031	0	0.169205	0.13876	0	0.385728	0.334728	0.345304	0.741962	0.652985	0.702371	0.669643	0.474383	0.223214	0.515021	0	0	0.481541	0	0.390686
COG0523	0.414201	0.238663	0.321987	0.241935	0.399088	0.230017	0.643087	0.169635	0.568828	0.593472	0.777202	0	0	0.236967	0.326797	0.65445	0.205973	0.383247	0.296736	0.273373	0.576132	0.498504	0.487329	0.481596	0.119332	0.426439	0.302419	0.42605	0.323625	0	0.779221	0.507614	0.786309	0.3861	0.48216	0.502092	0.552486	0.412201	0.559701	0.438982	0.3125	0	0.446429	0.343348	0.215983	0.375469	0.481541	0.362319	0.386699
L-Arabinose_utilization	0.532544	0	0.275989	0.483871	0.741163	0.460035	0.482315	0.169635	0.455063	0.445104	0.453368	0.19685	0.153846	0	1.30719	0	0.15448	0.465371	0.445104	0.656096	0.411523	0.0997009	0.779727	0.309598	0.238663	0.10661	0.504032	0.0608643	0.593312	0.161031	0.25974	0	0.647549	0.3861	0.578592	0.167364	0	0.329761	0.466418	0.526778	0.178571	0.0948767	0.669643	0.343348	0.431965	0.500626	0.642055	0.724638	0.376898
Lactate_utilization	0.35503	0	0.0919963	0.241935	0.741163	2.30017	0.643087	0	0.417141	0.593472	0.323834	0	0	0.473934	0.326797	0	0.360453	0.301122	0.296736	0.874795	0.164609	0.199402	0.292398	0.0687994	0	0	1.20968	0.730371	0.404531	0.322061	0	0.169205	0.786309	0.772201	0.385728	0	0.0690608	0.0824402	0.466418	0	0.3125	0.759013	1.00446	0.772532	0.215983	0	0.0535045	0.362319	0.373858
Staphylococcal_pathogenicity_islands_SaPI	0.0591716	0.477327	0.367985	0.16129	0.4561	0.172513	0.321543	0.593723	0.758438	0.593472	0.323834	0.19685	0.461538	0.592417	0	0.13089	0.978373	1.42349	0.148368	0.164024	0.246914	0.897308	0.292398	0.343997	0.357995	0.852878	0.100806	0.42605	0.485437	0.161031	0	0.169205	0.277521	0.3861	0.096432	0	0.138122	0.741962	0.0932836	0	0.357143	0.85389	0.223214	0.171674	0.215983	0.375469	0.267523	0.181159	0.356143
Nucleoside_Catabolism_cluster	0.295858	0.119332	0.275989	0	0.285063	0.80506	0.96463	0.254453	0.265453	0.296736	0.0647668	0.19685	0.153846	0.473934	0	0	0.411946	0.410621	1.03858	0.601422	0.411523	0.0997009	0.584795	0.103199	0.596659	0.319829	1.00806	0.243457	0.404531	0.161031	0.779221	0	0.416281	0.772201	0.192864	0.251046	0.345304	0.247321	0.0932836	0	0.3125	0.664137	0.669643	0.686695	0.215983	0.250313	0.160514	0.181159	0.355954
Regulatory_Intramembrane_Proteolysis_Pathways	0	0.357995	0.0459982	0.0806452	0.171038	0	0.96463	0.424088	0	0.890208	0.129534	0.787402	0.307692	0.829384	1.30719	0.26178	0.257467	0.136874	0.148368	0	0.329218	0.598205	0	0.515996	0.238663	0.10661	0	0.0608643	0.0809061	0.161031	0.779221	0.846024	0.0462535	1.5444	0.192864	0.251046	0.414365	0.247321	0.186567	0.526778	0	0.28463	0	0	1.07991	0.625782	0.160514	0.543478	0.35252
Cell_Division_Cluster	0.591716	0.119332	0.551978	0.564516	0.171038	0.345026	0.482315	0.678541	0.227531	0.74184	0.194301	0	0.461538	0	0.653595	0	0.257467	0.410621	0.296736	0.328048	0.493827	0.199402	0	0.687994	0.71599	0.21322	0	0.486914	0.539374	0.161031	0.25974	0	0.0925069	0.3861	0.192864	0.334728	0.828729	0.659522	0.279851	0	0.446429	0.379507	0	0.429185	0.431965	0.500626	0.267523	0.181159	0.338423
Oxidative_stress	0.177515	0.238663	0.229991	0.322581	0.570125	0.517539	0.803859	0.339271	0.303375	0.148368	0.129534	0.393701	0	0.35545	0.326797	0.13089	0.30896	0.465371	0.445104	0.601422	0.0823045	0.199402	0.682261	0.0343997	0.119332	0.319829	0.604839	0.42605	0.458468	0.483092	0.519481	0	0.601295	0	0.192864	0.334728	0.138122	0.577082	0.559701	0.0877963	0.3125	0.189753	0.558036	1.03004	0.215983	0.250313	0.160514	0.181159	0.335997
Translation_initiation_factors_eukaryotic_and_archaeal	0.295858	0.71599	0.137994	0.322581	0.171038	0.172513	0.160772	0.339271	0.189609	0.296736	0.194301	0.393701	0.615385	0.473934	0.653595	0.52356	0.257467	0.437996	0	0.437397	0.658436	0.199402	0.292398	0.309598	0.238663	0.319829	0	0.912964	0.21575	0.322061	0.25974	0.169205	0.508788	0	0.675024	0.585774	0.690608	0.247321	0.279851	0.263389	0.267857	0.189753	0.111607	0.257511	0.431965	0.500626	0.214018	0	0.331497
Pentose_phosphate_pathway	0.414201	0.238663	0.0919963	0.0806452	0.684151	0.920069	0.643087	0.254453	0.530906	0	0.518135	0.393701	0	0.35545	0	0.13089	0.411946	0.465371	0.296736	0.328048	0.0823045	0.398804	0.487329	0.206398	0.238663	0.426439	0.302419	0.365186	0.161812	0.161031	0.519481	0.338409	0.555042	0.3861	0	0.334728	0.138122	0.412201	0.279851	0.0877963	0.267857	0.28463	0.669643	0.772532	0.215983	0.125156	0.160514	0.724638	0.330448
Sialic_Acid_Metabolism	0.532544	0.357995	0.551978	0.0806452	0.684151	0.345026	0.803859	0.169635	0.113766	0	0.388601	0	0.153846	0.236967	0.653595	0.26178	0.15448	0.355872	0.296736	0.273373	0	0.0997009	0.0974659	0.206398	0.238663	0.426439	0	0.365186	0.62028	1.12721	0.519481	0.507614	0.323774	0.3861	0.385728	0	0.483425	0.16488	0	0.263389	0.758929	0.474383	0	0.429185	0.215983	0.250313	0.267523	0	0.31306
DNA_repair,_bacterial_RecFOR_pathway	0.118343	0.119332	0.0459982	0	0.570125	1.3226	0.321543	0	0.151688	0.593472	0.0647668	0.393701	0	0.35545	0	0.13089	0.566426	0.711744	0.148368	0.92947	0.246914	0	0.292398	0	0	0.639659	0.403226	0.486914	0.377562	0.483092	0	0.507614	0.555042	0.772201	0.48216	0.083682	0	0.577082	0.279851	0	0.580357	0.56926	0.223214	0.515021	0	0.125156	0.267523	0	0.312747
Arginine_and_Ornithine_Degradation	0.650888	0.119332	0.413983	0.16129	0.114025	0.230017	0	0.593723	0.265453	0.148368	0.129534	0.19685	0.923077	0.236967	0.980392	0.26178	0.46344	0	0.148368	0.0546747	0.411523	0.199402	0.0974659	0.137599	0.477327	0.319829	0.604839	0.0608643	0.323625	0.644122	0	0.338409	0.0925069	0	0.385728	0.167364	0.690608	0	0.373134	0.0877963	0.133929	0.759013	0.334821	0.0858369	0	0.375469	0.58855	0.724638	0.30222
COG1399	0.414201	0.71599	0.413983	0.322581	0.513113	0.230017	0.321543	0.339271	0.151688	0	0.453368	0.19685	0.153846	0.236967	0	0.52356	0.411946	0.328497	0.296736	0.164024	0.576132	0.398804	0.292398	0.378397	0	0.639659	0.100806	0.304321	0.269687	0	0	0.169205	0.0925069	0.772201	0.096432	0.083682	0.345304	0.247321	0.652985	0.614574	0.267857	0.474383	0.334821	0.171674	0.431965	0.250313	0.160514	0	0.298211
Lysine_Biosynthesis_DAP_Pathway	0.828402	1.19332	0.459982	0.241935	0.285063	0.517539	0	0.424088	0.303375	0.148368	0.259067	0	0	0.473934	0	0	0.411946	0.465371	0.296736	0.164024	0.329218	0.797607	0	0.894393	0.119332	0.639659	0	0.42605	0.485437	0	0	0	0.0462535	0	0.192864	0.334728	0.345304	0.494641	0	0.175593	0.3125	0.474383	0	0.600858	0	0	0.535045	0.362319	0.292486
Glycogen_metabolism	0.35503	0	0.183993	0.564516	0.342075	0.115009	0	0	0.379219	0.148368	0.518135	0.19685	0	0.236967	0	0.39267	0.205973	0.383247	0	0.218699	0.658436	0.0997009	0.0974659	0.343997	0.119332	0	0.100806	0.304321	0.323625	0.161031	0	0.507614	0.0925069	1.1583	0.096432	0.41841	0.966851	0.16488	0.559701	0.877963	0.357143	0.664137	0.223214	0	0.647948	0.375469	0.267523	0.181159	0.291848
Flagellar_motility	0.710059	0.357995	0.413983	0.0806452	0.22805	0.0575043	0.160772	0.339271	0.113766	0.445104	0.518135	0.19685	0.153846	0.35545	0	0.13089	0.514933	0.383247	0.296736	0.437397	0.164609	0.697906	0.292398	0.0687994	0	0.426439	0.806452	0.182593	0.62028	0	0	0.507614	0.416281	0.3861	0	0.083682	0	0.0824402	0.279851	0.175593	0.580357	0.28463	0.446429	0.429185	0	0.125156	0.428036	0.362319	0.286287
Heme,_hemin_uptake_and_utilization_systems_in_GramNegatives	0.236686	0	0.183993	0.16129	0.114025	0.575043	0.160772	0.0848176	0.265453	0.148368	0.129534	0.19685	0	0.236967	0.326797	0.13089	0.30896	0.301122	0.296736	0.382723	0.246914	0	0.584795	0.171999	0.238663	0.319829	0.504032	0.365186	0.269687	0.322061	0	0.338409	0.508788	1.1583	0.192864	0.083682	0.138122	0.329761	0.186567	0.263389	0.446429	0.379507	0.111607	0.343348	0.431965	0.625782	0.428036	0.362319	0.283189
DNA_structural_proteins,_bacterial	0.177515	0.357995	0.781969	0.645161	0.114025	0.172513	0	0.254453	0.303375	0	0.323834	0.787402	0	0.592417	0	0.26178	0.411946	0.218998	0.445104	0	0.493827	0.299103	0.292398	0.343997	0.119332	0.319829	0.302419	0.243457	0.161812	0.322061	0	0.169205	0.647549	0	0.192864	0.083682	0.414365	0.247321	0.279851	0.0877963	0.223214	0.189753	0.223214	0	0.215983	0.500626	0.321027	0.543478	0.272639
Calvin-Benson_cycle	0.295858	0.238663	0.735971	0.241935	0.342075	0.345026	0	0.424088	0.303375	0.296736	0.518135	0.19685	0	0.118483	0	0	0.30896	0.328497	0.148368	0.273373	0.0823045	0.697906	0.389864	0.447196	0.119332	0.959488	0	0.304321	0.350593	0	0	0	0.231267	0	0.578592	0.334728	0.621547	0.329761	0.373134	0.438982	0.401786	0.0948767	0.111607	0.257511	0.215983	0.125156	0.374532	0	0.269935
pyrimidine_conversions	0.295858	0.119332	0.183993	0.483871	0.114025	0.287522	0.482315	0.339271	0.151688	0.148368	0.194301	0	0.615385	0.236967	0.326797	0.26178	0.102987	0.301122	0	0.492072	0.164609	0.398804	0.194932	0.275198	0.357995	0.10661	0.100806	0.243457	0.269687	0.322061	0.25974	0.338409	0.185014	0.3861	0.385728	0.167364	0.207182	0.247321	0.279851	0.175593	0.446429	0.189753	0.223214	0.429185	0.431965	0.500626	0.160514	0.362319	0.269752
De_Novo_Pyrimidine_Synthesis	0.414201	0.835322	0.597976	0.0806452	0.4561	0.632547	0	0.339271	0.379219	0.148368	0.777202	0	0	0.35545	0	0.26178	0.411946	0.301122	0.148368	0.82012	0.164609	0.797607	0.0974659	0.343997	0	0.21322	0	0.365186	0.377562	0.161031	0	0	0.0462535	0	0.096432	0.334728	0.207182	0.412201	0.0932836	0.790167	0.491071	0.28463	0.223214	0.0858369	0	0	0.107009	0.181159	0.267364
Proteolysis_in_bacteria,_ATP-dependent	0.650888	0.357995	0.413983	0.241935	0.513113	0.172513	0	0.593723	0.189609	0.148368	0.323834	0.590551	0	0.473934	0	0	0.30896	0.355872	0	0.109349	0.411523	0.498504	0.292398	0.550396	0.357995	0.10661	0	0.304321	0.323625	0.644122	0	0	0.13876	0	0.096432	0.083682	0.621547	0.329761	0.466418	0.438982	0.401786	0.474383	0.223214	0.257511	0	0	0.321027	0	0.266409
Alpha-Amylase_locus_in_Streptocococcus	0.295858	0.477327	0.183993	0.645161	0.171038	0.230017	0	0.339271	0.113766	0.296736	0.323834	1.1811	0	0.35545	0	1.04712	0	0.191623	0	0.218699	0.246914	0.199402	0.584795	0.309598	0	0.852878	0.201613	0.304321	0.188781	0	0	0	0.185014	0	0.48216	0.585774	0.138122	0.247321	0.186567	0.438982	0.178571	0.56926	0	0.429185	0	0.125156	0.214018	0	0.265405
COG3533	0.0591716	0	0.137994	0.16129	0.684151	0.920069	0.482315	0.0848176	0.530906	0.148368	0.388601	0	0	0.118483	0.326797	0.13089	0.257467	0.629619	0.445104	0.765446	0.0823045	0	0.194932	0	0	0.319829	0.403226	0.243457	0.593312	0.322061	0	0	0.693802	0.3861	0.096432	0.167364	0	0.16488	0.279851	0.0877963	0.401786	0.189753	0.558036	0.686695	0.215983	0.125156	0.0535045	0.181159	0.264977
SeqA_and_Co-occurring_Genes	0.177515	0.238663	0.0919963	0.241935	0.171038	0	0.643087	0.254453	0	0.890208	0.0647668	0	0.615385	0	0	0	0.15448	0.0821243	0	0.109349	0.411523	0.0997009	0.194932	0.103199	0.477327	0.21322	0.504032	0.42605	0.0269687	0.483092	1.81818	0.338409	0.323774	0	0.289296	0.167364	0.414365	0	0.186567	0	0	0.189753	0.111607	0.0858369	1.07991	0.375469	0.107009	0.362319	0.260936
Ribonucleotide_reduction	0.473373	0.596659	0.229991	0.241935	0.171038	0.747556	0	0	0.379219	0.445104	0.323834	0.393701	0	0.236967	0.326797	0	0.205973	0.465371	0	0.218699	0.246914	0.299103	0.0974659	0.206398	0.119332	0.426439	0.201613	0.121729	0.21575	0.161031	0	0.169205	0.416281	0.772201	0.192864	0.083682	0.414365	0.247321	0.0932836	0	0.357143	0.28463	0.223214	0.600858	0	0.125156	0.267523	0.181159	0.249602
KH_domain_RNA_binding_protein_YlqC	0.177515	0	0.229991	0.483871	0.285063	0.0575043	0.321543	0.339271	0.417141	0.148368	0.129534	0.19685	0.153846	0.118483	0	0.65445	0.514933	0.301122	0.148368	0.382723	0.493827	0	0.0974659	0.240798	0.357995	0.21322	0.504032	0.42605	0.323625	0	0	0.169205	0.370028	0	0.48216	0.167364	0.207182	0.0824402	0.559701	0.351185	0.133929	0.0948767	0.446429	0.171674	0	0	0.481541	0.543478	0.249558
DNA_gyrase_subunits	0.414201	0.357995	0.551978	0.0806452	0.114025	0.115009	0	0.339271	0.151688	0	0.323834	0	0.307692	0.35545	0	0.26178	0.46344	0.492746	0.148368	0.218699	0.329218	0.299103	0.389864	0.447196	0	0.426439	0	0.486914	0.269687	0.322061	0	0	0.277521	0	0.096432	0.083682	0.552486	0.247321	0.839552	0.351185	0.401786	0.664137	0	0.171674	0	0	0.58855	0	0.248784
Succinate_dehydrogenase	0.236686	0.238663	0.183993	0.241935	0.285063	0.345026	0.321543	0	0.151688	0.74184	0	0	0	0	0	0.26178	0.411946	0.273748	0.445104	0.273373	0.164609	0.199402	0.877193	0.343997	0.357995	0.21322	0.504032	0.243457	0.188781	0.161031	0.25974	0	0.555042	0	0.385728	0.502092	0	0.0824402	0.186567	0.263389	0.267857	0.0948767	0.111607	0.858369	0	0	0.321027	0	0.240726
mycolic_acid_synthesis	0.118343	0.119332	0.275989	0.16129	0.342075	0.230017	0	0.508906	0.189609	0.148368	0.323834	0.393701	0	0.35545	0	0.52356	0.257467	0.218998	0	0.218699	0.411523	0.199402	0.292398	0.275198	0	0.533049	0.100806	0.304321	0.296656	0	0	0	0.13876	0.3861	0.578592	0.167364	0.345304	0.329761	0.373134	0.175593	0.491071	0.379507	0.111607	0.600858	0	0.125156	0.160514	0.362319	0.240097
Major_Outer_Membrane_Proteins	0	1.31265	0.689972	0.241935	0.0570125	0.287522	0	1.10263	0.151688	0	0.647668	0.19685	0	0.118483	0	0	0.257467	0.109499	0	0	0.164609	1.09671	0.487329	0.240798	0	0.959488	0.100806	0	0.242718	0	0	0	0.13876	0	0.096432	0.083682	0.138122	0.247321	0.373134	0.702371	0.357143	0	0	0.600858	0	0	0	0	0.23341
tRNA_modification_Archaea	0.236686	0.238663	0.137994	0.241935	0.342075	0.172513	0.321543	0.254453	0.0379219	0.296736	0.129534	0	0.461538	0.236967	0	0	0.0514933	0.191623	0.296736	0.109349	0.246914	0	0	0.0687994	0.357995	0.319829	0.100806	0.121729	0.21575	0.483092	1.2987	0.338409	0.0462535	0.772201	0.192864	0	0.207182	0.494641	0.0932836	0	0.178571	0.28463	0.111607	0.0858369	0.431965	0.375469	0.160514	0.362319	0.231398
Aromatic_amino_acid_interconversions_with_aryl_acids	0.118343	0.357995	0.229991	0.322581	0.513113	1.09258	0.160772	0.169635	0.417141	0.148368	0.259067	0	0	0.118483	0	0	0.205973	0.383247	0.148368	0.437397	0	0	0.194932	0.343997	0	0.319829	0.504032	0.243457	0.566343	0.161031	0	0	0.370028	0.3861	0	0.167364	0.138122	0.16488	0.0932836	0.175593	0.535714	0.0948767	0.334821	0.858369	0	0	0.107009	0	0.225892
De_Novo_Purine_Biosynthesis	0.473373	0.835322	0.551978	0.0806452	0.22805	0.172513	0	0.339271	0.265453	0.148368	0.841969	0	0	0.118483	0	0.39267	0.360453	0.246373	0	0.437397	0.246914	0.398804	0.194932	0.275198	0.119332	0	0	0.365186	0.269687	0	0	0	0.277521	0	0.096432	0.251046	0.276243	0.247321	0.186567	0.351185	0.625	0.379507	0.223214	0.171674	0	0	0.374532	0	0.225471
tRNA_aminoacylation,_Gly	0.177515	0.477327	0.367985	0.16129	0.285063	0.230017	0	0.169635	0.265453	0.148368	0.129534	0.19685	0.153846	0.118483	0.326797	0	0.30896	0.191623	0.148368	0.164024	0.0823045	0.299103	0.292398	0.137599	0.477327	0.21322	0.403226	0.0608643	0.242718	0.644122	0.25974	0.169205	0.231267	0	0.096432	0.251046	0.345304	0.329761	0.186567	0	0.491071	0.379507	0.446429	0.257511	0.215983	0	0.107009	0.181159	0.225459
V-Type_ATP_synthase	0.35503	0	0.183993	0.0806452	0.4561	0.0575043	0	0.169635	0.341297	0	0.129534	0	0	0.118483	0	0	0.257467	0.355872	0.74184	0.328048	0.164609	0	0.389864	0.309598	0.119332	0	0	0.42605	0.242718	0.161031	0	0	0.647549	0	0.96432	0.251046	0.690608	0.329761	0.0932836	0	0.267857	0.759013	0	0.257511	0.215983	0.250313	0.267523	0.181159	0.220095
Iojap	0.35503	0.477327	0.367985	0.16129	0.285063	0.287522	0.160772	0.169635	0.227531	0	0.129534	0	0	0.236967	0	0	0.360453	0.492746	0	0.273373	0	0.498504	0.0974659	0.206398	0	0.21322	0.201613	0.182593	0.377562	0.322061	0	0	0.0925069	0.772201	0.192864	0.083682	0.345304	0.494641	0.279851	0	0.401786	0.56926	0.111607	0.429185	0	0	0.428036	0	0.214283
Arginine_Biosynthesis_extended	0.236686	0.71599	0.229991	0	0.513113	0.345026	0.160772	0.339271	0.455063	0.148368	0.388601	0.19685	0	0.236967	0	0	0.360453	0.437996	0	0.109349	0.164609	0.498504	0	0.412797	0	0.319829	0	0	0.404531	0	0	0	0.0462535	0	0	0.083682	0.966851	0.247321	0.279851	0.0877963	0.714286	0.56926	0.111607	0.0858369	0	0	0.374532	0	0.213376
tRNA_aminoacylation,_Asp_and_Asn	0.414201	0	0.0919963	0	0.285063	0	0.160772	0.339271	0.113766	0.148368	0.129534	0	0.461538	0.236967	0	0.13089	0.257467	0.136874	0.593472	0.109349	0.246914	0.498504	0.194932	0.309598	0.238663	0	0.100806	0.304321	0.134844	0.322061	0	0	0.185014	0	0.385728	0.083682	0.89779	0.412201	0.186567	0	0.357143	0.379507	0	0.171674	0.863931	0	0.321027	0	0.212592
Glycine_and_Serine_Utilization	0.414201	0.596659	0.367985	0.16129	0.114025	0.172513	0.160772	0.0848176	0.189609	0.148368	0.323834	0	0	0.118483	0	0.13089	0.360453	0.164249	0.148368	0.109349	0	0.398804	0.194932	0.206398	0.238663	0.426439	0.403226	0.0608643	0.350593	0.161031	0	0.169205	0.231267	0	0.385728	0.167364	0.276243	0.577082	0.0932836	0.175593	0.357143	0.379507	0.223214	0	0	0.250313	0.374532	0.181159	0.209343
DNA_repair,_bacterial	0.118343	0.238663	0.275989	0.403226	0.342075	0.230017	0.160772	0.424088	0.0758438	0.296736	0.323834	0.787402	0	0	0	0.39267	0.360453	0.218998	0	0.218699	0.164609	0.398804	0.0974659	0.206398	0.119332	0.319829	0	0.182593	0.350593	0.161031	0	0	0	0	0.289296	0.585774	0.345304	0.0824402	0	0.175593	0.223214	0.379507	0	0	0	0.125156	0.535045	0.362319	0.207752
Bacterial_Chemotaxis	0.532544	1.31265	0.413983	0.0806452	0	0.172513	0.160772	0.424088	0.0758438	0.296736	0.388601	0	0	0	0	0.26178	0.514933	0.136874	0	0.0546747	0	0.897308	0.0974659	0.137599	0	0.10661	0	0.304321	0.269687	0	0	0	0.13876	0.3861	0.096432	0.334728	0	0.247321	0.0932836	0.263389	0.446429	0	0	0.343348	0	0.250313	0.0535045	0.362319	0.201157
Ethanolamine_utilization	0.118343	0.238663	0.0459982	0.322581	0.22805	0.690052	0.321543	0.0848176	0.189609	0	0.259067	0	0.153846	0.118483	0	0	0.257467	0.328497	0.296736	0.656096	0.0823045	0.299103	0.389864	0.171999	0.119332	0.10661	0.403226	0.182593	0.21575	0	0.25974	0.338409	0.508788	0.3861	0.096432	0.083682	0.0690608	0.247321	0	0.175593	0.178571	0.0948767	0.223214	0.343348	0	0	0.321027	0	0.200142
PROSC	0.532544	0.954654	0.735971	0	0.114025	0.345026	0.160772	0.424088	0.151688	0.148368	0.518135	0	0	0.118483	0	0.26178	0.205973	0.218998	0	0.109349	0	0.498504	0.292398	0.378397	0.119332	0.319829	0.100806	0.121729	0.188781	0	0	0.169205	0.416281	0	0.096432	0	0.276243	0.0824402	0.279851	0.175593	0.133929	0.189753	0.223214	0.0858369	0	0	0.267523	0.181159	0.199939
tRNA_aminoacylation,_Thr	0.35503	0.357995	0.0459982	0.0806452	0.114025	0	0.321543	0.339271	0.0379219	0.148368	0.194301	0.19685	0.923077	0.118483	0.653595	0.39267	0.15448	0.136874	0.148368	0.0546747	0.0823045	0.199402	0	0.137599	0.357995	0.21322	0.201613	0.0608643	0.21575	0	0.519481	0.338409	0	0	0.096432	0	0.345304	0.329761	0.0932836	0	0.3125	0.189753	0	0.0858369	0.215983	0.125156	0.481541	0.181159	0.199115
L-rhamnose_utilization	0.236686	0	0.0459982	0.0806452	0.684151	1.09258	0	0	0.341297	0	0.453368	0.19685	0.153846	0	0.326797	0	0.360453	0.383247	0.296736	0.328048	0	0	0.292398	0	0.119332	0.319829	0.302419	0.243457	0.593312	0	0	0.169205	0.231267	0.3861	0	0	0	0.412201	0	0.0877963	0.223214	0.189753	0.223214	0.600858	0	0	0	0	0.195314
Serine_Biosynthesis	0.295858	0.238663	0.321987	0.241935	0.171038	0.230017	0.160772	0.169635	0.303375	0.148368	0.453368	0	0	0.236967	0	0.13089	0.15448	0.164249	0.148368	0	0.246914	0.0997009	0.0974659	0.309598	0	0.426439	0.302419	0.182593	0.188781	0.161031	0	0.169205	0.231267	0.3861	0.192864	0.251046	0.0690608	0.16488	0.0932836	0	0.267857	0.0948767	0.558036	0.429185	0	0.250313	0.374532	0.181159	0.19372
Acetyl-CoA_fermentation_to_Butyrate	0.236686	0	0.229991	0	0.171038	0.230017	0	0.169635	0.151688	0.445104	0	0	1.07692	0.35545	0.326797	0	0.15448	0	0	0.109349	0.493827	0	0.0974659	0.0687994	0.596659	0	0.100806	0.0608643	0.161812	0.483092	1.03896	0.507614	0.0462535	0	0	0	0.552486	0.16488	0.373134	0.0877963	0.133929	0.0948767	0.334821	0	0	0.125156	0.107009	0	0.193488
A_Gram-positive_cluster_that_relates_ribosomal_protein_L28P_to_a_set_of_uncharacterized_proteins	0.177515	0.119332	0.275989	0.322581	0.22805	0.172513	0	0.254453	0.151688	0.445104	0.194301	0.19685	0.153846	0.35545	0	0.26178	0.257467	0.273748	0	0.109349	0.0823045	0.299103	0.389864	0.240798	0.119332	0.319829	0.100806	0.182593	0.161812	0.161031	0	0.169205	0.13876	0	0.289296	0.083682	0.207182	0.329761	0.279851	0.175593	0.401786	0.28463	0.223214	0.0858369	0	0	0.107009	0.181159	0.186759
5-FCL-like_protein	0.0591716	0	0.137994	0	0	0.0575043	0.160772	0.0848176	0.151688	0	0	0.19685	1.07692	0.118483	0.653595	0	0.0514933	0.0273748	0	0	0.0823045	0.0997009	0	0.206398	0.835322	0	0.302419	0.0608643	0.0809061	0.644122	0.779221	0.169205	0.13876	0	0.385728	0	0.207182	0.247321	0	0	0.0892857	0.28463	0	0.171674	0.647948	0.375469	0.0535045	0	0.179972
Alanine_biosynthesis	0.532544	0.477327	0.321987	0.483871	0	0.230017	0	0.339271	0	0.148368	0.194301	0.590551	0.153846	0	0	0.78534	0.205973	0.0547495	0	0.164024	0.0823045	0.299103	0	0.343997	0	0.10661	0	0.121729	0.188781	0.644122	0.25974	0.169205	0.0462535	0	0.096432	0.41841	0	0.16488	0.0932836	0.263389	0.0446429	0.379507	0	0	0	0	0.160514	0	0.178439
Proteasome_subunit_alpha_archaeal_cluster	0	0.119332	0	0.0806452	0.0570125	0	0.160772	0.339271	0.0758438	0.148368	0.0647668	0.19685	1.07692	0.118483	0.653595	0	0.205973	0	0.148368	0	0.164609	0.0997009	0	0.137599	0.477327	0	0	0.121729	0.0809061	0.644122	0.25974	0.338409	0	0	0	0	0.276243	0.0824402	0.0932836	0.351185	0	0.474383	0	0	0.863931	0.250313	0	0.362319	0.177593
eukaryotic_rRNA_modification_and_related_functions	0.177515	0	0	0.0806452	0.0570125	0	0.321543	0.424088	0	0.445104	0.0647668	0.19685	0.923077	0.118483	0.326797	0.13089	0.0514933	0	0	0	0.246914	0.0997009	0	0.103199	0.477327	0	0.100806	0.121729	0.107875	0.483092	0.779221	0.338409	0.0462535	0	0.192864	0.167364	0.276243	0.0824402	0.0932836	0	0	0.379507	0	0	0.431965	0.375469	0.0535045	0	0.172405
Type_VI_secretion_systems	0.295858	0.835322	0.413983	0.0806452	0	0.345026	0	0.763359	0	0	0.453368	0.19685	0	0.118483	0	0.13089	0.360453	0.136874	0	0.164024	0	0.697906	0	0.206398	0	0.10661	0	0	0.404531	0	0	0	0.231267	0	0.096432	0.167364	0	0.0824402	0.466418	0.263389	0.491071	0.0948767	0	0.600858	0	0	0	0	0.170931
Cell_division-ribosomal_stress_proteins_cluster	0.473373	0.119332	0.0919963	0.0806452	0.22805	0.0575043	0.321543	0.169635	0.0379219	0	0.129534	0	0.461538	0.118483	0	0.26178	0.205973	0.164249	0	0.109349	0.411523	0.199402	0	0.275198	0	0.21322	0.100806	0.182593	0.134844	0.322061	0.25974	0.169205	0	0.3861	0.096432	0	0.138122	0	0.373134	0	0.3125	0.56926	0	0.171674	0.215983	0	0.160514	0.181159	0.164675
Quorum_Sensing:_Autoinducer-2_Synthesis	0.236686	0	0.0919963	0.241935	0.285063	0.287522	0.482315	0.254453	0.0379219	0	0	0	0.769231	0	0.653595	0.13089	0.15448	0	0	0.0546747	0.246914	0	0.0974659	0.275198	0.238663	0	0	0.121729	0.0539374	0.322061	0.25974	0.338409	0.185014	0	0	0.251046	0.0690608	0.0824402	0	0.0877963	0.0446429	0	0	0	0.863931	0.250313	0.0535045	0.362319	0.16427
Fructooligosaccharides(FOS)_and_Raffinose_Utilization	0.0591716	0.119332	0.137994	0.322581	0.570125	0.345026	0.160772	0	0.341297	0.148368	0.0647668	0	0.153846	0.118483	0.326797	0	0.102987	0.136874	0	0.273373	0.329218	0.199402	0.0974659	0.137599	0.238663	0.10661	0	0	0.21575	0.322061	0.519481	0	0.13876	0.3861	0.096432	0	0.414365	0.0824402	0.0932836	0	0.178571	0	0.111607	0.0858369	0.431965	0.125156	0.160514	0	0.163606
Acetone_Butanol_Ethanol_Synthesis	0.0591716	0	0.0919963	0	0.171038	0.115009	0.160772	0.0848176	0.113766	0.148368	0.0647668	0	0.461538	0.118483	0.326797	0.13089	0.102987	0.0273748	0.148368	0	0.411523	0	0	0.103199	0.477327	0	0.201613	0.182593	0.107875	0.483092	0.25974	0.676819	0.185014	0.3861	0.289296	0	0.0690608	0	0.186567	0.263389	0	0.28463	0	0	0.215983	0.500626	0.0535045	0.181159	0.163443
Phosphate_metabolism	0.118343	0.238663	0.229991	0.0806452	0.0570125	0.0575043	0	0.424088	0.113766	0	0.388601	0.19685	0	0.236967	0	0.39267	0.15448	0.191623	0.445104	0.0546747	0.164609	0.398804	0.292398	0.171999	0	0.746269	0	0.121729	0.134844	0.161031	0.25974	0	0.277521	0	0.289296	0	0.0690608	0.16488	0.0932836	0.263389	0.133929	0.379507	0	0	0	0	0.160514	0	0.159662
tRNA_aminoacylation,_Lys	0.177515	0.238663	0.137994	0	0.0570125	0.230017	0.160772	0.169635	0.227531	0	0.129534	0	0.461538	0.118483	0.653595	0	0.30896	0.0821243	0.296736	0.328048	0	0.0997009	0	0.0343997	0.238663	0	0.201613	0.304321	0.21575	0.161031	0.519481	0	0.0462535	0	0.192864	0	0.138122	0	0.279851	0	0.0892857	0	0.223214	0.257511	0.215983	0.250313	0.214018	0.181159	0.159202
KDO2-Lipid_A_biosynthesis	0.35503	0.596659	0.597976	0.322581	0	0.287522	0	0.593723	0.0758438	0	0.259067	0.19685	0	0	0	0	0.205973	0.437996	0	0.0546747	0	0.0997009	0.292398	0.275198	0	0.21322	0.100806	0.121729	0.404531	0.322061	0	0	0.185014	0	0.192864	0	0	0.0824402	0	0.175593	0.758929	0	0	0.0858369	0.215983	0.125156	0	0	0.15907
tRNA_aminoacylation,_Glu_and_Gln	0.177515	0.119332	0.0459982	0.403226	0.342075	0.0575043	0.321543	0	0.227531	0.148368	0	0	0.307692	0.118483	0.326797	0.13089	0.15448	0.218998	0	0.218699	0	0.0997009	0.194932	0.0343997	0.119332	0	0.302419	0.243457	0.296656	0	0.25974	0	0.231267	0	0.096432	0.334728	0.345304	0.0824402	0	0	0.3125	0.189753	0	0.171674	0.215983	0.375469	0.267523	0	0.156101
Phage_regulation_of_gene_expression	0.0591716	0.238663	0.275989	0.0806452	0.285063	0.172513	0.160772	0.424088	0.0379219	0	0.323834	0.19685	0	0	0	0.13089	0.205973	0.218998	0	0.164024	0.0823045	0.299103	0.0974659	0.206398	0	0.21322	0.100806	0.0608643	0.161812	0	0	0.169205	0.323774	0.3861	0	0.167364	0.276243	0	0.279851	0.175593	0.178571	0.28463	0	0.171674	0.215983	0.250313	0.214018	0.181159	0.155664
Proteasome_bacterial	0.236686	0.119332	0.321987	0.16129	0.0570125	0.230017	0	0.254453	0	0	0.259067	0	0	0.592417	0	0.13089	0.15448	0.218998	0	0.164024	0	0.199402	0.292398	0.343997	0.119332	0.10661	0.201613	0.121729	0.323625	0.161031	0	0	0.0925069	0	0.675024	0.167364	0.138122	0.16488	0.186567	0.351185	0.178571	0.379507	0	0.171674	0	0.125156	0.0535045	0	0.155301
Lactose_and_Galactose_Uptake_and_Utilization	0.0591716	0	0	0.0806452	0.798176	1.20759	0	0	0.227531	0	0	0	0	0	0	0	0.257467	0.301122	0.148368	0.82012	0	0	0	0	0.119332	0	0.100806	0	0.674218	0.161031	0.25974	0	0.370028	0	0.096432	0.083682	0	0	0	0	0.3125	0.0948767	0.223214	0.600858	0	0.125156	0.321027	0	0.155064
Aspartate_aminotransferase	0.295858	0.596659	0.229991	0.16129	0.114025	0.230017	0.160772	0.169635	0.0379219	0	0.259067	0	0.153846	0	0	0	0.15448	0.218998	0.148368	0.328048	0.0823045	0.199402	0.0974659	0.447196	0	0.319829	0.201613	0.0608643	0.296656	0.322061	0	0	0.13876	0	0.096432	0.334728	0.138122	0	0	0.526778	0.401786	0.0948767	0.111607	0	0	0	0.267523	0	0.154104
At4g10620_At3g57180_At3g47450	0.177515	0.119332	0.137994	0.16129	0.114025	0.0575043	0.321543	0.0848176	0.189609	0	0.259067	0	0	0.118483	0	0.26178	0.0514933	0.164249	0.445104	0.0546747	0.329218	0.0997009	0.0974659	0.378397	0	0	0.403226	0.121729	0.0809061	0	0	0.507614	0.0462535	0	0.192864	0.167364	0.552486	0.247321	0.279851	0.351185	0.0446429	0	0	0.0858369	0	0.375469	0.267523	0	0.153074
Thiamin_biosynthesis	0.177515	0.477327	0.183993	0.241935	0.171038	0.115009	0.160772	0.254453	0.0379219	0.148368	0.129534	0.393701	0	0.236967	0	0.52356	0	0.191623	0	0.437397	0	0.398804	0.0974659	0.275198	0	0.21322	0	0.243457	0.0809061	0.161031	0	0.169205	0.0462535	0	0.289296	0.251046	0	0.247321	0.186567	0.0877963	0.0446429	0.28463	0	0.343348	0	0	0	0	0.15211
Lipopolysaccharide_assembly	0.591716	0.954654	0.321987	0	0.114025	0.40253	0	0.339271	0.113766	0	0.453368	0	0	0.118483	0	0	0.257467	0.136874	0	0.164024	0	0.697906	0.0974659	0.103199	0.119332	0.533049	0	0.0608643	0.134844	0	0	0	0.0925069	0	0.192864	0	0	0.0824402	0.0932836	0.438982	0.133929	0.28463	0	0.171674	0	0	0	0	0.150107
Inorganic_Sulfur_Assimilation	0.0591716	0.477327	0.321987	0.564516	0.342075	0	0	1.01781	0.113766	0	0.259067	0.19685	0	0.118483	0	0.26178	0.0514933	0.0821243	0	0.218699	0.164609	0.299103	0	0.481596	0.119332	0	0.100806	0	0.134844	0	0	0	0.0462535	0	0	0	0	0	0	0.526778	0.0446429	0.189753	0.223214	0	0	0	0.535045	0.181159	0.148589
Potassium_homeostasis	0.177515	0	0.0459982	0	0.342075	0.115009	0.482315	0	0.0379219	0	0.129534	0	0.461538	0.118483	0	0	0.257467	0.136874	0	0.109349	0.0823045	0.199402	0.0974659	0.0343997	0.357995	0.10661	0.100806	0.304321	0.188781	0.161031	0.519481	0	0.185014	0.3861	0	0	0.0690608	0	0.0932836	0	0.0892857	0.28463	0.111607	0.343348	0.215983	0.375469	0.160514	0.181159	0.147128
Listeria_surface_proteins:_Internalin-like_proteins	0.177515	0	0	0.16129	0	0.0575043	0.160772	0.0848176	0	0.148368	0	0	0.153846	0.35545	0.653595	0	0.102987	0.0547495	0	0	0.576132	0.0997009	0.292398	0.206398	0.238663	0	0.100806	0	0	0.161031	0.519481	0	0.0925069	0.3861	0	0.167364	0.276243	0.0824402	0.0932836	0.0877963	0.0446429	0	0.111607	0.171674	0.215983	0.375469	0.0535045	0.362319	0.142217
Transcription_factors_bacterial	0.0591716	0.477327	0.183993	0	0.114025	0.115009	0	0.0848176	0.151688	0	0.259067	0	0	0	0	0.13089	0.360453	0.328497	0	0.164024	0	0.199402	0.0974659	0.137599	0.119332	0.319829	0	0.182593	0.161812	0	0.25974	0	0.555042	0	0.289296	0.083682	0.138122	0.16488	0.0932836	0	0.357143	0.379507	0	0.343348	0	0	0.321027	0.181159	0.141942
Lysine_fermentation	0	0	0.275989	0.0806452	0.0570125	0.115009	0.160772	0	0.455063	0.148368	0	0	0	0.236967	0	0	0.15448	0.0821243	0	0	0.246914	0	0.292398	0	0.357995	0.10661	0.504032	0	0.107875	0	0.25974	0	0.416281	0	0.289296	0.167364	0.276243	0	0.373134	0.263389	0.0892857	0	0	0.0858369	0.215983	0.250313	0.374532	0.362319	0.141791
tRNA_aminoacylation,_Leu	0.118343	0	0.0919963	0.0806452	0.114025	0.230017	0	0.254453	0.0758438	0	0.129534	0	1.07692	0.118483	0	0.26178	0.205973	0.0821243	0	0.0546747	0.246914	0.199402	0.292398	0.0687994	0.238663	0	0.100806	0.0608643	0.134844	0.161031	0	0	0.0462535	0	0	0	0.276243	0.247321	0.186567	0	0.0892857	0	0.111607	0.257511	0.863931	0.125156	0.107009	0	0.13978
Proteasome_eukaryotic	0	0	0	0.0806452	0	0	0	0.424088	0	0	0	0	0.769231	0	0	0	0	0	0.148368	0	0.493827	0	0	0.0343997	0.357995	0	0	0	0.134844	1.93237	0.25974	1.01523	0	0	0	0	0.414365	0.0824402	0	0	0	0	0	0	0.431965	0.125156	0	0	0.13968
Pyruvate_Alanine_Serine_Interconversions	0.35503	0.238663	0.137994	0.241935	0	0.230017	0	0.169635	0.113766	0	0.194301	0	0.153846	0.118483	0	0.13089	0.205973	0.0821243	0	0.164024	0.246914	0.0997009	0.292398	0.206398	0.119332	0	0.302419	0.121729	0.188781	0.322061	0	0	0.13876	0.3861	0.096432	0.167364	0.207182	0	0.186567	0.175593	0	0.189753	0	0.171674	0	0.125156	0.374532	0	0.138657
CBSS-262719.3.peg.410	0	0	0.275989	0.241935	0.285063	0	0	0.0848176	0.189609	0	0.323834	0	0	0.236967	0	0	0	0.164249	0	0.0546747	0	0	0.487329	0.0687994	0	0.319829	0.201613	0.365186	0.0809061	0.322061	0	0.169205	0.185014	0	0.385728	0.167364	0.138122	0.16488	0.0932836	0.0877963	0.0446429	0.0948767	0.223214	0.343348	0	0	0.267523	0.543478	0.137736
rRNA_modification_Archaea	0.236686	0.119332	0	0.16129	0	0	0.321543	0.0848176	0	0.148368	0	0	0.615385	0	0.980392	0.13089	0.102987	0	0	0	0.164609	0.199402	0	0.171999	0.238663	0.10661	0.100806	0	0	0.483092	0.25974	0	0	0	0.096432	0.251046	0.138122	0.0824402	0.279851	0.175593	0	0	0	0	0.431965	0.375469	0.0535045	0	0.135647
Lipid_A-Ara4N_pathway_(_Polymyxin_resistance_)	0.118343	0.357995	0.0459982	0.0806452	0.513113	0.230017	0	0	0.189609	0.445104	0.259067	0	0	0	0.326797	0	0.15448	0.109499	0	0.273373	0.246914	0.199402	0	0.0343997	0	0	0.100806	0.0608643	0.350593	0	0	0.169205	0.0462535	0	0	0.083682	0.276243	0.16488	0	0	0.401786	0.189753	0.446429	0	0.215983	0.125156	0.160514	0	0.132852
Methionine_Degradation	0.177515	0.238663	0.0919963	0.887097	0.114025	0.0575043	0	0.254453	0	0	0.0647668	0	0	0	0	0.52356	0.0514933	0	0	0.601422	0	0.398804	0	0.619195	0	0	0.100806	0	0.0269687	0.322061	0	0	0.13876	0	0	0.083682	0.0690608	0	0.0932836	0.877963	0	0.28463	0.223214	0	0	0	0.0535045	0	0.132384
Macromolecular_synthesis_operon	0.0591716	0.357995	0.275989	0.403226	0.171038	0.0575043	0	0.339271	0.189609	0	0.0647668	0.19685	0	0.35545	0	0	0.257467	0.109499	0	0.164024	0.0823045	0.0997009	0.0974659	0.309598	0	0.426439	0.100806	0	0.107875	0	0	0	0.0462535	0	0	0.251046	0.483425	0	0.279851	0.0877963	0.357143	0.28463	0.111607	0	0	0	0.160514	0	0.131007
Iron_acquisition_in_Vibrio	0.0591716	0	0	0.16129	0.171038	0.632547	0.482315	0.0848176	0.227531	0	0	0	0.153846	0.118483	0	0	0	0.218998	0.148368	0	0.0823045	0.0997009	0.292398	0.103199	0.119332	0.21322	0.504032	0.304321	0.296656	0	0	0.169205	0.370028	0	0.096432	0.083682	0.0690608	0.0824402	0.0932836	0.0877963	0.267857	0	0	0.171674	0	0	0.267523	0	0.129845
Exosporium	0.0591716	0.119332	0.0459982	0.0806452	0.0570125	0	0.160772	0.0848176	0	0.148368	0	0.19685	0.153846	0.473934	0	0.26178	0.15448	0.0273748	0.445104	0	0.246914	0.0997009	0.0974659	0.103199	0.596659	0	0	0	0.0269687	0.644122	0	0.169205	0	0	0	0.167364	0.0690608	0.16488	0.186567	0.175593	0	0.0948767	0	0	0.647948	0	0.0535045	0.181159	0.129056
CBSS-258594.1.peg.3339	0.118343	0.119332	0.0459982	0.0806452	0.570125	0.40253	0	0.0848176	0.227531	0	0.323834	0	0	0	0	0	0.102987	0.164249	0	0.164024	0.0823045	0	0.0974659	0.137599	0	0.10661	0.100806	0.0608643	0.296656	0.161031	0	0.169205	0.13876	0.3861	0.096432	0.167364	0.0690608	0	0.186567	0.0877963	0.401786	0.189753	0.111607	0.343348	0.215983	0	0.160514	0	0.128584
Propionyl-CoA_to_Succinyl-CoA_Module	0.0591716	0	0.137994	0.0806452	0.114025	0.172513	0.160772	0	0.341297	0.148368	0.129534	0.19685	0.153846	0.118483	0	0	0.205973	0.273748	0	0.109349	0.0823045	0	0	0.0343997	0.119332	0.21322	0.705645	0.182593	0.21575	0.161031	0	0.169205	0.0925069	0.3861	0.192864	0	0.0690608	0.0824402	0.0932836	0	0.401786	0.0948767	0.111607	0.0858369	0	0.125156	0.107009	0	0.127679
tRNA_modification_Bacteria	0.177515	0.238663	0.50598	0	0.114025	0.517539	0	0	0.113766	0	0.259067	0	0	0	0	0.13089	0.30896	0.273748	0.148368	0.109349	0	0.598205	0	0.0343997	0	0.21322	0.100806	0.182593	0.485437	0.161031	0	0	0.13876	0	0.096432	0	0.0690608	0	0	0	0.133929	0.28463	0.334821	0.171674	0	0	0.160514	0	0.12632
Acetoin,_butanediol_metabolism	0.0591716	0.238663	0	0.16129	0.171038	0.0575043	0	0.169635	0	0.148368	0.129534	0.393701	0	0.473934	0	0	0	0.0821243	0	0.218699	0.0823045	0.199402	0.292398	0.240798	0	0.10661	0.201613	0.0608643	0.0539374	0.483092	0	0	0.0925069	0	0.192864	0.083682	0.0690608	0	0.186567	0.351185	0.178571	0.28463	0	0.0858369	0	0	0.374532	0	0.123419
n-Phenylalkanoic_acid_degradation	0.0591716	0	0.0919963	0.0806452	0.285063	0.230017	0.160772	0.0848176	0.189609	0	0.0647668	0	0.153846	0.118483	0	0.13089	0.257467	0.164249	0	0.437397	0.0823045	0.199402	0.0974659	0.0687994	0.119332	0	0.201613	0.182593	0.242718	0.322061	0.25974	0.169205	0.231267	0	0.289296	0.167364	0.138122	0.16488	0.0932836	0	0.178571	0.0948767	0	0	0	0	0.107009	0	0.123314
CBSS-342610.3.peg.1794	0.0591716	0	0	0.322581	0	0.0575043	0.160772	0.169635	0.0758438	0.74184	0.129534	0.393701	0	0.118483	0	0.39267	0	0.109499	0.148368	0.0546747	0.246914	0	0	0	0	0	0	0.304321	0	0.644122	0	0	0.185014	0	0.096432	0.083682	0.0690608	0.494641	0.279851	0.175593	0.178571	0	0	0.171674	0	0	0	0	0.12217
RNA_processing_and_degradation,_bacterial	0.177515	0.119332	0	0.0806452	0.0570125	0.115009	0	0.0848176	0.0379219	0.593472	0.0647668	0.393701	0	0	0	0.26178	0.15448	0.0547495	0.296736	0.0546747	0	0.199402	0.0974659	0.0687994	0	0.21322	0.100806	0.121729	0.0269687	0	0	0	0.0925069	0.3861	0.192864	0.167364	0.207182	0	0.186567	0.0877963	0.178571	0.0948767	0	0.171674	0	0.375469	0.321027	0	0.121604
General_Secretion_Pathway	0.473373	0.357995	0.275989	0.0806452	0	0.0575043	0	0.678541	0	0	0.582902	0	0	0.118483	0	0.13089	0.30896	0.0273748	0.148368	0.0546747	0.0823045	0.598205	0	0.0687994	0	0.319829	0	0	0.161812	0	0	0	0.0462535	0	0	0	0	0	0.0932836	0.0877963	0.3125	0.28463	0	0.0858369	0	0.125156	0.107009	0	0.118107
Lipopolysaccharide_assembly_cluster	0.236686	0.596659	0.459982	0	0	0.0575043	0	0.424088	0.0379219	0.296736	0.323834	0	0	0	0	0.39267	0.15448	0.136874	0.148368	0.273373	0.329218	0.398804	0	0.0687994	0	0.10661	0.100806	0.121729	0.0809061	0	0	0	0	0	0.096432	0.083682	0	0.247321	0	0	0.0892857	0	0	0.0858369	0	0	0.214018	0	0.115888
Aromatic_amino_acid_degradation	0.0591716	0	0.0459982	0.0806452	0.0570125	0	0.321543	0.254453	0	0	0	0	0.307692	0	0.653595	0.13089	0.15448	0.0273748	0.148368	0	0.246914	0.0997009	0.292398	0.0687994	0.119332	0	0.100806	0	0.107875	0.322061	0.779221	0.338409	0.0925069	0	0.096432	0	0	0	0.0932836	0	0.0446429	0.0948767	0	0	0.215983	0	0.160514	0	0.114895
Pyridoxin_(Vitamin_B6)_Biosynthesis	0.35503	0.357995	0.0459982	0	0	0.172513	0	0	0.0758438	0	0.388601	0.19685	0.615385	0	0	0.13089	0.360453	0.109499	0	0.218699	0.0823045	0.398804	0.0974659	0.171999	0	0.10661	0.100806	0	0.269687	0	0	0	0.0462535	0	0.096432	0	0.207182	0.0824402	0.0932836	0	0.223214	0.0948767	0.223214	0	0	0	0.160514	0	0.114226
Tryptophan_synthesis	0.177515	0.238663	0.0919963	0.403226	0.22805	1.43761	0	0.169635	0.151688	0	0.0647668	0	0	0	0	0	0.205973	0.383247	0	0.218699	0.0823045	0.199402	0	0.206398	0	0	0	0	0.296656	0	0	0	0	0	0	0	0.0690608	0	0	0	0.178571	0.379507	0	0.257511	0	0	0	0	0.113343
tRNA_modification_yeast_cytoplasmic	0.177515	0.119332	0.0919963	0.403226	0.0570125	0.115009	0	0.339271	0.0758438	0	0.0647668	0.787402	0	0	0	0.26178	0.15448	0.164249	0	0	0	0	0.194932	0.240798	0	0.319829	0	0	0.0539374	0.483092	0	0	0.0462535	0	0.289296	0.083682	0	0.0824402	0.0932836	0.0877963	0.0446429	0.379507	0	0.171674	0	0	0	0	0.112147
Formate_hydrogenase	0.236686	0.477327	0.275989	0.16129	0	0.0575043	0	0.169635	0.0758438	0	0.323834	0	0.153846	0	0	0	0.205973	0.0821243	0.296736	0	0.0823045	0.0997009	0	0.309598	0.119332	0	0	0.121729	0.107875	0	0	0	0.0925069	0	0.192864	0.083682	0.276243	0	0.186567	0.263389	0.0892857	0.0948767	0	0	0	0.375469	0.160514	0.181159	0.111539
Respiratory_Complex_I	0	0	0.0459982	0.16129	0	0.517539	0.643087	0	0.0758438	0	0.0647668	0	0	0.118483	0	0	0.15448	0.328497	0	0.218699	0	0	0.682261	0	0	0	0.403226	0.121729	0.188781	0.161031	0	0.169205	0.231267	0	0.096432	0	0	0	0.0932836	0	0.223214	0	0.223214	0.257511	0	0	0.160514	0	0.111257
Histidine_Biosynthesis	0.118343	0.357995	0.229991	0.0806452	0.114025	0.115009	0	0.0848176	0.0758438	0.148368	0.323834	0	0	0.118483	0	0	0.0514933	0.246373	0.296736	0.273373	0	0.398804	0	0.0343997	0	0	0.201613	0.365186	0.21575	0	0.25974	0	0.13876	0	0	0.167364	0	0.0824402	0	0	0.357143	0	0	0.0858369	0	0	0.374532	0	0.110769
Na+_translocating_decarboxylases_and_related_biotin-dependent_enzymes	0.118343	0	0.183993	0	0.171038	0.115009	0.160772	0	0.0758438	0	0	0	0	0.118483	0	0	0.102987	0.136874	0	0.164024	0	0.0997009	0.194932	0	0.238663	0	0.604839	0.121729	0.21575	0	0.25974	0	0.277521	0.772201	0.096432	0.083682	0.0690608	0.0824402	0	0	0.223214	0.0948767	0.334821	0.0858369	0	0	0.107009	0	0.110621
A_Gammaproteobacteria_Cluster_Relating_to_Translation	0.295858	0.477327	0.275989	0.0806452	0	0.115009	0	0	0.0758438	0	0.194301	0.19685	0	0.236967	0	0.26178	0.15448	0.109499	0	0.109349	0.0823045	0.199402	0	0.103199	0	0.319829	0	0.121729	0.188781	0.161031	0	0.169205	0.185014	0	0	0.083682	0.0690608	0.16488	0	0	0.133929	0.28463	0	0.257511	0	0.125156	0	0	0.109026
YbbK	0.295858	0	0.137994	0.0806452	0	0.0575043	0	0	0.0379219	0	0.0647668	0	0	0.118483	0	0.26178	0.0514933	0.136874	0.148368	0.328048	0.576132	0.299103	0	0.171999	0.119332	0	0	0.0608643	0.0809061	0.161031	0	0	0.185014	0	0	0.167364	0.414365	0.412201	0	0.263389	0.0446429	0	0	0	0.431965	0.125156	0	0	0.109025
tRNA_aminoacylation,_Phe	0.0591716	0.596659	0.0459982	0	0.114025	0	0	0.0848176	0.0379219	0	0.0647668	0.19685	0.307692	0	0	0	0.257467	0.164249	0	0	0	0.498504	0.0974659	0	0.477327	0.10661	0	0.121729	0.188781	0.161031	0	0.169205	0.0462535	0	0.096432	0	0.345304	0	0	0	0.3125	0	0	0	0	0.250313	0.428036	0	0.10894
Multidrug_Resistance_Efflux_Pumps	0.236686	0.71599	0.275989	0.0806452	0	0.172513	0	0.593723	0.0379219	0.148368	0.323834	0	0	0	0	0	0.205973	0.164249	0.148368	0.109349	0	0.299103	0	0	0	0.533049	0	0	0.161812	0	0	0.169205	0.0462535	0	0	0	0	0.0824402	0	0	0.267857	0	0.223214	0.0858369	0	0	0.107009	0	0.108112
CBSS-235.1.peg.567	0.118343	0.238663	0.229991	0.0806452	0.0570125	0	0.321543	0	0.0758438	0.148368	0	0	0	0.118483	0	0	0.102987	0.0821243	0.148368	0.0546747	0.164609	0.0997009	0	0.137599	0.238663	0.21322	0	0	0.0269687	0.322061	0	0	0.0462535	0	0.096432	0	0.276243	0.0824402	0.0932836	0.0877963	0.3125	0.0948767	0	0.171674	0.215983	0.250313	0.267523	0.181159	0.107424
r1t-like_streptococcal_phages	0.118343	0.835322	0.0919963	0	0.114025	0	0.321543	0.0848176	0.0379219	0	0.129534	0	0.153846	0	0	0	0.15448	0.0547495	0	0.0546747	0.411523	0	0	0.0343997	0	0.21322	0	0.0608643	0.134844	0.322061	0	0.338409	0	0	0	0.083682	0.414365	0	0	0	0.178571	0.28463	0.111607	0	0	0.125156	0.160514	0	0.10469
Nitrate_and_nitrite_ammonification	0.0591716	0	0.0919963	0.0806452	0.114025	0.0575043	0.321543	0.254453	0.0379219	0.296736	0.129534	0	0	0.118483	0.326797	0.13089	0.0514933	0.0547495	0.296736	0	0.0823045	0.199402	0.194932	0	0	0	0.201613	0.0608643	0.0809061	0	0.25974	0	0.0462535	0	0	0	0	0.0824402	0	0	0.0446429	0.0948767	0.223214	0.343348	0.215983	0.125156	0.107009	0.181159	0.103469
Peripheral_Glucose_Catabolism_Pathways	0.0591716	0	0.0459982	0	0.22805	0.575043	0	0	0.113766	0.148368	0.129534	0	0	0	0	0	0	0.164249	0.148368	0.382723	0	0	0.292398	0	0	0.10661	0.201613	0.0608643	0.188781	0.322061	0.519481	0.169205	0.0462535	0	0	0.083682	0	0.0824402	0	0	0.0892857	0	0.223214	0	0.431965	0	0.0535045	0	0.101388
Colanic_acid_biosynthesis	0	0	0.0459982	0	0.4561	0.230017	0	0	0.189609	0	0	0	0	0.118483	0.653595	0	0.0514933	0.0547495	0.148368	0.218699	0	0	0	0.103199	0	0	0.403226	0.243457	0.323625	0	0	0	0.0925069	0	0	0	0	0.247321	0.279851	0	0.357143	0	0.111607	0.429185	0	0	0.107009	0	0.101359
Aerotolerance_operon_in_Bacteroides_and_potentially_orthologous_operons_in_other_organisms	0.0591716	0.119332	0.0459982	0	0.285063	0.115009	0	0.254453	0.189609	0	0.0647668	0	0	0.236967	0	0	0.205973	0.301122	0	0.273373	0	0.299103	0.194932	0.0687994	0	0.10661	0	0.42605	0.21575	0	0	0	0.185014	0	0	0	0	0.412201	0	0	0.267857	0.0948767	0	0.343348	0	0	0.0535045	0	0.100393
16S_rRNA_modification_within_P_site_of_ribosome	0.35503	0.357995	0.137994	0.16129	0.171038	0.172513	0	0.169635	0.0379219	0	0.194301	0	0	0.118483	0	0	0.102987	0.164249	0	0.273373	0	0.299103	0	0.0687994	0	0.639659	0	0.0608643	0.188781	0	0	0.169205	0.0462535	0	0	0	0.0690608	0.0824402	0	0.175593	0.223214	0.0948767	0	0.171674	0	0	0.107009	0	0.100278
Competence_or_DNA_damage-inducible_protein_CinA_and_related_protein_families	0.236686	0.357995	0.0459982	0.16129	0	0	0	0.0848176	0.0758438	0.296736	0.129534	0	0	0.118483	0	0	0.15448	0.191623	0	0.109349	0	0.398804	0.0974659	0.137599	0	0.426439	0.201613	0	0.134844	0.161031	0	0	0.13876	0	0.096432	0	0.207182	0.247321	0.0932836	0.0877963	0.0892857	0.0948767	0	0.0858369	0	0.125156	0	0	0.0997201
Group_II_intron-associated_genes	0.118343	0	0.0459982	0.0806452	0.114025	0.287522	0.160772	0	0.189609	0	0.129534	0.393701	0.461538	0.118483	0	0.13089	0.0514933	0.109499	0.296736	0.109349	0.164609	0	0.0974659	0.0687994	0	0	0.100806	0	0.0269687	0	0	0	0.185014	0	0.096432	0	0.207182	0.247321	0.186567	0.0877963	0.0446429	0	0.111607	0.0858369	0	0.125156	0.107009	0	0.0987782
Two_cell_division_clusters_relating_to_chromosome_partitioning	0.236686	0.238663	0.0459982	0	0	0.115009	0	0.0848176	0.113766	0.148368	0.129534	0	0.153846	0	0.653595	0	0	0.0547495	0.148368	0	0.246914	0.199402	0	0.103199	0.119332	0.10661	0.100806	0.0608643	0.0539374	0	0	0	0.0925069	0	0.192864	0.083682	0.138122	0.16488	0.186567	0	0.0892857	0.0948767	0	0	0.215983	0.125156	0.160514	0	0.0970604
tRNA_aminoacylation,_Ala	0.118343	0.357995	0	0	0.0570125	0.0575043	0	0.0848176	0.0379219	0	0	0	0.923077	0	0	0.13089	0.102987	0.0547495	0	0	0.329218	0	0	0.137599	0	0.21322	0	0	0.21575	0.161031	0.25974	0	0.0925069	0	0	0	0.345304	0.0824402	0	0	0.178571	0	0	0	0.431965	0	0.267523	0	0.0966701
DNA_repair,_UvrABC_system	0.532544	0.119332	0.229991	0.0806452	0.0570125	0.115009	0	0.254453	0	0	0	0	0	0	0	0	0.30896	0.218998	0.148368	0.0546747	0	0.398804	0	0.137599	0	0.319829	0.201613	0.121729	0.323625	0	0	0	0	0	0	0.083682	0	0.0824402	0	0	0.491071	0.28463	0	0	0	0	0.0535045	0	0.096219
ATP-dependent_RNA_helicases,_bacterial	0.118343	0.238663	0.0919963	0	0	0	0.160772	0.0848176	0	0	0	0.19685	0.153846	0.118483	0	0	0	0.109499	0.148368	0	0.164609	0.299103	0	0.137599	0.119332	0	0	0.0608643	0.0269687	0.161031	0	0.169205	0	0	0.096432	0.167364	0.276243	0.0824402	0.279851	0.175593	0.0446429	0.0948767	0.111607	0	0.215983	0.125156	0.160514	0.181159	0.0952544
BlaR1_Family_Regulatory_Sensor-transducer_Disambiguation	0.177515	0.357995	0.275989	0	0.0570125	0.287522	0	0.0848176	0.227531	0	0.0647668	0.19685	0	0	0	0	0.15448	0.0547495	0.148368	0.0546747	0.246914	0.0997009	0	0.309598	0.238663	0	0	0.0608643	0.0809061	0.161031	0	0	0.185014	0	0.096432	0.083682	0.0690608	0	0.186567	0	0.223214	0.189753	0	0.0858369	0	0	0.107009	0	0.0951358
ZZ_gjo_need_homes	0.177515	0.596659	0.0919963	0	0.0570125	0.0575043	0	0.339271	0.0379219	0	0.129534	0.19685	0.153846	0	0	0	0.102987	0.0547495	0	0	0	0.199402	0.0974659	0.0687994	0.119332	0.10661	0.100806	0	0.242718	0.483092	0	0	0.0925069	0	0.192864	0	0.0690608	0	0	0.0877963	0.133929	0.0948767	0.111607	0.171674	0	0.125156	0.0535045	0	0.0947301
DNA-replication	0.236686	0.119332	0.0459982	0.16129	0.114025	0.115009	0	0.0848176	0.0379219	0.148368	0.0647668	0	0	0.473934	0	0	0.15448	0.136874	0.148368	0.0546747	0	0.0997009	0.0974659	0.0687994	0	0.10661	0	0.0608643	0.0539374	0.161031	0	0	0	0	0	0.167364	0.0690608	0.16488	0.279851	0.351185	0.178571	0.189753	0	0.0858369	0	0	0.214018	0	0.092614
Isoprenoid_Biosynthesis	0.118343	0.119332	0.0919963	0	0.114025	0.0575043	0	0.0848176	0.113766	0.148368	0.0647668	0.393701	0	0.473934	0	0.13089	0.0514933	0.0821243	0	0.164024	0.246914	0.199402	0	0.103199	0	0.21322	0	0.182593	0.161812	0	0	0	0	0	0	0.083682	0.0690608	0	0.0932836	0	0.178571	0.0948767	0	0	0.215983	0.250313	0.107009	0	0.0918542
CBSS-194948.1.peg.143	0.177515	0	0.137994	0	0	0	0.160772	0.254453	0.0758438	0	0	0	0.153846	0	0	0	0.102987	0.0547495	0.148368	0	0.0823045	0	0	0.0687994	0.238663	0.10661	0.302419	0.121729	0.0539374	0.161031	0	0.338409	0.185014	0	0.192864	0.334728	0	0.0824402	0.279851	0.0877963	0	0.0948767	0.111607	0	0	0	0.107009	0.181159	0.0916203
Methanogenesis	0.414201	0	0.229991	0	0.0570125	0	0	0	0	0.148368	0.453368	0	0	0	0	0	0	0	0.148368	0	0.164609	0.199402	0	0	0.119332	0	1.10887	0	0	0	0	0	0.185014	0	0.096432	0	0.276243	0	0	0	0	0	0	0	0.431965	0.250313	0.107009	0	0.0914687
tRNA_aminoacylation,_Val	0.118343	0	0.0459982	0.0806452	0.114025	0.115009	0	0.339271	0.113766	0	0.129534	0	0.615385	0	0.326797	0	0.0514933	0.0821243	0	0	0.246914	0	0	0.103199	0	0.10661	0.201613	0.0608643	0.0539374	0.161031	0	0.169205	0	0	0	0	0.207182	0	0.0932836	0	0	0.28463	0	0.171674	0	0.125156	0.214018	0	0.0902439
tRNA_aminoacylation,_His	0.177515	0	0.183993	0	0	0.0575043	0.160772	0.339271	0.0379219	0	0.0647668	0	0.615385	0	0.326797	0	0.102987	0.0821243	0.148368	0	0	0.498504	0	0.0343997	0	0	0	0	0.0539374	0	0	0.169205	0.0462535	0	0.096432	0	0.138122	0.0824402	0	0	0.133929	0.0948767	0	0	0.431965	0	0.0535045	0.181159	0.0898361
NAD_and_NADP_cofactor_biosynthesis_global	0.118343	0.119332	0.0919963	0.0806452	0.114025	0.115009	0.160772	0	0.0379219	0.445104	0.129534	0	0	0	0	0	0.15448	0.164249	0.148368	0.218699	0.0823045	0.0997009	0.0974659	0	0	0.21322	0.201613	0.182593	0.0809061	0	0	0	0.277521	0	0	0.083682	0	0.247321	0	0.175593	0.223214	0	0	0.0858369	0	0	0.160514	0	0.0897908
NAD_regulation	0.0591716	0.119332	0	0.16129	0	0.172513	0	0.0848176	0.113766	0	0.0647668	0	0.307692	0.236967	0	0.13089	0.15448	0.301122	0	0.0546747	0	0.0997009	0.194932	0	0	0	0.201613	0.121729	0.188781	0.161031	0	0	0.277521	0	0	0.083682	0.0690608	0.329761	0	0	0.223214	0	0	0	0	0.250313	0.107009	0	0.0889548
DOE_COG2016	0	0	0	0	0.171038	0	0	0.0848176	0	0	0	0	0.923077	0.118483	0.326797	0	0	0.0547495	0	0.273373	0	0	0	0.0343997	0.119332	0	0	0.0608643	0.0809061	0.322061	0	0.169205	0.0925069	0	0	0.083682	0.207182	0	0	0.0877963	0.133929	0.28463	0	0	0.431965	0.125156	0	0	0.0872073
Rubrerythrin	0.0591716	0.119332	0	0	0	0.0575043	0.643087	0.169635	0.0379219	0	0	0	0	0	0	0.13089	0	0.0273748	0.148368	0.0546747	0.0823045	0	0	0.137599	0.119332	0	0.100806	0	0.0539374	0.161031	0.519481	0.169205	0.13876	0	0.096432	0.083682	0.0690608	0.247321	0	0	0	0.0948767	0	0	0.431965	0.125156	0.107009	0	0.0872066
CBSS-296591.1.peg.2330	0.0591716	0.119332	0.0459982	0	0.399088	0.287522	0	0.169635	0.0758438	0	0.129534	0	0	0	0	0.39267	0.0514933	0.0821243	0	0.109349	0	0	0.0974659	0	0	0.10661	0	0.243457	0.350593	0.161031	0	0	0.13876	0	0	0.083682	0	0.0824402	0.0932836	0	0.178571	0.0948767	0.223214	0	0.215983	0	0.107009	0	0.0853904
Queuosine-Archaeosine_Biosynthesis	0	0	0.275989	0	0.114025	0.115009	0.160772	0.0848176	0	0.148368	0.0647668	0	0	0	0.653595	0	0.257467	0.136874	0	0	0.0823045	0	0	0.275198	0.119332	0	0	0.0608643	0.107875	0.161031	0	0	0	0	0.289296	0.083682	0.207182	0.0824402	0	0	0.0446429	0.189753	0	0	0.215983	0	0.160514	0	0.0852454
Bacterial_Cytoskeleton	0.118343	0.477327	0.183993	0	0	0.0575043	0	0.0848176	0.0379219	0	0.194301	0	0	0	0	0	0.0514933	0.0821243	0.148368	0.0546747	0	0.199402	0.194932	0.0687994	0	0.319829	0.100806	0.0608643	0.21575	0	0	0	0	0	0.289296	0	0	0.0824402	0.186567	0.0877963	0.178571	0.28463	0	0.0858369	0	0	0.214018	0	0.0845918
CBSS-83331.1.peg.3039	0.118343	0.596659	0.0919963	0	0.0570125	0.230017	0	0.169635	0.0379219	0	0.0647668	0	0	0	0	0.26178	0.360453	0.246373	0.148368	0	0	0	0	0.0343997	0	0.426439	0	0.121729	0.107875	0	0	0	0.0462535	0	0	0	0	0.0824402	0.186567	0	0.267857	0	0	0.257511	0	0	0.107009	0	0.0837793
Isobutyryl-CoA_to_Propionyl-CoA_Module	0	0	0	0	0.22805	0	0	0	0.189609	0	0.0647668	0	0	0	0	0.65445	0.102987	0.0547495	0	0	0	0	0	0.0343997	0.238663	0	0.201613	0.121729	0.134844	0	0	0	0.0462535	0.3861	0.192864	0.167364	0	0	0.0932836	0.263389	0	0	0	0	0.215983	0.125156	0.321027	0.181159	0.0837175
CBSS-251221.1.peg.1863	0.177515	0.357995	0.229991	0	0.114025	0	0	0.0848176	0	0	0.323834	0.19685	0	0.236967	0	0.26178	0.15448	0.0547495	0	0.109349	0	0.398804	0	0.137599	0	0.10661	0	0	0.0809061	0	0	0.169205	0	0	0	0	0.0690608	0	0.0932836	0.0877963	0.178571	0.28463	0	0	0	0	0.0535045	0	0.0825484
Glycine_cleavage_system	0.0591716	0	0.0919963	0	0	0.0575043	0	0	0.113766	0	0	0	0	0.118483	0	0	0.0514933	0.0547495	0	0	0.246914	0	0	0.103199	0.596659	0.10661	0.403226	0.121729	0.0269687	0	0	0	0.231267	0	0.096432	0.083682	0	0	0.186567	0	0.133929	0	0.334821	0	0	0	0.374532	0.362319	0.082417
NAD_consumption	0.236686	0.238663	0.183993	0.0806452	0.114025	0.115009	0	0.169635	0.0379219	0	0.129534	0	0	0.236967	0.326797	0	0.257467	0.109499	0	0.0546747	0	0.199402	0	0.0343997	0	0	0	0.0608643	0.107875	0	0	0	0.0462535	0	0.096432	0	0	0.16488	0	0.0877963	0.3125	0.28463	0	0.257511	0	0	0	0	0.0821679
SigmaB_stress_responce_regulation	0.118343	0.238663	0	0	0.4561	0.345026	0	0	0.0379219	0	0	0	0	0	0.326797	0	0	0.246373	0	0.328048	0	0	0	0	0	0.10661	0.100806	0.0608643	0.161812	0.322061	0	0	0.0925069	0	0	0	0	0.0824402	0	0.0877963	0.223214	0.0948767	0.334821	0.171674	0	0	0	0	0.0820158
Mannitol_Utilization	0.0591716	0	0	0	0.114025	0	0	0	0.0758438	0.148368	0	0	0.153846	0	0.326797	0	0	0.0547495	0	0.109349	0.0823045	0.299103	0.0974659	0.0343997	0.119332	0	0	0.182593	0.0539374	0.322061	0.779221	0	0	0	0.192864	0	0	0.0824402	0	0	0.0446429	0.28463	0	0.0858369	0.215983	0	0	0	0.0816451
CBSS-257314.1.peg.676	0.35503	0	0	0.0806452	0	0.0575043	0	0	0.0379219	0	0	0.19685	0	0	0	0.13089	0.0514933	0.109499	0	0	0.164609	0	0	0.137599	0.238663	0	0	0.0608643	0.134844	0	0	0	0.0925069	0	0	0.083682	0.207182	0.16488	0.186567	0.175593	0.133929	0.189753	0	0	0.431965	0.125156	0	0.362319	0.0814572
Threonine_and_Homoserine_Biosynthesis	0	0.119332	0.321987	0	0.22805	0.172513	0.160772	0.0848176	0.113766	0	0.194301	0	0	0	0	0	0.0514933	0.0547495	0	0.109349	0	0.199402	0	0.171999	0	0.533049	0	0.0608643	0.0539374	0.161031	0	0	0	0	0	0	0.0690608	0	0	0.0877963	0.178571	0.28463	0.111607	0.171674	0	0	0.160514	0	0.080318
Polyamine_Metabolism	0.295858	0	0	0	0.0570125	0.0575043	0.160772	0	0.0379219	0	0.0647668	0	0.615385	0	0	0	0.15448	0.0821243	0	0	0	0.199402	0	0.103199	0	0	0	0.0608643	0.0539374	0.161031	0	0	0	0	0	0	0.345304	0	0.0932836	0	0.0892857	0.0948767	0	0	0.647948	0	0.428036	0	0.079229
Glutamate-mediated_methylamine_utilization_pathway	0.118343	0	0.229991	0	0.22805	0.0575043	0	0.339271	0.0379219	0	0.259067	0	0	0.118483	0	0.13089	0.0514933	0.136874	0	0.218699	0	0.0997009	0	0.0687994	0	0.10661	0.100806	0	0.0809061	0	0	0	0.0925069	0	0.096432	0	0.207182	0	0	0.175593	0.178571	0.189753	0.111607	0.171674	0	0	0.160514	0	0.0784842
Lacto-N-Biose_I_and_Galacto-N-Biose_Metabolic_Pathway	0	0	0.0459982	0.0806452	0.114025	0.230017	0	0.0848176	0.0758438	0.296736	0.0647668	0	0.153846	0	0	0	0.15448	0.0547495	0.148368	0.0546747	0	0	0.0974659	0.0687994	0.119332	0	0.201613	0.182593	0.0809061	0.161031	0	0.169205	0.277521	0	0	0	0.207182	0.0824402	0	0	0.133929	0.0948767	0.111607	0	0	0	0.0535045	0	0.0750203
tRNA_processing	0.118343	0	0.137994	0.322581	0	0	0	0.0848176	0	0	0.194301	0.393701	0	0.118483	0	0.13089	0.30896	0.0273748	0	0.218699	0	0.199402	0.0974659	0.171999	0	0	0	0.0608643	0.0809061	0	0	0	0	0	0.096432	0.083682	0	0	0.0932836	0.351185	0.0892857	0.0948767	0	0	0	0	0.107009	0	0.0746361
Nitrogen_fixation	0.177515	0.238663	0.0919963	0.0806452	0	0.115009	0	0.169635	0	0.296736	0.0647668	0	0	0	0	0.13089	0.102987	0.0547495	0	0	0	0.0997009	0	0.378397	0	0.21322	0	0.304321	0.0539374	0	0	0	0	0	0	0.167364	0	0	0	0.0877963	0.0892857	0.28463	0	0	0	0.375469	0	0	0.0745357
Protein_degradation	0.0591716	0	0.0919963	0	0.171038	0.0575043	0	0	0	0	0	0.19685	0	0	0	0	0.205973	0.0273748	0	0.0546747	0	0	0.0974659	0.0687994	0	0	0.403226	0.121729	0.107875	0	0	0	0.13876	0	0	0.251046	0.207182	0.16488	0	0.0877963	0.178571	0.0948767	0.111607	0.171674	0.215983	0	0.267523	0	0.0740329
tRNA_aminoacylation,_Tyr	0.414201	0.357995	0.275989	0	0	0.0575043	0	0.0848176	0.113766	0.148368	0	0	0	0	0	0	0.15448	0.0821243	0	0.164024	0.0823045	0.199402	0	0.0343997	0.119332	0.21322	0	0.182593	0.0539374	0.161031	0	0	0	0	0	0.167364	0.0690608	0.0824402	0	0	0.133929	0.0948767	0	0	0	0	0.0535045	0	0.0729305
C_jejuni_colonization_of_chick_caeca	0	0	0.183993	0	0.171038	0.287522	0	0	0.0758438	0.296736	0.194301	0	0	0	0	0	0.257467	0.0821243	0.148368	0.0546747	0	0	0.0974659	0.0343997	0	0.10661	0.302419	0.121729	0.107875	0	0	0	0.0925069	0	0.289296	0	0	0.16488	0	0	0.133929	0	0	0.171674	0	0	0.107009	0	0.0725387
Two-component_regulatory_systems_in_Campylobacter	0.177515	0.119332	0.0459982	0	0.114025	0.115009	0	0.339271	0.0758438	0.296736	0.129534	0	0	0	0	0	0.15448	0.0547495	0	0.0546747	0	0.0997009	0	0.0343997	0	0.319829	0.100806	0	0.188781	0	0	0	0.0925069	0	0.096432	0.083682	0	0	0	0.0877963	0.223214	0	0	0.257511	0	0	0	0.181159	0.0717289
tRNA_aminoacylation,_Met	0	0	0.0919963	0.16129	0.0570125	0.115009	0.321543	0.0848176	0.0758438	0	0	0	0.461538	0	0	0.13089	0	0.0273748	0	0	0.164609	0	0	0.137599	0	0	0	0	0.0269687	0	0	0	0.185014	0.3861	0	0	0	0	0.186567	0	0.133929	0.189753	0	0.0858369	0	0	0.160514	0.181159	0.0701118
tRNA_aminoacylation,_Pro	0.0591716	0	0	0	0	0.0575043	0.160772	0	0	0.148368	0	0	0.153846	0	0	0	0.102987	0.0273748	0	0	0.164609	0.0997009	0	0.0687994	0.357995	0	0	0	0.0269687	0	0.519481	0.169205	0.0925069	0	0	0.083682	0.0690608	0.0824402	0	0.263389	0.0892857	0.0948767	0	0	0.215983	0	0	0.181159	0.0685243
Photosystem_II	0.118343	0.119332	0	0	0	0	0	0	0	0.148368	0.129534	0	0	0	0.653595	0	0	0	0	0	0.164609	0	0.194932	0.0343997	0.238663	0.21322	0.100806	0	0	0	0	0	0.13876	0.3861	0.192864	0	0.138122	0	0.0932836	0.0877963	0	0	0	0	0	0.125156	0	0	0.0682893
Common_Pathway_For_Synthesis_of_Aromatic_Compounds_(DAHP_synthase_to_chorismate)	0.177515	0.596659	0.137994	0	0.171038	0	0	0	0.151688	0	0.259067	0	0	0	0	0	0.0514933	0.0547495	0	0.109349	0	0.498504	0	0.0687994	0	0.319829	0	0.0608643	0.107875	0	0	0	0	0	0	0	0	0.16488	0	0.0877963	0.133929	0	0	0	0	0	0.107009	0	0.0678967
Flavodoxin	0.0591716	0.357995	0.0459982	0.0806452	0	0.172513	0	0.0848176	0	0	0.129534	0	0	0.118483	0	0	0.0514933	0.109499	0.296736	0.0546747	0.0823045	0	0	0.0343997	0	0.10661	0	0.0608643	0.107875	0.161031	0	0	0	0.772201	0.096432	0	0	0	0	0	0.0892857	0.0948767	0	0.0858369	0	0	0	0	0.0677766
Broadly_distributed_proteins_not_in_subsystems	0	0.238663	0.0919963	0	0.114025	0.115009	0	0.0848176	0.0379219	0	0.194301	0	0	0	0	0	0.257467	0	0.148368	0.218699	0.0823045	0.199402	0	0	0	0	0.201613	0.0608643	0.188781	0	0	0	0.0925069	0	0.096432	0	0	0.0824402	0.186567	0	0.133929	0	0.223214	0.171674	0	0	0	0	0.067104
pVir_Plasmid_of_Campylobacter	0.0591716	0.238663	0.0919963	0.16129	0.0570125	0.0575043	0	0.0848176	0	0	0.323834	0	0	0	0	0	0.205973	0.0547495	0	0.0546747	0	0.398804	0	0	0	0	0	0.0608643	0.134844	0	0	0	0	0	0	0	0.207182	0	0.279851	0	0.267857	0.28463	0	0	0	0.125156	0.0535045	0	0.0667163
Putative_TldE-TldD_proteolytic_complex	0.118343	0.357995	0	0	0	0.172513	0.321543	0.254453	0	0	0.129534	0	0	0	0	0	0.30896	0	0	0	0	0.398804	0.0974659	0.0687994	0	0.21322	0	0	0.107875	0	0	0	0	0	0.192864	0	0	0	0	0	0.0892857	0.28463	0	0	0	0	0.0535045	0	0.0660373
Sortase	0.0591716	0	0.0919963	0	0	0	0	0	0.0379219	0	0.129534	0.19685	0	0.118483	0	0.26178	0.102987	0.0273748	0	0	0.0823045	0.299103	0	0.206398	0	0	0	0.0608643	0.0539374	0	0	0	0	0.3861	0	0	0.0690608	0.0824402	0.186567	0.263389	0.0446429	0.189753	0	0.0858369	0	0	0.107009	0	0.0654897
CBSS-176299.4.peg.1292	0.0591716	0.119332	0.0919963	0	0.114025	0.0575043	0	0.254453	0.0758438	0	0.0647668	0	0	0	0	0	0.205973	0.136874	0	0	0	0.398804	0.0974659	0	0	0.319829	0	0.121729	0.0269687	0	0	0	0.0925069	0	0	0.083682	0.138122	0	0.0932836	0	0.178571	0	0.111607	0.0858369	0	0	0.214018	0	0.0654659
Leucine_Biosynthesis	0.118343	0.119332	0.0459982	0	0.114025	0.172513	0	0	0	0	0.129534	0	0	0.236967	0	0.13089	0.205973	0.0547495	0	0.164024	0	0.299103	0	0.103199	0	0.319829	0	0	0.0539374	0	0	0	0	0	0.096432	0	0.207182	0	0	0	0.178571	0.0948767	0	0.171674	0	0	0.107009	0	0.0650867
Trehalose_Biosynthesis	0.0591716	0	0	0	0.0570125	0	0	0	0	0.148368	0.0647668	0	0	0	0	0.13089	0.15448	0.164249	0	0.109349	0	0	0	0.137599	0.119332	0.10661	0	0.0608643	0.0269687	0.161031	0	0.169205	0.13876	0.3861	0.192864	0.083682	0.138122	0	0	0	0.0446429	0	0	0.0858369	0	0.125156	0.214018	0	0.0641475
TCA_Cycle	0.118343	0.238663	0.183993	0.16129	0	0	0	0.169635	0	0	0.129534	0	0	0.118483	0	0.13089	0	0	0	0.0546747	0	0.199402	0	0.103199	0	0.10661	0	0.0608643	0.0539374	0	0	0	0	0	0	0	0.276243	0	0.466418	0.0877963	0.0892857	0.0948767	0	0.0858369	0	0	0.107009	0	0.0632705
Threonine_degradation	0.118343	0	0.0459982	0	0	0.0575043	0	0.169635	0	0.148368	0.0647668	0	0	0	0	0	0	0	0.148368	0	0.164609	0.0997009	0	0.0687994	0.238663	0	0	0	0.0539374	0.322061	0.779221	0.169205	0	0	0	0	0.0690608	0	0.0932836	0	0	0.0948767	0	0	0	0.125156	0	0	0.0631575
CBSS-316057.3.peg.1308	0	0	0.0919963	0.0806452	0.114025	0	0	0	0.0758438	0	0.129534	0	0	0.236967	0	0	0.15448	0.0547495	0.148368	0	0.246914	0	0.0974659	0	0	0	0.302419	0	0.0809061	0	0	0	0.0925069	0	0.192864	0.083682	0.138122	0	0	0.0877963	0.0892857	0	0	0	0.215983	0.125156	0.160514	0	0.0625046
Osmoregulation	0	0.119332	0.0459982	0	0.0570125	0.115009	0	0.0848176	0.0758438	0	0.129534	0.19685	0	0.118483	0	0.13089	0.0514933	0.0273748	0	0	0	0.199402	0.0974659	0.103199	0	0	0.100806	0.121729	0.0539374	0.161031	0	0	0.13876	0	0	0.167364	0.138122	0.0824402	0	0.0877963	0.0446429	0.189753	0	0.0858369	0	0	0.0535045	0	0.0620506
tRNA_aminoacylation,_Ser	0.118343	0	0.275989	0	0.171038	0.172513	0	0	0.0379219	0	0	0	0	0	0	0	0.102987	0.0547495	0.148368	0.0546747	0	0.299103	0	0.0687994	0.119332	0.21322	0	0.121729	0.161812	0	0	0	0.0462535	0	0	0.083682	0.0690608	0.0824402	0	0	0.133929	0.0948767	0.111607	0	0	0.125156	0.107009	0	0.0619707
Glycerolipid_and_Glycerophospholipid_Metabolism_in_Bacteria	0	0	0.183993	0	0.0570125	0	0	0	0	0	0	0	0	0.236967	0	0	0.257467	0.164249	0	0.109349	0	0.0997009	0	0.103199	0	0.426439	0	0	0.107875	0	0	0	0.185014	0.3861	0.096432	0.083682	0.0690608	0	0.0932836	0	0.0892857	0	0	0.171674	0	0	0.0535045	0	0.0619643
Capsular_heptose_biosynthesis	0.0591716	0.238663	0	0.0806452	0.171038	0.287522	0	0	0.0758438	0	0.0647668	0	0	0	0	0	0.205973	0.0273748	0.148368	0.164024	0.0823045	0	0	0.0343997	0	0	0.201613	0.121729	0.269687	0	0	0	0.0925069	0	0	0	0	0.0824402	0	0	0.178571	0	0.111607	0.171674	0	0	0.0535045	0	0.0609047
Galactosylceramide_and_Sulfatide_metabolism	0.118343	0	0	0	0.0570125	0.287522	0	0	0.0379219	0	0.0647668	0	0.307692	0.118483	0	0	0	0.0273748	0	0.164024	0.0823045	0	0	0	0.238663	0	0	0.0608643	0.188781	0.322061	0	0	0.13876	0	0.192864	0	0	0.0824402	0	0	0.133929	0.0948767	0	0.0858369	0	0	0	0	0.0584275
Cell_wall_related_cluster	0.0591716	0	0	0	0.114025	0	0	0.169635	0	0	0	0	0.461538	0	0	0	0	0	0	0	0.0823045	0	0	0.0343997	0.238663	0	0	0	0.0809061	0.483092	0.25974	0.338409	0	0	0	0	0.0690608	0	0	0	0	0.28463	0	0	0	0.125156	0	0	0.0583486
Chitin_and_N-acetylglucosamine_utilization	0.0591716	0	0	0.0806452	0.0570125	0	0.160772	0.0848176	0	0	0	0	0.461538	0.118483	0	0	0.0514933	0.0547495	0	0	0	0	0	0	0	0	0.100806	0.121729	0.0269687	0.322061	0.25974	0.169205	0	0	0	0.083682	0.0690608	0.0824402	0	0	0.0446429	0.379507	0	0	0	0	0	0	0.0580943
Branched_chain_amino_acid_degradation_regulons	0	0	0.0459982	0	0.0570125	0	0	0	0.151688	0	0.0647668	0	0	0	0	0.39267	0.102987	0.0821243	0	0	0.0823045	0	0	0	0	0	0.302419	0.0608643	0.0539374	0	0	0	0.185014	0.3861	0.096432	0.167364	0	0	0.0932836	0	0.0446429	0	0	0	0	0.250313	0.160514	0	0.0579257
Ribosome_biogenesis_bacterial	0.118343	0.119332	0.275989	0.0806452	0	0.115009	0	0.169635	0.0379219	0.148368	0.0647668	0	0	0	0	0.39267	0	0.0547495	0	0.0546747	0	0	0.0974659	0.0343997	0	0.10661	0	0	0	0.161031	0	0	0	0	0	0	0	0.0824402	0.0932836	0.175593	0.0446429	0.28463	0	0	0	0	0	0	0.0565042
Nudix_proteins_(nucleoside_triphosphate_hydrolases)	0.118343	0.119332	0	0	0	0	0	0	0	0.148368	0	0	0	0.118483	0	0.13089	0	0	0	0	0	0	0	0	0	0.21322	0.201613	0	0.0539374	0.322061	0	0	0.13876	0.772201	0	0.083682	0	0	0	0	0	0.0948767	0	0	0	0	0.107009	0	0.0546412
CBSS-87626.3.peg.3639	0	0	0.0459982	0	0	0	0	0	0.151688	0	0.129534	0	0	0.236967	0	0	0.0514933	0.0547495	0	0	0.0823045	0	0	0	0.357995	0	0.302419	0.0608643	0.0269687	0	0	0	0.0925069	0.3861	0.192864	0.167364	0	0	0.0932836	0.0877963	0.0446429	0	0	0	0	0	0.0535045	0	0.0545634
DNA_replication_cluster_1	0	0	0.137994	0	0.285063	0.115009	0	0	0.113766	0	0.0647668	0	0	0	0	0	0.0514933	0.109499	0	0.0546747	0	0	0	0	0.357995	0	0	0.182593	0.107875	0	0	0	0.231267	0	0.192864	0	0	0	0.186567	0	0.0446429	0	0.223214	0.0858369	0	0	0.0535045	0	0.054138
Folate_Biosynthesis	0.0591716	0.238663	0.275989	0.0806452	0.114025	0.0575043	0.160772	0.0848176	0	0	0.0647668	0	0	0	0	0	0.102987	0.136874	0	0.109349	0	0	0	0	0.119332	0.21322	0	0.0608643	0.161812	0	0	0	0	0	0.096432	0.083682	0	0	0	0.175593	0.133929	0	0	0	0	0	0.0535045	0	0.0538319
Hfl_operon	0.118343	0.238663	0.137994	0	0	0.115009	0	0	0	0	0.259067	0	0	0.118483	0	0	0.102987	0.136874	0	0.109349	0.0823045	0.199402	0	0.0343997	0	0	0	0.0608643	0.107875	0	0	0	0	0	0	0.083682	0	0	0	0	0.223214	0.0948767	0	0.171674	0	0.125156	0.0535045	0	0.0536192
CBSS-320388.3.peg.3759	0	0.119332	0	0.16129	0	0	0	0	0.0379219	0.296736	0.0647668	0.590551	0	0.236967	0	0	0	0.0273748	0	0	0	0.0997009	0	0	0	0	0	0	0.0539374	0	0	0	0.0925069	0	0.096432	0.167364	0	0.16488	0	0.0877963	0	0.0948767	0	0.171674	0	0	0	0	0.0534189
CTP_synthase_(EC_6.3.4.2)_cluster	0	0	0.137994	0	0.171038	0.0575043	0	0.0848176	0	0	0	0	0	0.118483	0	0	0.205973	0.0273748	0	0.109349	0	0.0997009	0	0.103199	0	0.319829	0	0	0.107875	0	0	0	0.0462535	0	0	0	0	0.0824402	0.186567	0.0877963	0.0892857	0.379507	0	0.0858369	0	0	0.0535045	0	0.0532152
Rhamnose_containing_glycans	0.118343	0	0	0	0.22805	0.345026	0	0	0.0379219	0	0.0647668	0	0	0	0	0	0.0514933	0.0547495	0	0.273373	0	0	0	0.0343997	0	0	0	0	0.161812	0.161031	0	0	0	0.3861	0	0.167364	0	0	0.0932836	0	0.133929	0	0.111607	0.0858369	0	0	0	0	0.0522727
Conserved_gene_cluster_associated_with_Met-tRNA_formyltransferase	0.0591716	0.238663	0	0	0.114025	0	0	0.0848176	0.0758438	0.148368	0.194301	0	0.153846	0	0	0	0	0.0547495	0	0.0546747	0	0.199402	0	0.137599	0.119332	0.10661	0	0.0608643	0.0809061	0	0	0	0.0462535	0	0.096432	0.083682	0.0690608	0.0824402	0	0.0877963	0.0892857	0	0	0	0	0	0.0535045	0	0.0519089
Peptidyl-prolyl_cis-trans_isomerase	0.118343	0.477327	0.183993	0.0806452	0.0570125	0	0	0	0.151688	0	0.194301	0	0	0.118483	0	0	0.257467	0.109499	0	0	0	0.0997009	0	0	0	0	0	0	0.0809061	0	0	0	0	0	0	0	0	0	0	0.0877963	0.267857	0	0	0	0	0	0.107009	0	0.0498339
Streptococcus_pyogenes_Virulome	0.0591716	0	0	0	0.171038	0.115009	0.160772	0.169635	0.151688	0	0.0647668	0	0.153846	0.118483	0	0	0.102987	0	0.148368	0	0	0	0	0	0	0	0.201613	0	0.0269687	0	0	0	0	0	0	0	0.138122	0.0824402	0.186567	0	0.0892857	0	0.223214	0	0	0	0	0	0.0492495
Recycling_of_Peptidoglycan_Amino_Acids	0.236686	0	0.0919963	0	0.171038	0.172513	0	0.254453	0	0	0.129534	0	0	0	0	0	0.15448	0.0821243	0	0	0	0.0997009	0	0.0687994	0	0.21322	0	0.0608643	0.0539374	0	0	0	0.185014	0	0.096432	0	0	0	0	0	0.223214	0	0	0	0	0	0	0	0.0477918
Chorismate:_Intermediate_for_synthesis_of_Tryptophan,_PAPA_antibiotics,_PABA,_3-hydroxyanthranilate_and_more.	0	0	0.0459982	0.0806452	0.0570125	0.230017	0	0.0848176	0	0	0.129534	0	0	0	0	0	0.0514933	0.0273748	0	0	0	0.299103	0	0.137599	0	0	0	0.0608643	0	0	0	0	0.13876	0	0.096432	0	0.207182	0	0	0.0877963	0.178571	0	0	0.343348	0	0	0	0	0.0470114
DNA_replication,_archaeal	0.236686	0.119332	0.0919963	0	0	0	0	0	0	0.148368	0.129534	0	0	0	0	0	0	0.0273748	0	0	0.246914	0.199402	0	0	0	0.21322	0	0	0.0539374	0	0	0	0	0	0	0	0.276243	0.0824402	0	0.0877963	0	0.0948767	0	0	0	0.125156	0.107009	0	0.0466726
Phage_integration_and_excision	0	0	0.0459982	0	0.114025	0.115009	0	0	0	0	0	0	0	0	0	0	0.0514933	0.0273748	0.296736	0.0546747	0	0	0	0.0343997	0	0	0	0.182593	0.0809061	0	0	0	0	0	0.096432	0	0.0690608	0	0.186567	0	0	0.0948767	0.223214	0.171674	0.215983	0.125156	0.0535045	0	0.04666
The_mdtABCD_multidrug_resistance_cluster	0	0	0	0.0806452	0.171038	0.345026	0	0	0	0	0	0	0	0	0	0	0.0514933	0.109499	0	0.328048	0	0	0	0	0	0	0.201613	0	0.107875	0.161031	0	0	0.13876	0	0	0	0.0690608	0.0824402	0	0	0.223214	0	0.111607	0	0	0	0	0	0.0454448
DNA_repair,_bacterial_RecBCD_pathway	0.295858	0.477327	0.0459982	0	0.114025	0	0	0.0848176	0	0	0.0647668	0	0	0	0	0	0.102987	0.0547495	0	0.0546747	0	0.0997009	0	0.0687994	0	0.21322	0	0	0.107875	0	0	0	0	0	0	0	0	0	0	0.263389	0.0446429	0	0	0.0858369	0	0	0	0	0.0453889
EC49-61	0	0.119332	0	0	0	0.230017	0	0	0.0379219	0	0	0	0.153846	0	0	0	0.15448	0.109499	0	0.0546747	0	0	0	0	0	0.319829	0	0.182593	0.0809061	0.161031	0	0.169205	0.0462535	0	0	0.083682	0	0	0	0	0.178571	0.0948767	0	0	0	0	0	0	0.0453483
RuvABC_plus_a_hypothetical	0.0591716	0	0.0919963	0	0.0570125	0.0575043	0	0.0848176	0.0758438	0.148368	0.0647668	0	0	0	0	0	0.102987	0.164249	0	0	0.0823045	0.0997009	0.0974659	0.0343997	0	0	0	0	0.0809061	0	0	0	0.277521	0	0	0	0.0690608	0	0	0	0.133929	0	0	0.171674	0	0	0.214018	0	0.0451603
Glutathione:_Redox_cycle	0.0591716	0	0	0	0.285063	0.172513	0.160772	0	0.0758438	0	0	0	0	0.118483	0	0	0	0.109499	0	0.164024	0	0	0	0	0	0	0	0.608643	0.0809061	0.161031	0	0	0.0925069	0	0	0	0	0	0	0	0.0446429	0	0	0	0	0	0	0	0.0444396
DNA_topoisomerases,_Type_II,_ATP-dependent	0.118343	0	0	0	0.0570125	0.0575043	0	0	0	0	0.194301	0	0	0	0	0	0	0.109499	0	0.273373	0	0	0	0	0	0	0	0.243457	0.0539374	0.161031	0	0	0.0925069	0	0.192864	0.083682	0	0	0	0	0.0892857	0.0948767	0.111607	0	0	0.125156	0.0535045	0	0.0439988
rRNA_modification_Bacteria	0	0	0.229991	0.241935	0.0570125	0	0	0	0.0758438	0.296736	0.0647668	0	0	0	0	0.13089	0	0.0273748	0	0	0	0.199402	0	0.0343997	0	0	0	0.0608643	0.0809061	0	0	0	0.13876	0	0	0.083682	0.0690608	0	0.186567	0	0	0	0	0	0	0	0.107009	0	0.0434417
Cobalt-zinc-cadmium_resistance	0	0	0	0	0.0570125	0.0575043	0	0	0.0758438	0	0.0647668	0.393701	0	0	0	0	0.15448	0.109499	0	0.0546747	0.0823045	0	0	0	0	0	0	0	0.134844	0	0	0	0.0462535	0	0	0	0.0690608	0	0.0932836	0	0.267857	0	0.111607	0.0858369	0	0	0.214018	0	0.0431781
cAMP_signaling_in_bacteria	0.0591716	0.119332	0.137994	0	0	0	0	0.0848176	0.0758438	0.148368	0	0	0	0	0	0.13089	0	0	0	0	0	0.0997009	0.0974659	0.103199	0	0.10661	0	0.121729	0.0539374	0.161031	0	0	0.0925069	0	0.192864	0	0	0	0	0.175593	0.0446429	0	0	0	0	0	0.0535045	0	0.0429
ABC_transporter_oligopeptide_(TC_3.A.1.5.1)	0.414201	0	0.0459982	0	0.0570125	0.172513	0.160772	0	0.0379219	0	0.129534	0	0.153846	0	0	0	0	0.0273748	0	0	0.0823045	0	0	0.0343997	0	0	0	0.0608643	0	0	0	0	0	0	0	0	0.138122	0	0	0	0.0446429	0	0	0.0858369	0	0.250313	0.160514	0	0.0428369
Cluster_containing_CofD-like_protein_and_co-occuring_with_DNA_repair	0	0.119332	0.0919963	0.0806452	0	0	0	0.169635	0	0	0.0647668	0	0	0.236967	0	0	0	0.109499	0	0.0546747	0	0.199402	0	0.0343997	0	0.10661	0	0.0608643	0	0.322061	0	0	0.0462535	0	0.096432	0	0	0.0824402	0	0	0	0	0	0.171674	0	0	0	0	0.0426594
RNA_pseudouridine_syntheses	0.177515	0.119332	0.183993	0.241935	0	0	0	0	0	0	0	0	0	0	0	0	0	0.0273748	0	0	0.0823045	0	0.0974659	0.0343997	0	0.21322	0	0	0.0269687	0	0	0	0	0	0	0	0	0.16488	0	0.351185	0.0892857	0	0	0	0.215983	0	0	0	0.042205
Novel_non-oxidative_pathway_of_Uracil_catabolism	0	0	0.0459982	0	0.22805	0.115009	0	0	0.0379219	0	0	0	0.153846	0	0	0	0.102987	0.0273748	0	0.0546747	0.0823045	0	0	0	0	0	0	0.0608643	0.134844	0.161031	0	0	0.0925069	0	0	0.083682	0	0	0	0	0.133929	0	0.334821	0	0	0	0.160514	0	0.0418824
CBSS-306254.1.peg.1508	0	0	0.0919963	0	0	0.115009	0	0	0.0379219	0	0.259067	0	0	0	0	0	0	0.109499	0	0.164024	0.0823045	0.299103	0	0.0343997	0	0.319829	0.201613	0.182593	0.0269687	0	0	0	0	0	0	0.083682	0	0	0	0	0	0	0	0	0	0	0	0	0.0418335
RNA_polymerase_II_initiation_factors	0	0	0	0.0806452	0	0	0	0	0	0.148368	0	0	0.307692	0	0	0	0	0.0273748	0	0	0.246914	0.0997009	0	0	0.119332	0	0	0	0	0	0	0	0	0.3861	0.096432	0	0.0690608	0.0824402	0	0	0	0	0	0	0.215983	0.125156	0	0	0.041775
LOS_core_oligosaccharide_biosynthesis	0.118343	0.119332	0.0919963	0	0	0.0575043	0	0	0.0379219	0	0.129534	0	0.153846	0	0	0	0	0	0	0	0	0	0	0.0343997	0.119332	0	0	0.0608643	0.0539374	0.161031	0	0.169205	0	0	0	0.083682	0.0690608	0	0.0932836	0	0.0446429	0.0948767	0	0	0	0.125156	0.160514	0	0.041218
DNA_processing_cluster	0	0	0.275989	0.16129	0	0	0	0	0.113766	0	0	0	0	0.118483	0	0	0.0514933	0.0547495	0	0	0.0823045	0.299103	0	0.171999	0	0	0	0	0.107875	0	0	0	0	0	0.096432	0	0	0.0824402	0.0932836	0	0.0446429	0.0948767	0	0	0	0	0.107009	0	0.0407445
BarA-UvrY(SirA)_two-component_regulatory_system	0	0.238663	0.183993	0	0.114025	0	0	0	0	0.148368	0.0647668	0	0	0	0	0.26178	0.0514933	0	0	0	0	0.299103	0	0	0	0.10661	0	0	0.0809061	0	0	0	0	0	0	0	0.0690608	0	0	0	0.223214	0.0948767	0	0	0	0	0	0	0.0403512
Ribosome_activity_modulation	0.0591716	0	0	0	0	0	0	0	0	0	0.129534	0.19685	0	0	0	0.13089	0	0	0	0	0	0	0.0974659	0.137599	0.119332	0	0	0.0608643	0.0539374	0	0	0	0	0	0	0	0.138122	0	0	0	0	0	0	0	0	0.375469	0.428036	0	0.0401515
Poly-gamma-glutamate_biosynthesis	0	0	0	0.0806452	0	0	0	0	0.113766	0.296736	0	0	0	0	0	0.26178	0	0	0	0	0	0	0	0	0	0	0	0.121729	0	0	0	0	0.0925069	0	0	0.167364	0	0.329761	0	0	0	0.189753	0	0	0	0.250313	0	0	0.039674
Aminopeptidases_(EC_3.4.11.-)	0	0.238663	0	0	0.0570125	0.287522	0	0	0	0	0	0	0.307692	0.118483	0	0	0.0514933	0.0273748	0	0.164024	0	0	0	0	0	0.10661	0	0	0.0269687	0	0	0	0	0	0	0	0.207182	0	0	0	0.178571	0	0	0	0	0.125156	0	0	0.0395157
tRNA_aminoacylation,_Arg	0.118343	0	0.0459982	0	0	0	0.160772	0.339271	0	0	0	0	0	0	0	0	0.0514933	0	0	0	0	0	0	0.103199	0	0	0	0	0.0269687	0.161031	0.25974	0	0	0	0	0	0.207182	0.0824402	0.186567	0	0.0446429	0	0	0	0	0	0.107009	0	0.039472
Wyeosine-MimG_Biosynthesis	0.0591716	0	0	0	0	0.0575043	0	0.0848176	0	0.148368	0	0	0.153846	0	0	0	0	0.0273748	0	0	0.0823045	0	0	0.0343997	0	0.10661	0.100806	0.0608643	0.0809061	0.161031	0	0.507614	0	0	0	0	0	0	0	0	0	0.0948767	0	0	0	0.125156	0	0	0.0392844
Phosphoenolpyruvate_phosphomutase	0	0	0	0	0.22805	0.115009	0	0	0	0.148368	0.0647668	0	0.307692	0	0	0	0.0514933	0.0273748	0	0	0	0	0	0	0	0	0	0	0.0539374	0.322061	0.25974	0.169205	0.0925069	0	0	0	0	0	0	0	0.0446429	0	0	0	0	0	0	0	0.0392677
Butanol_Biosynthesis	0.118343	0	0	0.0806452	0.22805	0.172513	0	0	0.0379219	0	0	0	0	0	0	0	0	0.0273748	0	0.109349	0.0823045	0.0997009	0	0	0	0	0.201613	0	0.0809061	0	0	0	0.0462535	0.3861	0	0	0	0	0	0.175593	0	0	0	0	0	0	0	0	0.0384723
Soluble_cytochromes_and_functionally_related_electron_carriers	0	0	0	0	0.171038	0.172513	0	0	0.0379219	0	0.0647668	0	0	0	0	0	0	0.136874	0	0.0546747	0.164609	0	0	0	0	0	0.100806	0	0.107875	0.161031	0	0	0	0	0	0.083682	0.0690608	0	0	0.175593	0.0892857	0.0948767	0.111607	0	0	0	0	0	0.0374211
Cyanophycin_Metabolism	0.118343	0	0	0	0	0	0	0	0.0379219	0	0	0	0	0	0	0	0	0.136874	0.148368	0	0	0.299103	0	0.103199	0	0.10661	0	0.182593	0.0809061	0	0	0	0	0	0	0.251046	0.0690608	0.16488	0	0	0.0892857	0	0	0	0	0	0	0	0.037254
tRNA_aminoacylation,_Trp	0	0.119332	0.137994	0	0.114025	0.115009	0	0	0	0	0.129534	0	0	0	0	0	0.102987	0.0273748	0	0.0546747	0	0	0	0.103199	0	0.21322	0	0	0.0539374	0.161031	0	0	0	0	0	0.083682	0.0690608	0	0	0	0.178571	0	0	0	0	0	0.107009	0	0.0368883
Alkanesulfonate_assimilation	0.0591716	0.119332	0	0.0806452	0	0	0	0	0	0	0.0647668	0	0.153846	0	0	0.26178	0	0	0	0.164024	0.246914	0	0	0.206398	0	0	0	0.0608643	0	0	0	0	0	0	0	0.083682	0	0	0	0.0877963	0.0446429	0	0	0	0	0.125156	0	0	0.0366462
Cysteine_Biosynthesis	0	0	0.0459982	0	0	0.0575043	0	0.593723	0	0	0	0	0	0.236967	0	0.13089	0	0.0273748	0	0.0546747	0	0.199402	0	0.103199	0	0	0	0	0.0269687	0	0	0	0	0	0	0.083682	0	0	0	0.175593	0	0	0	0	0	0	0	0	0.0361662
Molybdenum_cofactor_biosynthesis	0	0.357995	0.321987	0	0	0.0575043	0	0.169635	0	0	0.0647668	0	0	0	0	0	0.102987	0.0273748	0	0.0546747	0	0	0.0974659	0.0343997	0	0.21322	0	0	0.134844	0	0	0	0	0	0	0	0	0	0	0.0877963	0	0	0	0	0	0	0	0	0.0359302
Glycerol_and_Glycerol-3-phosphate_Uptake_and_Utilization	0	0	0.0459982	0	0	0.0575043	0.160772	0	0.0379219	0	0.129534	0	0	0	0	0	0.102987	0.136874	0	0.0546747	0.164609	0.0997009	0	0	0	0	0	0	0.107875	0	0	0	0	0	0	0	0	0.16488	0	0	0.223214	0	0	0	0	0	0.214018	0	0.0354284
Plasmid_replication	0.177515	0	0.0919963	0.0806452	0	0	0.160772	0	0.0758438	0	0.0647668	0	0	0	0	0	0	0.0273748	0	0	0	0.398804	0	0.0343997	0	0.10661	0	0	0.107875	0	0	0	0	0	0	0	0	0.0824402	0	0	0.0892857	0	0.111607	0.0858369	0	0	0	0	0.0353286
Chorismate_Synthesis	0	0.596659	0.137994	0	0	0	0	0	0.0379219	0	0	0	0	0	0	0	0.102987	0.0547495	0	0.109349	0	0	0	0.0687994	0	0.21322	0	0.0608643	0.0539374	0	0	0	0	0	0	0	0.0690608	0.0824402	0	0	0	0	0	0	0	0	0.107009	0	0.0353123
D-Tagatose_and_Galactitol_Utilization	0	0	0	0	0.114025	0.115009	0	0	0.0758438	0.148368	0	0.19685	0	0	0	0	0	0.0547495	0	0.0546747	0	0	0	0	0	0	0	0.0608643	0.0809061	0	0.25974	0	0.0462535	0	0	0.083682	0.0690608	0	0	0	0.0446429	0	0.111607	0.171674	0	0	0	0	0.0351656
Hexose_Phosphate_Uptake_System	0	0	0	0	0.114025	0.287522	0	0	0.0758438	0	0	0	0	0.118483	0	0	0	0.164249	0	0.0546747	0	0.0997009	0.0974659	0	0	0	0.100806	0.0608643	0.134844	0	0	0	0.0925069	0	0.096432	0	0	0	0	0	0.0892857	0	0	0.0858369	0	0	0	0	0.0348446
Deoxyribose_and_Deoxynucleoside_Catabolism	0	0	0	0	0	0.115009	0	0	0	0	0	0	0.461538	0	0	0	0.0514933	0	0	0	0	0	0	0	0	0	0	0	0	0.322061	0	0.169205	0.0462535	0	0.096432	0.167364	0	0	0	0	0	0.0948767	0	0.0858369	0	0	0.0535045	0	0.0346578
Restriction-Modification_System	0	0	0	0	0.4561	0.0575043	0	0	0	0	0	0	0	0	0	0	0	0	0	0.164024	0	0	0	0	0	0	0	0.182593	0.188781	0	0	0	0.0462535	0	0	0	0	0	0	0	0.133929	0	0	0	0	0	0.428036	0	0.0345254
CBSS-393121.3.peg.1913	0.177515	0	0.0919963	0.0806452	0	0	0	0	0.0379219	0	0	0	0	0	0	0	0	0.0547495	0	0	0	0.0997009	0	0.0343997	0	0	0	0.0608643	0.0809061	0	0	0	0.0462535	0	0	0	0.345304	0	0	0	0.0892857	0.189753	0	0.0858369	0	0	0.160514	0	0.034076
Carbon_Starvation	0.0591716	0	0.0459982	0	0	0.115009	0	0	0	0	0.129534	0	0	0	0	0	0.15448	0	0	0	0.164609	0.199402	0.0974659	0	0	0.10661	0	0.182593	0.0539374	0	0	0	0	0	0	0	0	0	0	0	0.0446429	0.0948767	0	0.171674	0	0	0	0	0.03375
Cobalamin_synthesis	0	0	0	0	0.285063	0.115009	0	0	0.0379219	0	0	0	0	0	0	0.13089	0	0	0	0	0	0	0	0	0	0	0	0	0.242718	0	0.519481	0	0	0	0	0	0	0	0	0	0.0892857	0	0.111607	0.0858369	0	0	0	0	0.0337044
Anaerobic_respiratory_reductases	0	0.238663	0.0459982	0	0	0	0	0.169635	0	0	0	0	0	0	0	0	0	0.0821243	0	0	0	0.398804	0	0.103199	0	0	0.201613	0	0	0	0	0	0	0	0	0.083682	0	0	0	0.175593	0	0.0948767	0	0	0	0	0	0	0.0332123
CBSS-56780.10.peg.1536	0	0.119332	0	0	0.0570125	0	0	0	0	0	0.0647668	0	0	0	0	0	0.102987	0.0547495	0.148368	0.0546747	0	0.199402	0	0	0	0.10661	0	0	0.0809061	0	0	0	0.0462535	0	0	0	0	0.329761	0.0932836	0	0.0446429	0	0	0.0858369	0	0	0	0	0.0330955
DNA_repair,_bacterial_MutL-MutS_system	0	0	0	0	0.171038	0.172513	0	0	0.0379219	0	0	0	0	0	0	0	0	0.0273748	0	0.0546747	0	0	0	0	0	0	0	0	0.107875	0.161031	0	0.169205	0.13876	0	0	0	0	0.16488	0.0932836	0	0.0892857	0	0.111607	0.0858369	0	0	0	0	0.0330268
Mannose_Metabolism	0.295858	0	0	0	0	0.0575043	0	0	0.0379219	0	0	0	0.307692	0	0	0	0.0514933	0.0547495	0	0	0	0	0	0.0687994	0.119332	0	0	0.0608643	0.134844	0	0	0.169205	0.0925069	0	0	0	0	0.0824402	0	0	0.0446429	0	0	0	0	0	0	0	0.0328719
Tricarballylate_Utilization	0	0	0	0	0.114025	0	0	0	0.0758438	0	0	0.393701	0.153846	0	0	0	0	0	0	0	0	0	0	0.0343997	0	0	0	0	0.0809061	0	0	0	0	0	0	0	0	0	0.0932836	0.0877963	0	0	0	0	0.431965	0	0.107009	0	0.0327662
RNA_polymerase_II	0	0	0	0	0	0	0	0	0.0379219	0	0	0	0	0.118483	0.326797	0	0	0	0	0	0.164609	0	0	0	0	0	0	0.121729	0	0.161031	0	0	0	0	0	0	0.138122	0	0	0	0	0	0	0	0.215983	0.250313	0	0	0.0319789
Type_I_Restriction-Modification	0	0	0	0	0.22805	0	0	0	0	0	0.0647668	0	0	0	0	0	0	0.0273748	0	0	0	0	0	0	0.119332	0.10661	0	0	0.161812	0	0	0	0	0	0	0	0	0.0824402	0	0	0.133929	0	0	0	0	0	0.58855	0	0.031518
Adhesion_of_Campylobacter	0	0	0.0459982	0	0.0570125	0	0.160772	0.0848176	0.0758438	0	0	0	0	0	0	0	0	0.0273748	0	0	0	0.0997009	0	0	0	0	0.100806	0	0.0269687	0	0.25974	0	0.0462535	0	0	0.083682	0.138122	0.0824402	0	0	0.0446429	0	0.111607	0	0	0	0	0	0.0301205
Flagellum_in_Campylobacter	0.0591716	0.477327	0.0459982	0	0	0	0	0	0	0	0.129534	0	0	0	0	0	0.15448	0.0547495	0	0.109349	0	0.199402	0	0	0	0	0	0	0.0809061	0	0	0	0	0	0	0	0	0	0	0	0.133929	0	0	0	0	0	0	0	0.030101
CBSS-222523.1.peg.1311	0.236686	0.119332	0.0459982	0	0	0	0	0	0.0379219	0	0.0647668	0	0	0	0	0	0.0514933	0.0547495	0	0.0546747	0	0	0	0	0	0	0	0.121729	0.0539374	0	0.25974	0	0.0462535	0	0	0.083682	0	0.0824402	0	0	0.0446429	0	0	0	0	0	0.0535045	0	0.0294073
CBSS-376686.6.peg.291	0	0	0	0	0.171038	0.0575043	0	0	0.0379219	0	0	0	0	0	0	0	0.0514933	0.0273748	0	0	0	0.0997009	0	0.0343997	0	0.10661	0.201613	0	0.188781	0	0	0	0.0462535	0	0	0	0.138122	0	0	0	0.133929	0	0	0	0	0	0.107009	0	0.0292031
Peptidoglycan_biosynthesis--gjo	0.0591716	0.238663	0.137994	0	0	0.0575043	0	0.0848176	0.0379219	0	0	0	0	0.118483	0	0	0.102987	0	0	0.0546747	0	0.0997009	0	0.0343997	0	0	0	0	0.0269687	0.161031	0	0	0	0	0	0	0	0	0.0932836	0	0.0892857	0	0	0	0	0	0	0	0.0291018
Heme_and_Siroheme_Biosynthesis	0.0591716	0.119332	0.229991	0	0.114025	0	0	0.254453	0	0	0	0	0	0	0	0	0	0	0	0	0.0823045	0.199402	0.0974659	0	0.119332	0	0	0	0	0	0	0	0	0	0	0	0	0	0	0	0	0	0	0	0	0	0.107009	0	0.0288018
At5g63420	0.236686	0.238663	0.0919963	0	0	0	0.160772	0	0.0379219	0	0	0	0	0	0	0	0	0.109499	0	0.0546747	0.0823045	0.0997009	0	0.0687994	0	0.10661	0	0	0	0	0	0	0.0925069	0	0	0	0	0	0	0	0	0	0	0	0	0	0	0	0.0287528
Alginate_metabolism	0	0.238663	0.137994	0	0.0570125	0.230017	0	0	0	0	0	0	0	0	0	0	0	0.0821243	0	0	0	0	0	0.0687994	0	0	0	0	0	0	0	0	0	0	0	0	0	0.0824402	0	0	0.178571	0	0.111607	0.0858369	0	0	0.107009	0	0.0287516
CBSS-257314.1.peg.488	0	0	0	0	0	0.115009	0	0	0.0758438	0	0	0	0	0	0	0	0.0514933	0	0.296736	0.0546747	0.0823045	0	0	0.0343997	0	0	0	0.121729	0	0	0	0	0	0	0	0	0.138122	0	0.0932836	0	0	0.189753	0	0	0	0.125156	0	0	0.0287188
Methanogenesis_from_methylated_compounds	0.295858	0.119332	0.0919963	0	0	0	0.160772	0	0	0	0	0	0	0	0	0	0	0	0	0	0	0	0	0	0.119332	0	0.201613	0.0608643	0	0	0	0	0.0462535	0	0	0	0	0	0	0	0	0	0	0.0858369	0	0	0.160514	0	0.0279661
riboflavin_to_FAD	0	0	0	0	0	0.0575043	0	0	0.0379219	0	0.0647668	0.19685	0	0	0	0.13089	0.102987	0	0	0.0546747	0	0	0	0	0	0	0	0.0608643	0.0539374	0	0	0	0.185014	0	0	0	0	0	0	0	0.0892857	0.0948767	0	0.0858369	0	0.125156	0	0	0.0279285
Glutaredoxin_3_containing_cluster	0.118343	0.238663	0.0919963	0	0	0.115009	0	0	0	0	0.0647668	0	0	0	0	0	0.102987	0	0	0	0	0.199402	0.194932	0.0687994	0	0	0	0	0.0539374	0	0	0	0	0	0	0	0	0	0	0	0.0892857	0	0	0	0	0	0	0	0.0278775
GroEL_GroES	0.118343	0	0	0	0	0	0	0	0.0379219	0	0.129534	0	0	0	0	0	0	0.246373	0	0	0.164609	0.0997009	0	0	0	0.21322	0	0	0.0539374	0	0	0	0.0462535	0	0	0	0	0	0	0	0.0892857	0	0	0	0	0.125156	0	0	0.0275903
COG2363	0	0.238663	0.0919963	0	0	0	0	0	0.0379219	0.148368	0	0	0	0	0	0	0.15448	0.0821243	0	0	0	0.199402	0	0.0343997	0	0.21322	0	0	0.0539374	0	0	0	0	0	0	0	0.0690608	0	0	0	0	0	0	0	0	0	0	0	0.0275744
Phage_capsid_proteins	0.177515	0	0	0	0.0570125	0.0575043	0	0	0	0	0	0	0	0	0	0	0.102987	0	0.148368	0	0.246914	0	0	0	0	0	0	0	0.0269687	0	0	0.169205	0.0462535	0	0	0	0	0	0.0932836	0	0	0.189753	0	0	0	0	0	0	0.0274117
Phage_entry_and_exit	0	0	0	0	0	0	0.160772	0.0848176	0	0.148368	0	0	0.153846	0	0	0	0	0	0.148368	0	0	0	0	0	0	0	0	0	0.0539374	0.322061	0	0	0	0	0.096432	0	0	0	0	0	0.0446429	0.0948767	0	0	0	0	0	0	0.0272525
MLST	0	0	0	0	0.0570125	0.0575043	0	0.0848176	0	0	0	0	0.153846	0	0	0	0.0514933	0	0	0	0	0	0	0.0687994	0.119332	0	0	0	0.0539374	0	0.25974	0	0.0462535	0	0	0	0.0690608	0	0	0	0	0	0	0	0	0.125156	0.160514	0	0.0272389
Phage_replication	0.0591716	0.238663	0.0459982	0	0.0570125	0	0	0.254453	0	0	0	0	0	0	0	0	0.205973	0.0547495	0	0	0	0.0997009	0	0.0343997	0	0	0	0	0.0269687	0	0	0	0.0462535	0	0	0	0	0.0824402	0	0	0.0446429	0	0	0	0	0	0.0535045	0	0.0271652
Sporulation-related_Hypotheticals	0.177515	0	0.137994	0	0.0570125	0	0	0	0.0758438	0	0	0	0	0	0	0	0	0.0273748	0	0.164024	0	0	0	0.0687994	0	0	0	0	0.0539374	0	0	0	0	0	0	0	0.345304	0	0	0.0877963	0	0	0	0	0	0	0.107009	0	0.0271377
Tryptophan_catabolism	0.118343	0	0.0459982	0.0806452	0.0570125	0	0	0	0	0	0	0.19685	0	0	0	0	0	0	0	0	0.246914	0	0	0.103199	0	0	0	0.0608643	0	0	0	0	0	0	0	0	0.0690608	0.0824402	0	0	0	0	0	0	0	0	0.0535045	0.181159	0.0269998
Bacterial_RNA-metabolizing_Zn-dependent_hydrolases	0.0591716	0	0	0	0.114025	0.0575043	0	0	0.0758438	0	0	0	0	0	0.326797	0	0.0514933	0.109499	0	0.0546747	0	0	0	0.0343997	0	0	0	0	0.0539374	0	0	0	0.0462535	0	0	0	0	0	0	0	0.0892857	0.0948767	0	0	0	0	0.107009	0	0.0265577
CBSS-393121.3.peg.2760	0	0	0	0	0.114025	0	0	0	0	0	0.0647668	0	0	0	0	0	0	0.109499	0	0	0	0.0997009	0	0.0343997	0	0.10661	0	0.0608643	0	0.161031	0	0	0.0462535	0	0	0.083682	0	0	0	0.0877963	0.0892857	0.0948767	0	0	0	0	0.107009	0	0.0262458
mnm5U34_biosynthesis_bacteria	0.118343	0.119332	0.0459982	0	0.0570125	0	0	0	0	0	0	0	0	0	0	0	0.15448	0.0821243	0	0	0	0.299103	0	0	0	0.21322	0	0	0.0269687	0	0	0	0	0	0	0	0.0690608	0	0	0	0.0446429	0	0	0	0	0	0	0	0.0256309
At5g48545_and_At3g56490_At1g31160	0	0	0	0	0	0	0.160772	0.0848176	0	0	0	0	0.153846	0	0	0.13089	0	0.0273748	0	0	0	0	0	0	0	0	0	0	0.0809061	0.161031	0.25974	0	0	0	0	0	0.0690608	0	0	0	0	0.0948767	0	0	0	0	0	0	0.0254857
dTDP-rhamnose_synthesis	0	0	0	0	0.114025	0.115009	0	0	0.0379219	0	0	0	0	0	0	0	0.0514933	0.0547495	0	0.0546747	0	0.199402	0	0	0	0.10661	0	0	0	0	0	0	0	0	0	0	0	0.16488	0	0	0.0892857	0.0948767	0	0.0858369	0	0	0.0535045	0	0.0254639
Biotin_biosynthesis	0	0	0	0	0.0570125	0	0	0	0	0	0	0	0	0	0	0	0	0.0547495	0	0.0546747	0	0.0997009	0	0.0343997	0	0	0	0.0608643	0.0269687	0	0	0	0.0462535	0	0.096432	0	0.0690608	0.0824402	0	0	0.133929	0.0948767	0	0	0	0.250313	0.0535045	0	0.0253162
Coenzyme_A_Biosynthesis	0	0	0.0459982	0	0.171038	0	0	0	0	0	0	0	0	0	0	0	0	0.0547495	0	0	0.0823045	0	0	0	0	0.319829	0	0	0.0809061	0	0	0	0.13876	0	0	0	0.0690608	0.0824402	0	0	0.0446429	0	0	0	0	0.125156	0	0	0.0253101
Cold_shock,_CspA_family_of_proteins	0.118343	0	0	0	0	0.0575043	0	0.0848176	0.0379219	0	0.0647668	0	0	0	0	0	0.0514933	0.0821243	0	0	0	0.0997009	0	0.0343997	0.119332	0	0	0.0608643	0	0	0	0	0.0462535	0	0	0	0	0	0	0	0	0.0948767	0	0	0	0.250313	0	0	0.0250565
CBSS-196164.1.peg.1690	0.0591716	0	0	0.0806452	0	0.115009	0	0	0.0379219	0	0.0647668	0	0	0	0	0	0.0514933	0.0547495	0	0	0	0	0	0.0343997	0.119332	0	0	0	0.0539374	0	0	0	0	0	0	0	0	0	0	0	0.0446429	0	0	0.0858369	0.215983	0.125156	0.0535045	0	0.0249281
Cadmium_resistance	0	0.119332	0	0	0.0570125	0	0	0	0.0379219	0	0	0	0	0	0	0	0.102987	0	0	0	0.0823045	0	0	0.0343997	0.238663	0	0	0	0.0809061	0	0	0	0	0	0	0	0.0690608	0	0.0932836	0	0.133929	0	0	0	0	0	0.107009	0	0.0241002
Glycine_Biosynthesis	0	0	0	0	0.114025	0.0575043	0	0	0.0379219	0	0	0	0	0	0	0	0	0	0	0	0	0	0	0.0687994	0	0	0	0.121729	0.0269687	0	0	0	0.231267	0	0.385728	0	0	0	0	0	0.0446429	0	0	0	0	0	0.0535045	0	0.0237936
Exopolysaccharide_Biosynthesis	0	0.119332	0	0.0806452	0.0570125	0	0	0	0	0	0	0.19685	0	0	0	0	0	0	0	0	0	0	0	0.0343997	0	0	0	0	0.0809061	0	0	0	0.0462535	0	0	0	0.138122	0.16488	0	0	0.0446429	0	0	0	0	0	0.160514	0	0.0234075
Propionate-CoA_to_Succinate_Module	0.118343	0.119332	0.0459982	0	0	0	0	0	0	0	0.129534	0	0	0	0	0	0	0	0	0	0	0.0997009	0	0.0343997	0	0.10661	0	0	0	0	0	0	0	0	0	0	0.207182	0	0	0	0	0.0948767	0	0	0	0	0.160514	0	0.0232602
Fermentations:_Lactate	0	0	0	0	0.0570125	0	0	0	0.0758438	0	0.0647668	0	0	0	0	0	0	0	0	0	0	0	0	0.0343997	0	0	0	0	0.0269687	0	0	0	0.0462535	0	0	0.083682	0.207182	0.0824402	0.186567	0	0.0446429	0.0948767	0	0	0	0	0.107009	0	0.0231593
CBSS-323098.3.peg.2823	0.0591716	0	0	0	0.0570125	0.0575043	0	0	0.0379219	0	0.0647668	0	0	0	0	0	0.102987	0.0273748	0	0.109349	0	0.0997009	0	0.0343997	0	0	0	0	0.0539374	0	0	0	0.0925069	0	0.096432	0	0	0.0824402	0	0.0877963	0.0446429	0	0	0	0	0	0	0	0.0230822
Pterin_biosynthesis	0	0.119332	0.0919963	0	0	0	0	0	0.0379219	0	0.194301	0	0	0	0	0	0	0.0821243	0	0.0546747	0	0	0.194932	0	0	0.10661	0	0	0.0269687	0	0	0	0.0462535	0	0	0	0	0	0	0	0.133929	0	0	0	0	0	0	0	0.0226884
NusA-TFII_Cluster	0.0591716	0	0	0	0	0.0575043	0	0.0848176	0	0	0	0	0	0.118483	0	0	0	0	0	0.109349	0	0.0997009	0	0.0343997	0	0.10661	0	0	0	0	0	0	0	0	0	0	0	0	0	0	0.133929	0.28463	0	0	0	0	0	0	0.0226791
polyprenyl_synthesis	0.236686	0	0.0919963	0	0.0570125	0	0	0	0	0	0.129534	0	0	0	0	0	0	0	0	0.0546747	0	0	0	0.0687994	0	0.319829	0	0.0608643	0	0	0	0	0	0	0	0	0.0690608	0	0	0	0	0	0	0	0	0	0	0	0.0226762
DNA_Repair_Base_Excision	0	0	0	0	0.0570125	0.115009	0	0	0	0	0	0	0	0	0	0	0	0.0821243	0	0	0	0.199402	0.0974659	0	0	0	0	0	0.0269687	0	0	0	0.0462535	0	0	0	0	0.0824402	0	0	0.178571	0	0	0.0858369	0	0	0.107009	0	0.0224603
Coenzyme_B12_biosynthesis	0	0	0	0	0.22805	0.230017	0	0	0	0	0	0	0	0	0	0	0	0.0273748	0	0	0	0.0997009	0	0	0	0	0	0	0.269687	0	0	0	0.0462535	0	0	0	0	0.0824402	0	0	0.0892857	0	0	0	0	0	0	0	0.0223502
Perosamine_Synthesis_Vibrio	0	0	0	0	0.114025	0.115009	0	0	0	0	0	0	0	0	0	0	0	0	0	0.0546747	0	0	0.194932	0	0	0	0	0.0608643	0.107875	0	0	0	0.0925069	0	0	0	0	0	0.0932836	0	0.0446429	0	0	0.0858369	0	0	0.107009	0	0.0223054
Purine_Utilization	0	0	0	0	0.0570125	0.172513	0	0	0.0379219	0	0	0	0	0	0	0	0.0514933	0.109499	0	0.109349	0	0	0	0.103199	0	0	0	0	0.0269687	0	0	0	0.13876	0	0	0	0	0.16488	0	0	0.0446429	0	0	0	0	0	0.0535045	0	0.0222864
Twin-arginine_translocation_system	0	0	0	0.0806452	0.114025	0.115009	0	0	0.0379219	0	0	0	0	0	0	0	0	0.0547495	0	0.273373	0	0	0	0	0	0.21322	0	0	0	0	0	0	0.0462535	0	0	0	0	0.0824402	0	0	0.0446429	0	0	0	0	0	0	0	0.0221308
rRNAs	0.0591716	0	0.0459982	0	0	0	0	0.0848176	0	0	0.0647668	0	0	0.118483	0	0	0.0514933	0.0273748	0	0	0	0	0	0.0687994	0	0	0	0	0.0539374	0	0	0	0.0462535	0	0	0.083682	0.0690608	0	0	0	0	0.0948767	0	0.0858369	0	0	0.107009	0	0.0221159
Phenylalanine_and_Tyrosine_Branches_from_Chorismate	0	0	0	0	0.171038	0.0575043	0	0	0.0758438	0	0.0647668	0	0.153846	0	0	0	0	0.0821243	0	0	0	0	0	0	0	0	0	0	0.0269687	0	0	0	0	0	0.096432	0.083682	0	0	0	0.0877963	0.0446429	0	0	0	0	0	0.107009	0	0.0219095
CBSS-196620.1.peg.2477	0	0	0	0	0	0	0	0	0.0379219	0	0	0	0.153846	0	0	0	0.0514933	0.0273748	0	0.0546747	0	0	0	0	0.119332	0	0.201613	0.121729	0.0809061	0	0	0	0	0	0	0	0	0	0	0.0877963	0	0	0	0	0	0	0.107009	0	0.0217437
Polyadenylation_bacterial	0.295858	0.119332	0.0919963	0	0	0	0	0	0	0	0	0	0	0	0	0	0	0.0273748	0	0	0	0.0997009	0	0.0687994	0	0.21322	0	0	0	0	0	0	0	0	0	0	0.0690608	0	0	0	0.0446429	0	0	0	0	0	0	0	0.021458
RNA_methylation	0	0	0	0	0	0	0	0.0848176	0	0	0	0	0.153846	0	0	0	0.0514933	0.0273748	0	0	0	0.0997009	0	0.0343997	0	0	0	0	0	0	0	0	0.0462535	0	0	0.083682	0.0690608	0	0.0932836	0	0.0446429	0	0	0	0	0.125156	0.107009	0	0.021265
Adhesins_in_Staphylococcus	0.0591716	0	0	0	0	0	0	0	0	0	0	0	0	0	0	0	0	0	0.148368	0	0	0	0	0	0	0	0	0	0	0	0	0.169205	0.0462535	0	0.192864	0	0	0.0824402	0.186567	0	0	0	0	0	0	0.125156	0	0	0.0210422
Prophage_lysogenic_conversion_modules	0	0	0	0	0	0	0	0	0	0	0	0	0.153846	0	0	0	0	0	0	0	0	0	0	0.0687994	0.119332	0	0	0	0	0.161031	0	0	0	0	0	0	0.0690608	0	0	0	0	0	0	0	0	0.375469	0.0535045	0	0.0208551
Streptococcus_agalactiae_virulome	0	0	0.0459982	0	0.114025	0.0575043	0	0	0	0	0	0	0	0	0	0	0.0514933	0	0	0	0.164609	0	0	0	0	0.10661	0	0	0.0539374	0	0	0	0	0	0	0	0	0	0.0932836	0.0877963	0.0892857	0	0	0	0	0.125156	0	0	0.0206187
CBSS-316057.3.peg.659	0	0	0.0919963	0	0	0	0	0.169635	0	0.148368	0	0	0	0	0	0.13089	0	0	0	0	0	0	0	0.0687994	0	0	0	0	0.0809061	0	0	0	0	0	0	0.083682	0	0	0	0.0877963	0	0	0	0	0	0.125156	0	0	0.0205673
Iron-sulfur_cluster_assembly	0.0591716	0	0.0919963	0.241935	0	0	0	0	0.0379219	0	0	0	0	0	0	0	0	0	0	0	0	0	0	0.103199	0	0	0	0.0608643	0.0269687	0	0	0	0	0	0	0	0	0	0	0.0877963	0.133929	0	0	0	0	0.125156	0	0	0.0201862
Sporulation-associated_proteins_with_broader_functions	0.0591716	0	0	0	0	0	0	0	0	0.148368	0	0	0	0	0	0	0	0	0	0	0	0	0	0.0687994	0	0	0	0	0	0	0	0	0.0462535	0	0	0.083682	0.0690608	0	0.0932836	0	0.0892857	0	0	0	0	0.125156	0	0.181159	0.0200879
Dehydrogenase_complexes	0.0591716	0	0.0459982	0	0	0	0	0	0	0	0	0	0	0.118483	0	0	0.0514933	0	0	0	0	0	0	0.0343997	0	0	0	0	0	0.161031	0	0	0.0462535	0	0.192864	0.083682	0	0	0	0	0	0	0	0	0	0	0.160514	0	0.0198727
Proline,_4-hydroxyproline_uptake_and_utilization	0	0	0.0459982	0	0	0	0	0.0848176	0	0.148368	0.0647668	0	0	0	0	0	0	0	0	0	0	0	0.0974659	0	0	0.10661	0	0	0.0269687	0	0	0	0.0925069	0	0	0	0	0	0.0932836	0	0.0446429	0.0948767	0	0	0	0	0.0535045	0	0.019871
Ketoisovalerate_oxidoreductase	0	0.119332	0	0.0806452	0	0.115009	0	0.0848176	0.0379219	0	0.0647668	0	0	0	0	0	0	0	0	0.109349	0	0	0	0.137599	0	0	0	0	0	0	0	0	0	0	0	0	0	0	0	0.0877963	0	0.0948767	0	0	0	0	0	0	0.019419
Legionaminic_Acid_Biosynthesis	0	0	0	0	0.0570125	0.115009	0	0	0	0	0	0	0	0	0	0	0	0	0	0.109349	0	0	0	0.0687994	0	0	0	0	0.0809061	0	0	0	0	0	0	0	0	0	0	0	0.223214	0	0	0.0858369	0	0.125156	0.0535045	0	0.0191414
Carotenoids	0.118343	0	0	0	0	0.0575043	0.160772	0.169635	0	0	0	0	0	0	0	0	0	0.0547495	0	0	0	0	0	0	0	0	0	0	0.0539374	0	0	0	0	0	0	0	0	0.0824402	0	0.175593	0.0446429	0	0	0	0	0	0	0	0.019117
CBSS-176280.1.peg.1561	0	0	0	0	0.0570125	0	0	0	0	0	0	0	0	0	0	0	0	0	0	0.0546747	0.0823045	0	0	0	0.119332	0	0	0	0.0809061	0.322061	0	0	0	0	0	0	0	0	0	0	0	0.189753	0	0	0	0	0	0	0.0188759
CBSS-342610.3.peg.1536	0	0	0	0	0	0	0	0.0848176	0.0379219	0	0.0647668	0	0	0	0	0	0.0514933	0.0547495	0	0	0	0	0	0	0	0.10661	0	0.0608643	0.0539374	0	0	0	0	0	0	0	0	0.16488	0	0.175593	0.0446429	0	0	0	0	0	0	0	0.0187558
Conjugative_transposon,_Bacteroidales	0	0	0	0	0.4561	0	0	0	0	0	0	0	0	0	0	0	0	0	0	0	0	0	0	0	0	0	0	0	0	0	0	0	0.13876	0	0	0	0	0	0	0	0	0	0	0	0	0.250313	0.0535045	0	0.0187225
CBSS-320372.3.peg.6046	0	0.119332	0.0459982	0	0.114025	0.0575043	0	0.254453	0.0379219	0	0	0	0	0	0	0	0	0	0	0	0	0	0	0	0	0	0	0	0	0	0	0	0	0	0.096432	0	0	0	0	0	0.0446429	0	0.111607	0	0	0	0	0	0.0183733
CBSS-269801.1.peg.1715	0	0.119332	0	0	0	0	0	0.0848176	0.0379219	0	0	0	0	0	0	0	0.0514933	0	0	0	0	0.0997009	0	0	0	0.10661	0	0	0.0809061	0	0	0	0.185014	0	0	0	0	0	0	0	0.0446429	0	0	0	0	0	0.0535045	0	0.0179988
Predicted_secretion_system_W_clustering_with_cell_division_proteins	0.0591716	0.119332	0	0.0806452	0	0	0	0	0	0	0.0647668	0	0	0	0	0	0.0514933	0.0273748	0	0.0546747	0	0	0	0.0343997	0	0	0	0	0.107875	0	0	0	0	0	0	0	0	0.16488	0	0	0.0446429	0	0	0	0	0	0.0535045	0	0.0179742
Protection_from_Reactive_Oxygen_Species	0.118343	0.119332	0	0	0.0570125	0.0575043	0	0	0.0379219	0	0.194301	0	0	0	0	0	0	0	0	0.109349	0	0	0	0	0	0	0	0.0608643	0.0539374	0	0	0	0	0	0	0	0	0	0	0	0.0446429	0	0	0	0	0	0	0	0.0177752
CBSS-323850.3.peg.3269	0.118343	0	0.0459982	0	0	0	0	0	0.0379219	0	0.0647668	0	0	0	0	0	0.0514933	0	0.148368	0	0	0	0	0	0	0.21322	0	0.0608643	0.0269687	0	0	0	0	0	0	0	0	0.0824402	0	0	0	0	0	0	0	0	0	0	0.0177163
CBSS-326442.4.peg.1852	0	0	0.0919963	0	0	0	0	0	0.0379219	0	0	0	0	0	0	0	0	0.0273748	0	0.109349	0	0.0997009	0	0.0687994	0	0	0	0	0.0269687	0	0	0	0.0462535	0	0	0	0	0	0	0	0.0446429	0	0.111607	0	0	0	0	0.181159	0.0176203
Sporulation_Cluster	0	0	0.0919963	0	0	0	0	0	0	0	0.129534	0	0	0	0	0.26178	0	0	0	0.0546747	0	0	0	0.137599	0	0	0	0	0.0539374	0	0	0	0	0	0	0	0.0690608	0	0	0	0.0446429	0	0	0	0	0	0	0	0.0175672
YgfZ-Iron	0.177515	0	0	0	0	0	0	0	0.0379219	0	0.0647668	0	0	0	0	0	0	0	0	0.0546747	0.164609	0.0997009	0	0.0343997	0	0	0	0	0	0	0	0	0	0	0	0	0.0690608	0	0	0.0877963	0.0446429	0	0	0	0	0	0	0	0.0173977
Periplasmic_disulfide_interchange	0	0	0	0	0.0570125	0.0575043	0	0	0	0	0	0	0	0	0	0	0	0	0	0	0	0	0	0	0	0	0	0	0	0	0	0	0	0	0	0	0	0.0824402	0.186567	0	0.0446429	0	0	0	0	0.125156	0.267523	0	0.017101
Murein_Hydrolases	0	0	0.0459982	0	0	0.0575043	0	0	0.0379219	0	0.0647668	0	0	0	0	0	0.0514933	0.0273748	0	0	0	0	0	0	0	0	0	0.0608643	0.0269687	0	0	0	0	0	0	0	0.0690608	0	0	0	0.133929	0.189753	0	0	0	0	0.0535045	0	0.0170654
At5g37530	0.118343	0	0	0	0	0	0	0.0848176	0	0	0.0647668	0	0	0	0	0.13089	0	0.0273748	0	0	0	0	0	0.103199	0	0	0	0.0608643	0	0	0	0	0	0	0	0.083682	0	0	0	0.0877963	0	0	0	0	0	0	0.0535045	0	0.0169841
YrdC-YciO-Sua5_protein_family	0.0591716	0	0.0459982	0	0	0	0	0	0	0	0.129534	0	0	0	0	0	0.0514933	0	0	0	0	0	0	0	0	0.319829	0	0	0	0	0	0	0	0	0	0	0	0	0	0	0.133929	0	0	0	0	0	0.0535045	0	0.0165304
O-Methyl_Phosphoramidate_Capsule_Modification_in_Campylobacter	0	0	0	0	0	0.0575043	0	0	0	0.148368	0	0	0.153846	0	0	0	0	0	0	0	0	0	0	0	0	0	0	0.121729	0	0	0.25974	0	0	0	0	0	0	0	0	0	0.0446429	0	0	0	0	0	0	0	0.0163715
At3g21300	0	0	0	0	0	0	0	0	0	0	0	0	0	0	0	0	0.0514933	0	0	0	0	0	0	0.0343997	0.119332	0	0	0	0	0	0	0	0	0	0	0	0.207182	0	0	0	0	0.0948767	0.223214	0	0	0	0.0535045	0	0.0163334
Fructose_and_Mannose_Inducible_PTS	0	0	0.0459982	0	0	0	0	0	0.0758438	0	0	0	0	0	0.326797	0	0	0	0	0	0	0	0	0	0	0	0	0	0.0809061	0	0	0	0	0	0	0	0	0	0	0	0.133929	0	0	0	0	0	0.107009	0	0.0160517
COG0451	0	0	0.137994	0	0	0	0	0	0.0379219	0	0	0	0	0	0	0	0.205973	0	0	0	0	0	0	0.0687994	0	0	0	0.0608643	0.0539374	0	0	0	0	0	0	0	0	0	0	0	0.133929	0	0	0	0	0	0.0535045	0	0.0156859
At2g33980_At1g28960	0	0	0	0	0	0.0575043	0	0	0.0758438	0	0	0	0	0	0	0	0	0.0273748	0.296736	0	0	0	0	0.0343997	0	0	0	0	0	0	0	0	0	0	0	0	0	0	0	0	0	0.0948767	0	0	0	0	0.160514	0	0.0155677
Transcription_initiation,_bacterial_sigma_factors	0	0	0	0	0	0	0	0.0848176	0.0379219	0	0	0.19685	0	0	0	0	0	0.0547495	0	0	0	0.0997009	0.0974659	0.0343997	0	0	0	0	0	0	0	0	0	0	0	0	0	0	0	0.0877963	0	0	0	0	0	0	0.0535045	0	0.0155668
Predicted_carbohydrate_hydrolases	0	0	0	0	0.114025	0	0	0	0	0	0	0	0	0	0	0	0	0.0273748	0	0.0546747	0.0823045	0	0	0	0	0	0.100806	0	0.0269687	0.161031	0	0	0.0462535	0	0	0	0	0	0	0	0	0	0	0	0	0.125156	0	0	0.0153874
Multidrug_efflux_pump_in_Campylobacter_jejuni_(CmeABC_operon)	0.0591716	0.119332	0.0459982	0	0	0.0575043	0	0	0	0	0.0647668	0	0	0	0	0	0	0	0	0.0546747	0	0	0	0.0343997	0	0.10661	0	0	0.0539374	0	0	0	0.0925069	0	0	0	0	0	0	0	0.0446429	0	0	0	0	0	0	0	0.0152822
Teichoic_and_lipoteichoic_acids_biosynthesis	0	0	0	0	0.171038	0	0	0	0.0379219	0	0	0	0	0	0	0.13089	0	0	0	0	0	0	0	0	0	0	0	0	0.0269687	0	0	0	0.0462535	0	0	0	0.0690608	0	0	0	0.0892857	0	0	0	0	0	0.160514	0	0.0152486
GABA_and_putrescine_metabolism_from_cluters	0	0.357995	0.0459982	0	0	0	0	0	0	0.148368	0.0647668	0	0	0	0	0	0	0	0	0	0	0.0997009	0	0	0	0	0	0	0	0	0	0	0	0	0	0	0	0	0	0	0	0	0	0	0	0	0	0	0.0149339
Nucleoside_triphosphate_pyrophosphohydrolase_MazG	0	0	0	0.16129	0.0570125	0.0575043	0	0	0	0	0	0	0	0	0	0	0	0.0273748	0	0	0	0	0	0.0343997	0	0	0	0	0.0269687	0	0	0	0	0	0	0	0.0690608	0	0	0.0877963	0.0446429	0.0948767	0	0	0	0	0.0535045	0	0.014884
Streptococcus_pyogenes_recombinatorial_zone	0	0	0	0	0	0	0	0	0	0	0	0	0.153846	0	0	0.13089	0.102987	0.0273748	0	0	0	0	0	0.0687994	0	0	0	0	0.0809061	0	0	0	0.0925069	0	0	0	0	0	0	0	0	0	0	0	0	0	0.0535045	0	0.0148086
CBSS-203122.12.peg.188	0	0	0	0	0	0.115009	0	0	0	0	0	0	0	0	0	0	0	0.0547495	0	0.0546747	0	0	0	0	0	0	0	0	0	0	0	0	0	0.3861	0.096432	0	0	0	0	0	0	0	0	0	0	0	0	0	0.0147284
Scaffold_proteins_for_[4Fe-4S]_cluster_assembly_(MRP_family)	0.118343	0	0	0	0.0570125	0.0575043	0	0	0	0	0.0647668	0	0	0	0	0	0	0.0821243	0	0	0	0	0	0.0687994	0	0	0	0	0.0809061	0	0	0	0	0	0	0	0	0	0	0	0	0	0	0.171674	0	0	0	0	0.0146069
Serotype_determining_Capsular_polysaccharide_biosynthesis_in_Staphylococcus	0	0	0	0	0.114025	0.115009	0	0	0.0758438	0	0	0	0	0	0	0	0	0	0.148368	0.0546747	0	0	0	0	0	0	0	0	0.0809061	0	0	0	0	0	0	0	0	0	0	0	0	0	0.111607	0	0	0	0	0	0.0145924
Trehalose_Uptake_and_Utilization	0.0591716	0	0	0	0	0.172513	0	0	0	0	0.0647668	0	0	0	0	0	0.0514933	0	0	0	0	0	0	0	0	0.10661	0	0	0	0	0	0	0.0462535	0	0	0	0	0	0	0	0.0892857	0	0	0.0858369	0	0	0	0	0.0140819
L-fucose_utilization	0	0	0	0	0.114025	0.0575043	0	0	0.0379219	0	0	0	0	0	0	0	0	0.136874	0	0.0546747	0	0	0.0974659	0	0	0	0	0	0.0809061	0	0	0	0	0	0	0	0	0	0	0	0.0892857	0	0	0	0	0	0	0	0.0139304
Zinc_regulated_enzymes	0	0.238663	0.0459982	0	0	0	0	0.0848176	0.0758438	0	0.0647668	0	0	0	0	0	0	0	0	0.0546747	0	0	0	0	0	0	0	0	0.0539374	0	0	0	0	0	0	0	0	0	0	0	0.0446429	0	0	0	0	0	0	0	0.0138197
Alkaloid_biosynthesis_from_L-lysine	0	0	0	0	0.0570125	0.0575043	0	0	0	0	0	0	0	0	0	0	0	0	0	0	0	0	0	0.0343997	0.238663	0	0	0	0	0.161031	0	0	0	0	0	0	0	0	0	0	0	0	0	0	0	0	0.107009	0	0.0136587
Thioredoxin-disulfide_reductase	0	0	0	0	0.0570125	0	0	0	0.0379219	0	0.0647668	0	0	0	0	0	0	0.0821243	0	0	0	0	0	0	0	0	0	0.0608643	0.107875	0	0	0	0.0462535	0	0	0	0	0	0	0	0.0892857	0.0948767	0	0	0	0	0	0	0.0133538
Metalloendopeptidases_(EC_3.4.24.-)	0.0591716	0	0.0459982	0.0806452	0	0	0	0	0	0	0.0647668	0	0	0	0	0	0	0.0273748	0	0	0	0	0	0.0343997	0	0	0	0	0	0	0	0	0	0	0	0	0	0	0	0	0	0.0948767	0.223214	0	0	0	0	0	0.0131343
Nitric_oxide_synthase	0	0	0	0	0	0	0	0	0.0379219	0	0	0	0	0	0	0	0.0514933	0.0547495	0.148368	0.109349	0	0	0	0	0	0	0.100806	0	0.0269687	0	0	0	0.0462535	0	0	0	0	0	0	0	0	0	0	0	0	0	0.0535045	0	0.0131128
Autoinducer_2_(AI-2)_transport_and_processing_(lsrACDBFGE_operon)	0.0591716	0	0	0	0	0	0	0.0848176	0	0	0	0	0	0	0	0	0	0	0	0	0	0	0	0.0343997	0	0	0	0	0.0269687	0	0	0	0	0	0	0	0	0	0	0.175593	0.0446429	0.189753	0	0	0	0	0	0	0.0128197
CBSS-176299.4.peg.1996A	0.0591716	0	0	0	0	0	0	0	0	0	0	0	0	0	0	0	0.102987	0	0	0	0	0.0997009	0.0974659	0.0343997	0	0	0	0	0.0269687	0	0	0	0	0	0	0.083682	0	0	0	0	0	0	0	0	0	0	0.107009	0	0.0127372
CRISPRs	0	0	0	0.0806452	0	0	0	0	0	0	0	0	0	0	0	0	0	0	0	0	0	0	0	0.0343997	0	0.10661	0.100806	0	0.0269687	0	0	0	0	0	0	0	0	0	0	0	0	0.0948767	0	0	0	0	0.160514	0	0.0126004
Vibrio_Core_Oligosaccharide_Biosynthesis	0	0	0.0459982	0	0.114025	0.0575043	0	0	0.0379219	0	0	0	0	0	0	0	0	0	0	0	0	0	0	0	0	0	0	0	0.134844	0.161031	0	0	0	0	0	0	0	0	0	0	0.0446429	0	0	0	0	0	0	0	0.012416
At5g04520_AT1G06240	0	0	0.0919963	0	0	0	0	0	0.0379219	0	0	0	0	0.118483	0	0	0	0	0	0	0	0	0	0	0.119332	0	0	0	0.0269687	0	0	0	0	0	0.096432	0	0	0	0	0	0.0446429	0	0	0	0	0	0.0535045	0	0.0122767
Lipopolysaccharide-related_cluster_in_Alphaproteobacteria	0.0591716	0	0.0459982	0	0	0.0575043	0	0	0	0	0.0647668	0	0	0	0	0	0.0514933	0	0	0	0	0.199402	0	0.0343997	0	0	0	0	0.0269687	0	0	0	0	0	0	0	0	0	0	0	0.0446429	0	0	0	0	0	0	0	0.0121739
Control_of_cell_elongation_-_division_cycle_in_Bacilli	0	0	0	0	0	0	0	0	0	0	0	0	0.153846	0	0	0	0	0	0	0	0.0823045	0	0	0	0	0	0	0.0608643	0.0539374	0	0	0	0	0	0	0	0	0	0	0	0	0	0	0	0	0.125156	0.107009	0	0.0121483
Sulfate_reduction-associated_complexes	0	0	0.0459982	0	0	0	0	0	0.0758438	0	0	0	0	0	0	0	0	0	0	0.0546747	0	0	0	0	0	0	0	0	0	0	0	0	0.0925069	0	0	0	0	0	0	0	0	0	0.111607	0	0	0	0	0.181159	0.011704
Anaerobic_benzoate_metabolism	0	0	0	0	0.171038	0.0575043	0	0	0.0379219	0	0	0	0	0	0	0	0	0	0	0	0	0	0	0.0343997	0	0	0	0	0.0539374	0	0	0	0	0	0	0	0	0	0	0	0	0	0.111607	0.0858369	0	0	0	0	0.0115051
USS-DB-7	0.0591716	0	0	0	0	0	0	0	0	0	0	0	0	0	0	0	0	0	0.148368	0	0	0	0	0	0	0	0.100806	0	0.0269687	0	0	0	0	0	0	0	0	0	0	0	0.0446429	0	0	0.171674	0	0	0	0	0.0114923
Metallocarboxypeptidases_(EC_3.4.17.-)	0.0591716	0	0.0459982	0	0.114025	0.115009	0	0	0	0	0	0	0	0	0	0	0	0	0	0	0	0	0	0	0	0	0	0	0.188781	0	0	0	0	0	0	0	0	0	0	0	0	0	0	0	0	0	0	0	0.0108955
Listeria_surface_proteins:_LPXTG_motif	0	0	0	0	0	0.0575043	0	0	0	0	0	0	0	0	0	0	0	0	0	0	0	0	0	0.0343997	0	0	0	0	0	0	0	0	0	0	0	0	0.0690608	0	0	0.175593	0.0446429	0	0	0.0858369	0	0	0.0535045	0	0.0108446
N-linked_Glycosylation_in_Bacteria	0	0	0	0	0.114025	0.0575043	0	0	0	0.148368	0	0	0	0	0	0	0	0.0273748	0	0	0	0	0	0	0	0	0	0	0.0269687	0	0	0	0.0462535	0	0	0	0	0	0	0	0.0446429	0	0	0	0	0	0.0535045	0	0.010805
Dipicolinate_Synthesis	0	0	0	0	0	0	0	0	0	0	0	0	0	0	0	0	0	0	0	0	0.0823045	0	0	0	0	0	0	0	0	0	0	0	0	0	0	0	0	0	0	0	0	0	0	0	0.431965	0	0	0	0.010714
Phage_shock_protein_(psp)_operon	0	0	0	0	0	0.0575043	0	0	0	0	0	0	0	0	0	0	0	0	0	0	0	0	0	0.0687994	0	0	0	0	0	0	0	0	0	0	0	0	0	0	0	0	0	0	0	0	0	0.375469	0	0	0.0104536
Phage_tail_fiber_proteins	0.118343	0	0	0	0	0	0	0	0	0	0	0	0	0	0	0	0	0	0	0	0	0	0	0	0	0	0	0	0	0	0	0	0.0462535	0	0	0.083682	0.0690608	0	0	0	0	0	0	0	0	0.125156	0.0535045	0	0.0103333
Fructoselysine_(Amadori_product)_utilization_pathway	0	0	0	0	0	0	0.321543	0	0	0	0	0	0	0	0	0	0	0	0	0	0	0	0	0	0	0	0	0	0	0	0	0	0	0	0	0	0	0	0	0	0	0	0	0.171674	0	0	0	0	0.0102754
Siderophore_Pyoverdine	0	0	0	0	0.114025	0	0	0	0	0	0	0	0	0	0	0	0	0.0273748	0	0.109349	0	0	0.0974659	0	0	0	0	0	0.0269687	0	0	0	0	0	0	0	0	0	0	0	0	0	0.111607	0	0	0	0	0	0.0101415
Methylthiotransferases	0.177515	0	0	0	0	0.115009	0	0	0	0	0	0	0	0	0	0	0	0	0	0	0	0	0	0	0.119332	0	0	0	0.0269687	0	0	0	0	0	0	0	0	0	0	0	0.0446429	0	0	0	0	0	0	0	0.0100722
CBSS-198094.1.peg.4426	0	0	0	0	0	0	0	0	0.0379219	0	0	0	0	0	0	0	0.0514933	0	0.148368	0	0	0	0	0	0	0	0	0	0	0	0	0	0	0	0	0	0.138122	0	0	0	0	0	0	0	0	0	0.107009	0	0.0100607
Experimental-yggC	0.0591716	0.119332	0	0	0	0	0	0	0	0	0	0	0	0	0	0	0	0	0	0	0	0.299103	0	0	0	0	0	0	0	0	0	0	0	0	0	0	0	0	0	0	0	0	0	0	0	0	0	0	0.00995013
Siderophore_Yersiniabactin_Biosynthesis	0	0	0	0	0.0570125	0	0	0	0	0.296736	0	0	0	0	0	0	0	0.0273748	0	0	0	0	0	0	0	0	0	0	0	0	0	0	0.0925069	0	0	0	0	0	0	0	0	0	0	0	0	0	0	0	0.00986729
YjeE	0.118343	0	0	0	0	0	0	0	0	0	0	0	0	0.236967	0	0	0	0	0	0	0	0	0	0	0	0	0	0	0	0	0	0	0	0	0	0	0	0	0	0	0	0	0	0	0	0	0.107009	0	0.00963165
Experimental_-_Histidine_Degradation	0	0	0.0459982	0	0	0	0	0	0	0	0	0	0	0	0	0	0	0	0	0	0	0	0	0	0	0	0.100806	0.121729	0	0	0	0	0	0	0	0	0	0	0	0	0	0	0	0.0858369	0	0	0.107009	0	0.00961207
Photorespiration_(oxidative_C2_cycle)	0	0	0	0	0	0	0	0.0848176	0.0379219	0	0	0	0	0	0	0	0	0.0547495	0	0.0546747	0	0	0	0	0	0	0	0	0.0809061	0	0	0	0.0462535	0	0	0	0	0	0	0	0.0892857	0	0	0	0	0	0	0	0.00934602
Cell_envelope-associated_LytR-CpsA-Psr_transcriptional_attenuators	0.0591716	0	0	0	0	0	0	0	0	0	0	0	0	0	0	0	0	0	0	0	0	0	0	0	0	0	0	0	0	0	0	0	0	0	0	0.083682	0	0	0	0	0	0	0	0	0	0.250313	0.0535045	0	0.00930565
Campylobacter_Iron_Metabolism	0	0.119332	0.0459982	0	0	0	0	0	0	0	0.0647668	0	0	0	0	0	0	0.0547495	0	0	0	0.0997009	0	0.0343997	0	0	0	0	0.0269687	0	0	0	0	0	0	0	0	0	0	0	0	0	0	0	0	0	0	0	0.00928991
Spore_Core_Dehydration	0	0	0	0	0	0	0	0.0848176	0	0	0	0	0	0	0	0	0	0	0	0	0	0	0	0	0	0	0	0	0	0	0	0	0	0	0.096432	0	0.207182	0	0	0	0	0	0	0	0	0	0.0535045	0	0.00920701
CBSS-269482.1.peg.1294	0	0	0	0	0.0570125	0	0	0	0.0379219	0	0	0	0	0	0	0	0	0.0273748	0	0.0546747	0	0	0	0.0687994	0	0	0	0.121729	0.0269687	0	0	0	0	0	0	0	0	0	0	0	0.0446429	0	0	0	0	0	0	0	0.0091484
Riboflavin,_FMN_and_FAD_metabolism	0	0	0.0459982	0	0	0	0	0	0	0	0	0	0	0	0	0	0.102987	0.0273748	0	0	0	0.199402	0	0	0	0	0	0	0	0	0	0	0	0	0	0	0	0	0	0	0.0446429	0	0	0	0	0	0	0	0.00875842
Lipoprotein_Biosynthesis	0.0591716	0	0	0	0	0	0	0	0	0	0	0	0	0	0	0	0	0.0273748	0	0	0	0	0	0	0.119332	0	0	0	0.0269687	0	0	0	0	0	0.096432	0	0	0	0	0	0.0892857	0	0	0	0	0	0	0	0.00872009
Ectoine_biosynthesis_and_regulation	0	0	0	0	0	0	0	0	0.0379219	0	0.129534	0	0	0	0	0	0	0	0	0	0	0	0	0.0343997	0	0	0	0	0	0	0	0	0	0	0	0	0.207182	0	0	0	0	0	0	0	0	0	0	0	0.00852162
Chlorosome	0.0591716	0	0	0	0	0.0575043	0	0	0.0379219	0	0	0	0	0	0	0	0	0	0	0.0546747	0	0	0	0.0687994	0	0	0	0	0.0269687	0	0	0	0.0462535	0	0	0	0	0	0	0	0	0	0	0	0	0	0.0535045	0	0.00843331
Methylglyoxal_Metabolism	0.0591716	0	0	0	0	0	0	0	0	0	0	0	0.307692	0	0	0	0	0	0	0	0	0	0	0	0	0	0	0	0.0269687	0	0	0	0	0	0	0	0	0	0	0	0	0	0	0	0	0	0	0	0.00820485
Copper_homeostasis:_copper_tolerance	0.0591716	0	0	0	0	0	0	0	0	0	0.0647668	0	0	0	0	0	0.0514933	0.0547495	0	0	0	0.0997009	0	0.0343997	0	0	0	0	0.0269687	0	0	0	0	0	0	0	0	0	0	0	0	0	0	0	0	0	0	0	0.00815105
High_affinity_phosphate_transporter_and_control_of_PHO_regulon	0.118343	0	0	0	0	0	0	0	0	0	0	0	0	0	0	0	0	0	0	0	0	0	0	0	0	0	0	0	0	0	0	0	0	0	0	0	0	0	0	0	0	0	0	0	0	0	0.267523	0	0.00803887
CBSS-316273.3.peg.2709	0	0	0	0	0	0	0	0	0	0	0	0	0	0	0	0	0	0	0	0	0	0	0	0	0	0	0	0	0.0809061	0	0	0	0	0	0	0	0	0	0	0	0.0446429	0.0948767	0	0	0	0	0.160514	0	0.00793624
At1g14345	0	0	0.0459982	0	0	0	0	0	0	0	0	0	0	0	0	0.13089	0	0	0	0	0	0	0	0	0	0	0	0	0	0	0	0	0	0	0	0	0.138122	0	0	0	0	0	0	0	0	0	0.0535045	0	0.00767738
Housecleaning_nucleoside_triphosphate_pyrophosphatases	0	0	0	0	0	0	0	0	0	0	0.129534	0	0	0	0	0	0	0.0547495	0	0	0	0	0	0	0	0	0	0	0.0809061	0	0	0	0	0	0	0	0	0	0	0	0.0892857	0	0	0	0	0	0	0	0.0073849
COG1565	0	0	0	0	0	0	0	0	0	0	0	0	0	0	0	0	0	0.0273748	0	0	0	0	0	0	0	0	0	0	0	0	0	0	0	0	0	0	0	0	0	0	0	0	0	0	0.215983	0	0.107009	0	0.0072993
Acid_resistance_mechanisms	0	0	0.0459982	0	0	0	0	0	0	0	0	0	0	0	0	0	0	0.0273748	0	0	0	0	0	0.137599	0	0	0	0	0	0	0	0	0	0	0	0	0.138122	0	0	0	0	0	0	0	0	0	0	0	0.00727278
Gene_Transfer_Agent	0.118343	0	0	0	0	0	0	0	0	0	0.0647668	0	0	0	0	0	0	0	0	0	0.0823045	0	0	0	0	0	0	0	0.0269687	0	0	0	0	0	0	0	0	0	0	0	0.0446429	0	0	0	0	0	0	0	0.00702138
Lysine_degradation	0	0	0	0	0.0570125	0	0	0	0.0379219	0	0	0	0	0	0	0	0.0514933	0	0	0	0	0	0	0	0	0	0	0	0	0	0	0	0	0	0	0	0	0	0.186567	0	0	0	0	0	0	0	0	0	0.00693739
Beta-lactamase	0	0	0	0	0	0.0575043	0	0	0	0	0	0	0	0	0	0	0	0.0547495	0	0	0	0	0	0	0	0	0	0.0608643	0.0269687	0	0	0	0	0	0	0	0	0	0	0.0877963	0.0446429	0	0	0	0	0	0	0	0.00692762
RNA_polymerase_III_initiation_factors	0	0	0	0	0	0	0	0	0	0	0	0	0.153846	0	0	0	0	0	0	0	0	0	0	0	0	0	0	0.121729	0	0	0	0	0	0	0	0	0	0	0	0	0	0	0	0	0	0	0.0535045	0	0.00685582
Cluster_co-expressed_with_butyrate_metabolism_cluster	0	0	0	0	0.0570125	0	0	0	0	0	0	0	0	0	0	0	0	0	0	0	0	0	0	0	0	0.10661	0	0	0	0	0	0	0	0	0	0	0	0	0	0	0.0446429	0	0	0	0	0	0.107009	0	0.00656821
Cinnamic_Acid_Degradation	0	0	0	0	0	0	0	0	0	0	0	0	0	0	0	0	0	0	0	0	0	0	0	0.171999	0	0	0	0	0	0	0	0	0	0	0	0	0.138122	0	0	0	0	0	0	0	0	0	0	0	0.00646084
Siderophore_pyochelin	0	0	0	0	0	0	0	0	0	0.296736	0	0	0	0	0	0	0	0	0	0	0	0	0	0	0	0	0	0	0	0	0	0	0	0	0	0	0	0	0	0	0	0	0	0	0	0	0	0	0.006182
ESAT-6_proteins_secretion_system_in_Firmicutes	0	0	0	0	0	0	0	0	0	0	0	0	0	0	0	0	0	0	0	0	0.0823045	0	0	0	0	0	0	0	0	0	0	0	0	0	0	0	0	0	0	0	0	0	0	0	0	0	0.214018	0	0.00617339
Unknown_sugar_utilization_(cluster_yphABCDEFG)	0	0	0	0	0.114025	0.0575043	0	0	0	0	0	0	0	0	0	0	0	0	0	0.0546747	0	0	0	0	0	0	0	0	0.0539374	0	0	0	0	0	0	0	0	0	0	0	0	0	0	0	0	0	0	0	0.00583628
Bacillus_biofilm_matrix_protein_component_TasA_and_homologs	0	0	0	0	0	0	0	0	0	0	0	0	0	0	0	0	0	0	0	0	0.246914	0	0	0	0	0	0	0	0.0269687	0	0	0	0	0	0	0	0	0	0	0	0	0	0	0	0	0	0	0	0.00570588
Cluster_Ytf_and_putative_sugar_transporter	0.0591716	0	0	0	0	0	0	0	0	0	0	0	0	0	0	0	0	0	0	0	0	0	0	0	0	0.21322	0	0	0	0	0	0	0	0	0	0	0	0	0	0	0	0	0	0	0	0	0	0	0.00567482
Shikimate_kinase_containing_cluster	0.0591716	0	0.0459982	0	0	0	0	0	0	0	0	0	0	0	0	0	0.102987	0	0	0	0	0	0	0	0	0	0	0	0	0	0	0	0	0	0	0	0	0	0	0	0	0	0	0	0	0	0.0535045	0	0.00545127
CBSS-393133.3.peg.2787	0	0	0	0	0	0	0	0	0	0	0.0647668	0	0	0	0	0	0.0514933	0	0	0	0	0	0	0	0	0	0	0	0	0	0	0	0	0	0	0	0	0	0	0	0.0892857	0	0	0	0	0	0.0535045	0	0.00539688
L-Cystine_Uptake_and_Metabolism	0	0	0	0	0	0	0	0	0	0	0	0	0	0	0	0	0	0	0	0	0	0	0	0	0	0	0	0	0	0	0	0	0	0	0	0	0	0	0	0	0	0	0	0	0	0.250313	0	0	0.00521485
ECF_class_transporters	0	0	0	0	0	0	0	0	0	0	0	0	0	0	0	0	0	0	0	0	0	0	0	0	0	0	0	0	0	0	0	0	0	0	0	0	0.138122	0	0	0	0	0	0	0	0	0	0.107009	0	0.00510689
Vibrio_Polysaccharide_(VPS)_Biosynthesis	0	0	0	0	0	0	0	0	0	0	0	0	0	0	0	0	0	0	0	0	0	0	0	0	0	0	0	0	0	0	0	0	0	0	0	0	0	0	0.0932836	0	0.0892857	0	0	0	0	0	0.0535045	0	0.00491821
Carboxysome	0.0591716	0	0	0	0	0	0	0	0	0	0	0	0	0.118483	0	0	0	0.0547495	0	0	0	0	0	0	0	0	0	0	0	0	0	0	0	0	0	0	0	0	0	0	0	0	0	0	0	0	0	0	0.00484176
Possible_Ammonia_conversion_cluster	0	0	0	0	0	0.115009	0	0	0	0	0	0	0	0	0	0	0	0.0273748	0	0	0	0	0	0	0	0	0	0	0	0	0	0	0	0	0	0	0	0	0	0	0.0892857	0	0	0	0	0	0	0	0.00482644
Archaeal_lipids	0	0	0	0	0	0	0	0	0	0	0.0647668	0	0	0	0	0	0.0514933	0	0	0.109349	0	0	0	0	0	0	0	0	0	0	0	0	0	0	0	0	0	0	0	0	0	0	0	0	0	0	0	0	0.0047002
DNA_repair,_bacterial_UmuCD_system	0	0	0	0	0	0	0	0	0	0	0	0	0	0	0	0	0	0	0	0	0	0	0	0	0	0	0	0.0608643	0.0539374	0	0	0	0	0	0	0	0	0	0	0	0	0	0	0	0	0	0.107009	0	0.00462106
Polyhydroxybutyrate_metabolism	0	0	0	0	0.0570125	0	0	0	0.0758438	0	0	0	0	0	0	0	0	0	0	0	0	0	0	0	0	0	0	0	0	0	0	0	0	0	0	0	0	0	0	0	0	0	0	0.0858369	0	0	0	0	0.00455611
The_Chv_regulatory_system_of_Alphaproteobacteria	0	0	0	0	0	0	0	0	0	0	0	0	0	0	0	0	0	0	0	0	0	0	0	0	0	0	0	0	0	0	0	0	0	0	0	0	0	0.16488	0	0	0	0	0	0	0	0	0.0535045	0	0.00454969
CO2_uptake,_carboxysome	0	0	0	0	0	0.115009	0	0	0.0379219	0	0	0	0	0	0	0	0	0	0	0	0	0	0	0.0343997	0	0	0	0	0.0269687	0	0	0	0	0	0	0	0	0	0	0	0	0	0	0	0	0	0	0	0.00446456
Lipoprotein_sorting_system	0	0	0	0	0	0	0	0	0	0	0	0	0	0	0	0	0	0	0	0	0	0	0	0	0	0.21322	0	0	0	0	0	0	0	0	0	0	0	0	0	0	0	0	0	0	0	0	0	0	0.00444208
ABC_transporter_branched-chain_amino_acid_(TC_3.A.1.4.1)	0	0	0	0	0	0	0	0	0.151688	0	0	0	0	0	0	0	0	0	0	0	0	0	0	0	0	0	0	0	0.0539374	0	0	0	0	0	0	0	0	0	0	0	0	0	0	0	0	0	0	0	0.00428385
Transcription_elongation_factors,_archaeal	0	0	0	0	0	0	0	0	0	0	0	0	0	0	0	0	0	0	0	0	0	0	0	0	0	0	0.201613	0	0	0	0	0	0	0	0	0	0	0	0	0	0	0	0	0	0	0	0	0	0.00420027
YgjD_and_YeaZ	0	0	0.0919963	0	0	0	0	0	0	0	0	0	0	0	0	0	0	0.0547495	0	0	0	0	0	0	0	0	0	0	0.0539374	0	0	0	0	0	0	0	0	0	0	0	0	0	0	0	0	0	0	0	0.0041809
Toxin-antitoxin_systems_(other_than_RelBE_and_MazEF)	0	0	0	0	0	0	0	0	0	0	0	0	0	0	0	0	0	0	0	0	0	0	0	0	0	0	0	0	0.0539374	0	0	0	0.0925069	0	0	0	0	0	0	0	0	0	0	0	0	0	0.0535045	0	0.0041656
Additional_flagellar_genes_in_Vibrionales	0	0	0	0	0	0	0	0	0	0	0	0	0	0	0	0	0	0	0	0	0	0.199402	0	0	0	0	0	0	0	0	0	0	0	0	0	0	0	0	0	0	0	0	0	0	0	0	0	0	0.0041542
Yfa_cluster	0	0	0	0	0	0	0	0	0.0379219	0	0	0	0	0	0	0	0	0	0	0	0	0	0	0	0	0.10661	0	0	0.0539374	0	0	0	0	0	0	0	0	0	0	0	0	0	0	0	0	0	0	0	0.00413477
L-ascorbate_utilization_(and_related_gene_clusters)	0	0	0	0	0.114025	0	0	0	0	0	0	0	0	0	0	0	0.0514933	0.0273748	0	0	0	0	0	0	0	0	0	0	0	0	0	0	0	0	0	0	0	0	0	0	0	0	0	0	0	0	0	0	0.00401861
Predicted_secretion_system_X	0	0	0	0	0	0	0	0	0	0	0	0	0	0	0	0	0	0	0	0	0	0	0	0	0	0	0	0	0	0	0	0	0	0	0	0	0	0	0	0	0	0.189753	0	0	0	0	0	0	0.00395319
Sex_pheromones_in_Enterococcus_faecalis_and_other_Firmicutes	0	0	0	0	0	0	0	0	0	0	0	0	0	0	0	0	0	0	0	0	0	0	0	0	0	0	0	0	0	0	0	0	0	0	0	0	0	0	0	0	0	0.189753	0	0	0	0	0	0	0.00395319
Phage_tail_proteins_2	0	0	0	0	0	0	0	0	0.0379219	0	0	0	0	0	0	0	0.0514933	0	0	0	0	0	0	0	0	0	0	0	0.0539374	0	0	0	0.0462535	0	0	0	0	0	0	0	0	0	0	0	0	0	0	0	0.00395013
mcm5s2U_biosynthesis_in_tRNA	0	0	0	0	0	0	0	0	0	0	0	0	0	0	0	0	0	0	0	0	0.164609	0	0	0	0	0	0	0	0	0	0	0	0	0	0	0	0	0	0	0	0	0	0	0	0	0	0	0	0.00342936
CBSS-316273.3.peg.2378	0	0	0	0	0.0570125	0	0	0	0	0	0	0	0	0	0	0	0	0	0	0	0	0	0	0	0	0	0	0	0	0	0	0	0	0	0	0	0	0	0	0	0	0	0	0	0	0	0.107009	0	0.00341712
Phage_introns	0	0	0	0	0	0	0	0	0	0	0	0	0	0	0	0	0	0	0	0	0	0	0	0	0	0	0.100806	0	0.0539374	0	0	0	0	0	0	0	0	0	0	0	0	0	0	0	0	0	0	0	0.00322383
Sucrose_utilization	0.118343	0	0	0	0	0	0	0	0	0	0	0	0	0	0	0	0	0	0	0	0	0	0	0	0	0	0	0	0.0269687	0	0	0	0	0	0	0	0	0	0	0	0	0	0	0	0	0	0	0	0.00302733
Unspecified_monosaccharide_transport_cluster	0	0	0	0	0	0	0	0	0.0379219	0	0	0	0	0	0	0	0	0	0	0	0	0	0	0	0	0	0	0	0	0	0	0	0	0	0	0	0	0	0	0	0	0	0	0	0	0	0.107009	0	0.0030194
Glycolate,_glyoxylate_interconversions	0	0	0	0	0	0	0	0	0	0	0	0	0	0	0	0	0	0	0	0	0	0	0	0	0	0	0	0	0	0	0	0	0	0	0	0	0	0	0	0	0.0892857	0	0	0	0	0	0.0535045	0	0.0029748
Nitrosative_stress	0	0	0	0	0	0	0	0	0.113766	0	0	0	0	0	0	0	0	0.0273748	0	0	0	0	0	0	0	0	0	0	0	0	0	0	0	0	0	0	0	0	0	0	0	0	0	0	0	0	0	0	0.00294043
Polysaccharide_deacetylases	0	0	0	0	0	0	0	0	0	0	0	0	0	0	0	0	0	0	0	0	0	0	0	0	0	0	0	0	0	0	0	0	0	0	0	0	0	0	0	0	0	0	0	0	0	0	0.107009	0	0.00222936
Dipeptidases_(EC_3.4.13.-)	0	0	0	0	0	0	0	0	0	0	0	0	0	0	0	0	0	0.0821243	0	0	0	0	0	0	0	0	0	0	0	0	0	0	0	0	0	0	0	0	0	0	0	0	0	0	0	0	0	0	0.00171092
Urea_decomposition	0	0	0	0	0	0	0	0	0	0	0	0	0	0	0	0	0	0	0	0	0	0	0	0.0687994	0	0	0	0	0	0	0	0	0	0	0	0	0	0	0	0	0	0	0	0	0	0	0	0	0.00143332
CBSS-257314.1.peg.752	0	0	0	0	0	0	0	0	0	0	0	0	0	0	0	0	0	0	0	0	0	0	0	0	0	0	0	0	0.0539374	0	0	0	0	0	0	0	0	0	0	0	0	0	0	0	0	0	0	0	0.0011237

## Sheet: Functions-Level4
Functions	17ZD1H	17ZD2H	17ZD3H	17ZD4H	1ZD1H	1ZD2H	1ZD3H	1ZD4H	2094ZD1H	2094ZD2H	2094ZD3H	2094ZD4H	29ZD1H	29ZD2H	29ZD3H	29ZD4H	77D1H	77D2H	77D3H	77D4H	8ZD1H	8ZD2H	8ZD3H	8ZD4H	126D1L	126D2L	126D3L	126D4L	162ZD1L	162ZD2L	162ZD3L	162ZD4L	20LZD1L	20LZD2L	20LZD3L	20LZD4L	2ZD1L	2ZD2L	2ZD3L	2ZD4L	60ZD1L	60ZD2L	60ZD3L	60ZD4L	91ZD1L	91ZD2L	91ZD3L	91ZD4L	rowMeans(percent_core_L4_metagenome)
Pyruvate,phosphate dikinase (EC 2.7.9.1)	1.93939	1.60692	1.26701	1.79445	3.11033	3.90071	4.76974	3.04348	2.23679	8.44646	1.72071	6.53465	6.24	6.85096	12.3746	4.87484	2.4236	2.56196	7.04648	2.57127	4.10729	2.57467	3.25765	1.89341	7.57021	2.07424	3.7037	2.66584	2.43085	3.83333	10.6952	2.9361	2.72045	6.22568	4.31796	2.30375	4.43174	3.15877	4.05278	2.5641	2.17794	3.11587	3.92817	3.49345	9.11111	4.72542	2.56267	5.26316	4.10854
Translation elongation factor Tu	2.24242	2.10136	2.53402	3.75204	2.23005	1.41844	3.94737	1.3913	2.35249	2.5641	2.44871	4.35644	3.52	2.28365	3.67893	3.29381	2.26554	2.00501	2.84858	2.06819	2.51467	2.36869	4.24482	2.76999	4.7619	2.83843	3.7037	2.72784	1.76027	2	3.47594	4.14508	2.90807	3.89105	2.35525	2.4744	2.14439	2.24439	2.82752	2.65252	1.99259	1.65531	2.91807	2.96943	2.44444	2.93742	2.78552	3.81125	2.78386
Flagellin protein FlaA	1.69697	1.23609	1.54857	1.38662	2.17136	0.35461	0.822368	0.521739	2.46818	2.41327	2.51489	1.58416	0.32	2.28365	2.00669	2.10804	1.6333	1.47591	3.89805	2.51537	1.25733	0.411946	3.65252	0.45582	1.0989	0.655022	6.58436	2.04588	1.67645	0	1.3369	2.07254	3.09568	0.389105	2.35525	1.27986	0.714796	2.41064	2.92177	1.41468	1.39018	0.876339	5.05051	2.18341	2.44444	2.29885	2.78552	2.17786	1.87493
Translation elongation factor G	1.57576	0.988875	1.5955	2.20228	1.11502	0.650118	1.64474	1.21739	2.69958	1.80995	1.91926	1.58416	1.6	2.40385	1.67224	1.97628	1.94942	1.97717	2.69865	2.29178	1.42498	1.02987	2.27048	2.24404	1.9536	1.41921	2.26337	2.47985	1.78821	0.5	0.26738	2.24525	2.06379	3.89105	2.15898	2.4744	1.50107	2.32751	1.88501	1.94518	1.25116	0.778968	2.46914	1.83406	0.444444	1.66028	1.67131	1.81488	1.78395
DNA-directed RNA polymerase beta' subunit (EC 2.7.7.6)	0.969697	0.123609	1.73627	1.54976	1.64319	1.53664	1.31579	0.869565	2.19823	1.5083	1.19126	2.37624	0.8	2.04327	1.00334	1.18577	2.26554	1.83793	0.89955	2.17999	1.17351	0.61792	1.67818	1.64797	2.0757	1.96507	1.64609	3.03782	1.64851	0.833333	0.534759	0.345423	2.86116	1.16732	2.25711	2.30375	1.64403	2.16126	2.63902	1.94518	0.695088	1.36319	2.13244	1.39738	1.33333	1.66028	1.78273	2.72232	1.59383
DNA-directed RNA polymerase beta subunit (EC 2.7.7.6)	0.969697	0.247219	1.40779	1.30506	1.64319	0.768322	0.493421	0.695652	1.54261	1.20664	0.727995	1.18812	0.96	1.68269	0.334448	1.84453	1.15911	1.50376	0.749625	1.9005	0.838223	0.102987	2.56663	0.946704	0.976801	0.545852	1.95473	2.41785	1.48086	1	0.26738	0.518135	1.73546	1.94553	1.07949	1.70648	1.07219	1.57938	2.16777	2.21043	0.973123	0.681597	2.6936	2.00873	0.222222	1.27714	1.72702	1.99637	1.27131
Pyruvate-flavodoxin oxidoreductase (EC 1.2.7.-)	0.969697	0.494438	1.12623	2.03915	1.17371	1.24113	1.48026	0.347826	1.81257	1.05581	1.91926	1.58416	1.44	1.20192	0.668896	0.527009	0.948367	0.891117	1.34933	1.39743	1.59262	0.411946	1.38203	1.22721	1.7094	0.655022	2.6749	1.42591	0.866164	0.166667	0.534759	0.172712	1.78236	0.77821	1.6683	1.70648	0.714796	0.914381	1.69651	2.21043	1.11214	0.681597	1.3468	1.22271	1.33333	0.893997	1.78273	1.27042	1.20006
Preprotein translocase secY subunit (TC 3.A.5.1.1)	1.0303	0.618047	1.17316	1.22349	0.821596	0.768322	0.822368	0.869565	1.73544	1.05581	1.32363	1.18812	0.32	1.44231	1.00334	1.84453	0.737619	1.16959	1.64918	1.28563	2.01174	0.514933	1.38203	1.50771	1.7094	1.0917	1.85185	1.6119	0.698519	0.833333	0.534759	0.863558	1.17261	1.16732	1.27576	1.19454	1.00071	1.41313	1.79076	1.32626	0.926784	1.16845	1.6835	0.960699	0	0.766284	0.779944	1.27042	1.13731
Cellobiose phosphorylase (EC 2.4.1.-)	0.666667	0.865266	0.0938527	1.54976	0.64554	1.00473	2.46711	1.47826	0.347088	3.16742	0.595632	1.18812	1.92	1.32212	1.33779	0.658762	0.737619	0.334169	2.24888	0.447177	1.5088	0.61792	0.197433	0.631136	2.442	0.10917	0.205761	0.433974	0.838223	1.83333	6.14973	2.41796	0.469043	0.77821	0.785083	0.682594	0.786276	0.831255	0.471254	0.353669	0.231696	1.26582	1.45903	0.524017	2.22222	1.02171	0.167131	1.99637	1.13556
SSU ribosomal protein S3p (S3e)	0.545455	0.370828	1.40779	0.978793	0.880282	0.472813	1.64474	1.21739	1.19553	0.754148	0.727995	1.9802	0.48	0.841346	0.334448	1.31752	0.842993	1.14174	1.34933	0.894354	0.922045	1.13285	1.08588	1.19215	0.732601	0.436681	1.23457	1.98388	0.754401	0.833333	0.534759	1.89983	1.50094	1.16732	0.883219	1.45051	1.07219	0.914381	1.22526	1.06101	0.55607	0.97371	1.0101	0.960699	1.55556	0.63857	0.724234	0.725953	1.01126
LSU ribosomal protein L7/L12 (P1/P2)	0.424242	0.123609	0.938527	1.22349	0.880282	1.00473	1.64474	0.608696	1.46548	0.904977	0.926539	1.9802	0	0.961538	0.334448	1.31752	0.632244	1.25313	0.449775	1.11794	0.754401	0.514933	1.38203	0.806452	0.976801	0.655022	1.02881	1.11593	0.838223	1	0.802139	1.89983	0.65666	1.55642	0.785083	0.853242	0.500357	1.24688	1.22526	1.06101	0.787766	0.681597	1.45903	0.786026	0.666667	0.63857	1.16992	2.17786	0.962897
DNA-directed RNA polymerase alpha subunit (EC 2.7.7.6)	0.787879	0.370828	1.54857	1.87602	0.997653	0.945626	0.657895	0.956522	1.34979	0.754148	0.661813	2.17822	0	1.92308	0.668896	1.44928	0.790306	0.75188	1.1994	1.00615	1.25733	0.30896	0.493583	1.36746	0.732601	0.545852	0.720165	0.867948	0.72646	1.33333	0.802139	0.863558	0.844278	1.16732	0.785083	1.27986	0.571837	0.914381	1.13101	1.59151	0.417053	0.778968	1.0101	0.69869	0.444444	1.27714	0.835655	1.27042	0.956481
LSU ribosomal protein L10p (P0)	0.363636	0.123609	1.07931	0.570962	0.352113	0.531915	0.164474	0.173913	0.848438	1.05581	0.99272	0.990099	0	0.721154	1.00334	1.44928	0.842993	0.891117	0.449775	0.894354	1.17351	0.411946	1.1846	0.841515	0.610501	0.655022	1.44033	1.17793	0.502934	0.833333	0.534759	1.38169	1.0788	1.16732	0.588813	1.53584	0.857756	1.08063	1.03676	0.618921	0.695088	0.389484	1.12233	1.13537	0	0.766284	0.557103	1.99637	0.809874
Transcription antitermination protein NusG	0.363636	0.123609	1.17316	0.978793	1.11502	0.531915	0.657895	0.434783	1.04126	0.301659	0.794176	0.990099	0	1.32212	0	1.84453	0.89568	0.779727	1.04948	0.78256	1.25733	0.411946	1.57947	0.841515	0.4884	0.655022	0.823045	0.929944	0.558815	0.666667	1.06952	2.24525	0.750469	0.389105	0.883219	1.02389	0.714796	0.415628	0.848256	0.972591	0.463392	0.389484	1.0101	1.13537	0	0.510856	0.835655	1.27042	0.798339
SSU ribosomal protein S1p	0.424242	0.370828	0.938527	0.652529	0.997653	0.650118	0.657895	1.04348	1.0027	0.904977	0.727995	0.594059	0.32	0.841346	2.00669	0.922266	1.05374	1.00251	0.89955	0.447177	0.419111	0.61792	1.38203	0.701262	0.2442	0.764192	0.925926	0.99194	0.558815	0.5	0.534759	1.38169	0.891182	1.16732	0.785083	0.853242	0.500357	0.74813	0.754006	0.353669	0.55607	0.292113	1.23457	0.611354	0.444444	0.383142	1.00279	1.63339	0.785229
LSU ribosomal protein L20p	0.363636	0.494438	0.422337	0.978793	0.821596	0.70922	1.48026	0.347826	1.0027	0.904977	0.661813	0.792079	0.16	0.360577	1.33779	0.658762	0.316122	0.807574	0.89955	0.614869	0.502934	0.514933	0.789733	0.596073	0.854701	0.655022	1.02881	0.743955	0.419111	0.333333	1.3369	1.03627	0.750469	2.33463	0.490677	0.59727	0.214439	0.665004	0.565504	0.972591	0.973123	0.389484	1.0101	1.39738	1.33333	0.383142	0.612813	1.08893	0.765116
LSU ribosomal protein L3p (L3e)	0.363636	1.23609	0.703895	1.54976	0.469484	0.295508	0.986842	0.173913	0.462784	1.20664	0.529451	1.38614	0.96	0.961538	0.334448	1.18577	0.474183	0.779727	1.04948	0.614869	1.00587	1.02987	0.987167	0.666199	0.976801	0.982533	0.617284	0.49597	0.419111	0.166667	0	0.518135	0.984991	0.77821	0.785083	1.10922	0.929235	1.33001	0.942507	0.707339	0.463392	0.194742	1.12233	0.349345	0.444444	0.510856	0.779944	1.27042	0.756079
LSU ribosomal protein L1p (L10Ae)	0.727273	0.865266	0.985453	1.06036	0.586854	0.177305	0.493421	0.521739	1.54261	0.301659	0.794176	0.792079	0.48	0.721154	0.668896	0.790514	0.474183	0.612643	1.1994	1.11794	1.00587	0.823893	0.29615	0.701262	0.854701	0.436681	0.308642	0.681959	0.698519	0.166667	0.26738	1.38169	0.844278	1.94553	1.07949	1.19454	0.500357	0.415628	0.282752	0.707339	0.463392	0.389484	1.12233	0.69869	0.444444	0.383142	0.891365	1.45191	0.736479
ethylmalonyl-CoA mutase	0.545455	0.370828	0.51619	0.734095	1.11502	2.06856	0.657895	0.347826	0.887003	1.20664	0.330907	0.19802	0.32	0.600962	0	0	0.89568	1.16959	1.04948	0.78256	0.335289	0.205973	1.28332	0	0.2442	0.982533	1.02881	0.99194	0.838223	1.16667	1.06952	0.518135	1.17261	0.77821	0.686948	0.767918	0.357398	0.914381	0.659755	0.442087	0.787766	0.584226	1.12233	2.00873	0.888889	0.893997	0.278552	0.544465	0.736449
NADP-specific glutamate dehydrogenase (EC 1.4.1.4)	0.787879	0.370828	0.563116	0.489396	0.410798	0.591017	0.657895	0.869565	0.848438	0.904977	0.794176	0.594059	0.8	0.841346	0.668896	2.10804	0.948367	0.64049	0.89955	0.726663	0.670578	0.411946	0.394867	0.876578	0.610501	0.764192	0.308642	0.309981	0.474993	0.333333	1.06952	0.345423	0.562852	0.77821	0.686948	1.02389	0.428878	1.24688	0.848256	0.707339	0.741427	0.292113	0.3367	1.48472	0.888889	0.510856	0.557103	0.907441	0.710178
Methylmalonyl-CoA mutase (EC 5.4.99.2)	0.363636	0.494438	0.51619	0.40783	0.528169	1.00473	0.657895	0.521739	1.04126	1.5083	0.661813	0	0.32	0.480769	1.67224	0.790514	0.684932	0.75188	1.49925	1.06205	0.670578	0.411946	0.5923	0.315568	0.4884	0.873362	0.823045	0.929944	0.782341	0.666667	0	1.03627	0.844278	1.55642	0.883219	0.767918	0.142959	0.74813	0.565504	0.530504	0.370714	0.389484	0.3367	0.960699	1.33333	0.255428	0.389972	1.08893	0.702547
Endo-1,4-beta-xylanase A precursor (EC 3.2.1.8)	0.606061	0.123609	0	0.244698	0.704225	0.295508	2.46711	1.47826	0	1.05581	0.264725	0.39604	1.76	0.600962	1.33779	0.263505	0.263435	0.11139	0.89955	0.447177	1.00587	0.205973	0.0987167	0.175316	0.732601	0.10917	0.411523	0.185989	0.502934	2.83333	5.08021	1.72712	0.234522	0.389105	0.294406	0.426621	1.00071	0.249377	0	0	0.0926784	0.97371	0.224467	0.262009	0.666667	0.63857	0.111421	0.725953	0.680809
Glycogen phosphorylase (EC 2.4.1.1)	0.606061	0.618047	0.375411	0.489396	0.469484	0.70922	1.15132	0.869565	0.50135	1.35747	0.463269	0.39604	0.96	0.961538	0.334448	0.527009	0.474183	0.501253	0.29985	0.838457	1.00587	0.514933	0.493583	0.946704	0.732601	0.218341	0.205761	0.681959	0.558815	0.666667	1.3369	0	0.515947	0	0.588813	0.853242	0.571837	0.997506	0.471254	0.884173	0.278035	1.46056	0.3367	0.611354	1.55556	0.766284	0.668524	0.544465	0.653536
SSU ribosomal protein S5p (S2e)	0.606061	0.988875	0.187705	0.815661	0.469484	0.531915	0.657895	0.956522	0.732742	0.452489	0.264725	0.990099	0.16	0.600962	0.668896	1.05402	0.210748	0.473406	1.04948	0.614869	0.586756	0.514933	0.493583	0.666199	0.4884	0.327511	0.514403	0.99194	0.391171	0.666667	0.802139	1.03627	0.65666	1.16732	0.686948	0.938567	0.214439	0.498753	1.13101	0.795756	0.278035	0.389484	1.23457	0.436681	0.666667	0.63857	0.501393	0.362976	0.636757
LSU ribosomal protein L5p (L11e)	0.606061	0.494438	0.703895	0.734095	0.352113	0.35461	1.31579	0.869565	1.0027	1.20664	0.397088	1.18812	0.48	0.600962	1.00334	0.395257	0.316122	0.584795	1.34933	0.670766	0.754401	0.411946	0.691017	0.56101	0.732601	0.873362	0.720165	0.433974	0.391171	0.5	0	0.345423	0.469043	0	0.883219	0.767918	0.643317	0.831255	0.565504	0.884173	0.509731	0.194742	0.897868	0.524017	0.888889	0.510856	0.612813	0.181488	0.63345
LSU ribosomal protein L2p (L8e)	0.363636	0.370828	0.8916	1.22349	0.469484	0.177305	0.493421	0.695652	0.809873	0.452489	0.99272	1.38614	0.48	0.721154	0.668896	0.790514	0.579557	0.529101	1.04948	0.503074	0.670578	0.411946	0.5923	0.596073	0.610501	0.436681	1.13169	0.681959	0.36323	0	0	0.863558	0.515947	0.77821	0.588813	0.853242	1.07219	0.74813	0.659755	0.884173	0.370714	0.097371	0.785634	0.611354	0	0.766284	0.334262	0.725953	0.620812
LSU ribosomal protein L6p (L9e)	0.121212	0.247219	0.51619	0.734095	0.176056	0.177305	0.493421	0.695652	0.925569	0.904977	0.860357	0.39604	0.32	0.961538	0.668896	0.527009	0.52687	0.863269	1.04948	0.223589	0.419111	0.30896	0.394867	0.350631	0.3663	0.436681	0.617284	0.867948	0.335289	0.5	0.534759	1.03627	0.515947	1.55642	0.883219	0.938567	0.929235	0.332502	0.659755	0.884173	0.60241	0	0.897868	0.436681	0.444444	0.510856	0.278552	0.907441	0.590311
Phosphoenolpyruvate carboxykinase [ATP] (EC 4.1.1.49)	0.606061	0.370828	0.610042	0.815661	0.880282	1.24113	0.328947	0.0869565	0.964134	0.452489	0.330907	0.39604	0.16	0.360577	0.334448	0.922266	0.474183	0.835422	1.04948	1.06205	0.251467	0.30896	0.691017	0.490884	0.3663	1.20087	0.411523	0.805952	0.642638	0.5	0.802139	1.03627	0.891182	0.389105	0.588813	0.426621	0.214439	0.665004	0.188501	0.353669	0.787766	0.681597	0.561167	0.436681	0.666667	0.127714	0.779944	0.181488	0.577714
LSU ribosomal protein L11p (L12e)	0.242424	0.247219	0.8916	0.570962	0.352113	0.591017	0.657895	0.26087	0.655611	0.301659	0.529451	1.38614	0	0.721154	0.668896	0.658762	0.579557	0.417711	0.5997	0.558971	0.670578	0.514933	0.789733	0.806452	0.3663	0.218341	0.411523	0.49597	0.391171	0.166667	0.26738	1.03627	0.422139	1.16732	0.981354	0.767918	0.357398	0.332502	0.565504	0.618921	0.463392	0.292113	0.448934	0.436681	0	1.27714	0.612813	0.544465	0.548242
SSU ribosomal protein S11p (S14e)	0.606061	0.247219	0.281558	0.652529	0.704225	0.472813	0.822368	0.434783	0.539915	0.904977	0.264725	0.594059	0.16	0.600962	0	0.263505	0.737619	0.473406	0.5997	0.39128	0.502934	0.514933	0.29615	0.841515	0.4884	0.873362	0.617284	0.247985	0.586756	1.16667	0	0.863558	0.515947	1.16732	0.588813	0.853242	0.428878	0.831255	0.377003	0.618921	0.278035	0.486855	0.673401	0.349345	0	0.893997	0.222841	0.725953	0.53673
Translation elongation factor Ts	0.363636	0	0.656969	0.326264	0.293427	0.35461	0.164474	0.173913	0.964134	0.301659	0.264725	1.38614	0	0.600962	1.00334	0.790514	0.89568	0.584795	0.149925	0.447177	0.586756	0	0.88845	0.315568	0.732601	0.545852	0.411523	0.743955	0.614697	0	0.534759	0	0.515947	0.389105	0.588813	0.511945	0.142959	0.997506	1.03676	0.530504	0.60241	0.584226	2.13244	0.611354	0	0.63857	0.557103	0.725953	0.534627
LSU ribosomal protein L18p (L5e)	0.363636	0.618047	0.469263	0.897227	0.586854	0.295508	0.657895	0.869565	0.732742	0.452489	0.727995	0.792079	0.16	0.360577	0.334448	0.922266	0.421496	0.668338	0.449775	0.447177	0.754401	0.61792	0.5923	0.525947	0.1221	0.545852	0.411523	0.557967	0.614697	0.333333	0.26738	0.863558	0.422139	0.389105	0.490677	0.682594	0.714796	0.498753	0.659755	0.442087	0.509731	0.389484	0.897868	0.436681	0	0.255428	0.389972	0.907441	0.531685
LSU ribosomal protein L14p (L23e)	0.424242	0.123609	0.610042	0.40783	0.234742	0.35461	1.15132	0.347826	0.694177	0.452489	0.198544	0.39604	0.16	0.841346	0.334448	0.395257	0.579557	0.75188	0.749625	0.670766	0.586756	0.720906	0.493583	0.280505	0.610501	0.764192	0.514403	0.929944	0.558815	0.5	0.26738	0.863558	0.609756	0.389105	0.981354	0.59727	0.214439	0.415628	0.377003	0.795756	0.463392	0.389484	1.45903	0.524017	0.222222	0.127714	0.334262	0.544465	0.529454
SSU ribosomal protein S2p (SAe)	0.363636	0	0.938527	0.570962	0.117371	0.531915	0.328947	0.434783	0.655611	0.754148	0.529451	0.39604	0.16	0.841346	0	0.658762	0.579557	0.501253	0.749625	0.670766	0.922045	0	0.789733	0.596073	0.610501	0.10917	0.720165	0.619963	0.335289	0.5	0	0.345423	0.422139	1.16732	0.490677	0.767918	0.428878	0.498753	0.942507	0.265252	0.370714	0.194742	0.673401	0.611354	0	0.510856	0.389972	1.08893	0.503218
SSU ribosomal protein S8p (S15Ae)	0.242424	0.494438	0.375411	0.897227	0.293427	0.236407	0.493421	0.26087	0.539915	0.754148	0.463269	0.594059	0.32	0.360577	0.668896	0.395257	0.52687	0.362016	0.89955	0.223589	0.586756	0.102987	0.691017	0.385694	0.4884	0.436681	0.411523	0.557967	0.36323	0	0.534759	1.20898	0.703565	1.55642	0.883219	0.341297	0.714796	0.498753	0.377003	0.707339	0.278035	0.292113	0.448934	0.174672	0.444444	0.766284	0.222841	0.362976	0.498801
SSU ribosomal protein S7p (S5e)	0.30303	0.247219	0.51619	0.489396	0.176056	0.295508	0.164474	0.434783	0.385654	0.15083	0.595632	1.18812	0.48	0.600962	0.668896	0.527009	0.474183	0.501253	0.149925	0.838457	0.419111	0.514933	0.394867	0.315568	0.2442	0.545852	0.514403	0.123993	0.419111	0.5	0	0.863558	0.234522	1.55642	0.686948	0.938567	0.643317	0.498753	0.659755	0.618921	0.278035	0.389484	1.0101	0.69869	0.666667	0.510856	0.278552	0.181488	0.497797
LSU ribosomal protein L15p (L27Ae)	0.484848	0.494438	0.610042	0.978793	0.234742	0.177305	0.164474	0.521739	0.617046	0.301659	0.330907	1.38614	0.96	0.961538	0	0.527009	0.52687	0.306321	0.449775	0.558971	0.502934	0.411946	0.691017	0.490884	0	0.436681	0.308642	0.371978	0.279408	0.166667	0.26738	0.345423	0.515947	1.16732	0.294406	0.853242	0.500357	0.581879	0.565504	0.972591	0.278035	0.292113	0.448934	0.174672	0.888889	0.383142	0.278552	0.544465	0.491784
LSU ribosomal protein L4p (L1e)	0.363636	0.123609	0.610042	0.652529	0.117371	0.531915	0.657895	0.347826	0.732742	0.754148	0.661813	0.39604	0.16	0.480769	0	0.658762	0.368809	0.250627	0.5997	0.279486	0.838223	0.411946	0.493583	0.385694	0.4884	0.436681	0.720165	0.619963	0.447052	0.333333	0	1.03627	0.375235	0.389105	0.981354	0.853242	0.643317	0.498753	0.377003	0.618921	0.370714	0.194742	1.45903	0.349345	0	0	0.389972	0.362976	0.475474
Phosphoglycerate kinase (EC 2.7.2.3)	0.545455	0.123609	0.656969	0.734095	0.704225	0.768322	0.493421	0.434783	1.0027	0.301659	0.330907	0.792079	0	0.240385	0.334448	0.395257	0.368809	0.417711	0.89955	0.447177	0	0.514933	0.691017	0.45582	0.3663	0.436681	0.720165	0.433974	0.670578	0.5	0.26738	0.345423	0.750469	0.389105	0.490677	0	0.142959	0.332502	0.659755	0.707339	0.880445	0.486855	0.561167	0.873362	0	0.383142	0.445682	0	0.468694
SSU ribosomal protein S13p (S18e)	0.363636	0	0.563116	0.570962	0.410798	0.295508	0.164474	0.0869565	0.655611	0.15083	0.529451	0.792079	0	0.360577	0	0.658762	0.579557	0.334169	0.89955	0.558971	0.251467	0.411946	0.493583	0.596073	0.4884	0.545852	0.514403	0.247985	0.279408	0.666667	0.534759	0.518135	0.515947	0	0.588813	0.511945	0.428878	0.581879	0.848256	0.618921	0.417053	0.389484	1.3468	0.0873362	0.666667	0.766284	0.389972	0.725953	0.466831
Pyruvate formate-lyase (EC 2.3.1.54)	0.484848	0.247219	0.281558	0.734095	0.410798	0.236407	0.164474	0.347826	0.462784	0.904977	0.397088	1.38614	0	0.120192	1.00334	0.790514	0.210748	0.501253	0.149925	0.335383	0.670578	0.411946	0.88845	0.210379	0.610501	0.218341	0.102881	0.681959	0.307348	0.666667	0	0	0.32833	0.77821	0.883219	0.255973	0.285919	0.997506	0.565504	0.618921	0.278035	0.778968	0.112233	1.22271	0.222222	0	0.222841	0.362976	0.455254
predicted xylose isomerase	0.242424	0.123609	0.140779	0.326264	0.821596	0.650118	0.657895	0.0869565	0.617046	0.452489	0.264725	0.39604	0.16	0.480769	1.00334	0.395257	0.474183	0.334169	0.5997	0.503074	0.335289	0.30896	0.394867	0.140252	0.3663	0.545852	0.411523	0.309981	0.754401	0.166667	0.802139	0.345423	0.375235	0.389105	0.294406	0.255973	0.214439	0.498753	0.188501	0.176835	0.55607	0.194742	1.23457	1.04803	1.11111	0.766284	0.167131	0.544465	0.450578
SSU ribosomal protein S4p (S9e)	0.545455	0.123609	0.51619	0.489396	0.528169	0.236407	0.164474	0.26087	0.655611	0.603318	0.595632	0.594059	0.16	0.360577	0	0.395257	0.52687	0.584795	0.89955	0.447177	0.586756	0.205973	0.197433	0.596073	0.1221	0.545852	0.205761	0.619963	0.36323	0.166667	0	0.518135	0.32833	0.77821	0.686948	0.938567	0.643317	0.415628	0.565504	0.530504	0.324374	0.292113	0.448934	0.436681	0	0.510856	0.668524	1.08893	0.44735
LSU ribosomal protein L16p (L10e)	0.484848	0.618047	0.610042	0.570962	0.117371	0.236407	0.986842	0.521739	0.771307	0.15083	0.463269	0	0	0.480769	0	0.395257	0.474183	0.417711	0.5997	0.447177	0.251467	0.514933	0.5923	0.45582	0.4884	0.218341	0.308642	0.371978	0.447052	0.166667	0.26738	1.03627	0.469043	0.389105	0.490677	0.511945	0.214439	0.914381	0.377003	0.530504	0.231696	0.778968	0.3367	0.524017	0	0.510856	0.557103	0.725953	0.438085
Chaperone protein DnaK	0.363636	0.370828	0.281558	0.0815661	0.352113	0.236407	0.657895	0.0869565	0.424219	0.15083	0.463269	0	0.48	0.600962	0	0.263505	1.00105	1.30883	0.449775	0.503074	0.0838223	0.514933	0.394867	0.245442	0.610501	0.655022	0.308642	0.743955	0.474993	0.166667	0.26738	0.172712	0.703565	1.16732	0.294406	0.426621	0.285919	0.74813	0.471254	0.176835	0.60241	0.292113	0.224467	0.174672	0.444444	0.766284	0.334262	0.544465	0.424429
NAD-dependent glyceraldehyde-3-phosphate dehydrogenase (EC 1.2.1.12)	0.363636	0.247219	0.281558	0.40783	0.176056	0.650118	0.328947	0.347826	0.848438	0.301659	0.330907	0.19802	0.64	0.240385	0	0.790514	0.737619	0.362016	0.29985	0.447177	0.419111	0.411946	0.5923	0.350631	0.4884	0.327511	1.02881	0.309981	0.474993	0.333333	0	0	0.32833	0.389105	0.196271	0.341297	0.142959	0.415628	0.377003	0.265252	0.741427	0.584226	0.897868	0.262009	0.888889	0.510856	0.557103	0.362976	0.416625
NAD-dependent malic enzyme (EC 1.1.1.38)	0.424242	0.123609	0	0.244698	0.176056	0	0.986842	1.13043	0	0.452489	0.0661813	0.39604	1.6	0.360577	1.67224	0.263505	0.158061	0.0278474	0.449775	0	0.419111	0.102987	0	0.210379	0.976801	0	0	0.185989	0.195585	1.66667	0.534759	1.03627	0.0469043	0.77821	0.196271	0.341297	0.571837	0.166251	0.471254	0.0884173	0.0463392	0.486855	0.112233	0	1.11111	0.893997	0	0.544465	0.410762
Ferric siderophore transport system, biopolymer transport protein ExbB	0.424242	0.123609	0	0.244698	0.938967	0.295508	0.822368	0.173913	0.347088	0	0.198544	0.19802	0.16	0.240385	0	0.527009	0.632244	0.389864	1.04948	0.335383	0	0.30896	1.08588	0.245442	0.2442	0.436681	0.720165	0.681959	0.447052	0.5	0	0.172712	0.469043	0.389105	0.392542	0.426621	0.142959	0.74813	0.377003	0.176835	0.60241	0.292113	0.897868	0.69869	0.444444	0.255428	0.445682	0.907441	0.408556
LSU ribosomal protein L22p (L17e)	0.424242	0.247219	0.187705	0.652529	0.176056	0	0.822368	0.347826	0.617046	0.301659	0.264725	0.990099	0.16	0.360577	1.00334	0.263505	0.474183	0.529101	0.5997	0.335383	0.502934	0.102987	1.08588	0.245442	0.854701	0.436681	0.205761	0.49597	0.558815	0	0.534759	0.172712	0.469043	0.389105	0.0981354	0.682594	0.357398	0.498753	0.377003	0.176835	0.509731	0.097371	0.561167	0.349345	0.222222	0.255428	0.334262	0.181488	0.406537
Biopolymer transport protein ExbD/TolR	0.30303	0.370828	0.234632	0.489396	0.234742	0.472813	1.31579	0.0869565	0.848438	0	0.0661813	0.594059	0.16	0.480769	0.668896	0	0.263435	0.473406	0.89955	0.279486	0.0838223	0.30896	1.08588	0.175316	0.2442	0.218341	0.617284	0.247985	0.223526	0	0.26738	0.690846	0.515947	0.77821	0.392542	0.170648	0	0.249377	0.377003	0.0884173	0.370714	0.389484	0.897868	0.349345	0.444444	0.766284	0.445682	0.725953	0.403497
Methionine aminopeptidase (EC 3.4.11.18)	0.30303	0.123609	1.07931	0.978793	0.586854	0.0591017	0.164474	0.26087	0.424219	0	0.198544	0.792079	0.32	0.240385	0	0.658762	0.474183	0.250627	0.5997	0.111794	0.502934	0.30896	0.493583	0.876578	0.2442	0.218341	0.102881	0.557967	0.335289	0.333333	0.26738	1.03627	0.562852	0	0.490677	0.59727	0.214439	0.415628	0.848256	0.353669	0.278035	0.292113	0.448934	0.524017	0	0.127714	0.389972	0.725953	0.399449
NAD-reducing hydrogenase subunit HoxF (EC 1.12.1.2)	0.363636	0.370828	0.375411	0.244698	0.117371	0	0.657895	0	0.50135	0	0.529451	0.792079	0.16	0.240385	0.334448	0.790514	0.210748	0.194932	0.5997	0.223589	0.922045	0.205973	0.5923	0.490884	1.3431	0	0.514403	0.185989	0.111763	0	0.26738	0	0.32833	0.389105	0.686948	0.682594	0.786276	0.166251	0.659755	1.14943	0.231696	0.194742	0.897868	0.0873362	0.222222	0.893997	0.222841	0.181488	0.39837
SSU ribosomal protein S10p (S20e)	0.181818	0.247219	0.610042	0.40783	0.234742	0	0.164474	0.173913	0.50135	0.603318	0.264725	0.594059	0	0.480769	0.334448	0.131752	0.316122	0.334169	0.5997	0.279486	0.502934	0.30896	0.789733	0.490884	0.610501	0.327511	0.411523	0.557967	0.335289	0	0.26738	0.345423	0.703565	0.389105	0.686948	0.426621	0.285919	0.665004	0.754006	0.618921	0.324374	0.292113	0.3367	0.349345	0.444444	0.255428	0.445682	0.362976	0.390608
SSU ribosomal protein S6p	0.242424	0.247219	0.797748	0.652529	0.352113	0	0.164474	0.434783	0.347088	0.15083	0.794176	0.39604	0	0	0	0.527009	0.210748	0.417711	1.49925	0.279486	0.922045	0.823893	0.0987167	0.525947	0.1221	0.218341	0.411523	0.309981	0.195585	0.666667	1.06952	0	0.0938086	0	0.490677	0.59727	0.714796	0.665004	0.471254	0.618921	0.185357	0.194742	0.224467	0.174672	0.444444	0.255428	0.668524	0	0.389111
LSU ribosomal protein L17p	0.242424	0.247219	0.469263	0.489396	0.469484	0.177305	0.164474	0.173913	0.539915	0.301659	0.264725	0.594059	0	0.841346	0.334448	0.395257	0.737619	0.222779	0.749625	0.335383	0.167645	0.30896	0.493583	0.280505	0.1221	0.545852	0.411523	0.681959	0.447052	0	0	0	0.32833	0	0.588813	0.682594	0.285919	0.332502	1.31951	0.618921	0.463392	0.584226	0.561167	0.524017	0	0.383142	0.222841	0.544465	0.388527
SSU ribosomal protein S19p (S15e)	0.424242	0.370828	0.469263	0.570962	0.176056	0.295508	0.164474	0.347826	0.617046	0.15083	0.463269	0.594059	0.8	0.600962	0.668896	0.527009	0.210748	0.306321	0.5997	0.39128	0.335289	0	0.394867	0.315568	0.4884	0.327511	0.308642	0.433974	0.447052	0.166667	0	0.690846	0.234522	0.77821	0.196271	0.341297	0.357398	0.332502	0.188501	0.265252	0.324374	0	0.561167	0.0873362	0.888889	0.127714	0.389972	0.362976	0.376968
ClpB protein	0.666667	1.48331	0.328484	0.0815661	0.293427	0.886525	0	0.0869565	0.539915	0	0.397088	0.39604	0	0	0	0	0.790306	0.974659	0.149925	0.279486	0.167645	0.92688	0.0987167	0.140252	0.2442	1.74672	0.102881	0.433974	0.642638	0	0	0	0.562852	1.16732	0	0	0.0714796	0.74813	0.0942507	0.0884173	1.43652	0.486855	0.448934	0.436681	0	0.127714	0.0557103	0.362976	0.373877
4-alpha-glucanotransferase (amylomaltase) (EC 2.4.1.25)	0.363636	0.247219	0.234632	0.40783	0.352113	0.295508	0.657895	0.347826	0.0771307	0.603318	0.198544	0	0.8	0.360577	1.00334	0.658762	0.263435	0.139237	0.5997	0.335383	0.502934	0.61792	0.394867	0.525947	0.4884	0	0	0.309981	0.391171	0.333333	0.534759	0.518135	0.281426	0	0.294406	0.511945	0.285919	0.166251	0.471254	0.353669	0.370714	0.681597	0	0.174672	0.666667	0.510856	0.222841	0.362976	0.373307
LSU ribosomal protein L24p (L26e)	0.545455	0.370828	0.422337	0.489396	0.117371	0.177305	0.822368	0.26087	0.462784	0.603318	0.132363	0.792079	0	0.600962	0.334448	0.658762	0.474183	0.389864	0.449775	0.279486	0.419111	0.30896	0.0987167	0.280505	0.4884	0.436681	0.102881	0.309981	0.167645	0.5	0.26738	0.345423	0.515947	0.389105	0.883219	0.426621	0.571837	0.332502	0.0942507	0.530504	0.185357	0.194742	0.224467	0.174672	0.444444	0	0.501393	0.181488	0.370004
Endoplasmic reticulum chaperon grp78 (BiP)	0	0.370828	0.0469263	0.0815661	0.176056	0	0.986842	0.434783	0	0.904977	0.132363	0.792079	0.32	0.841346	1.33779	0.263505	0.263435	0.139237	0.149925	0	0.335289	0.61792	0	0.525947	0.2442	0.10917	0	0.0619963	0.0838223	0.166667	0.802139	0.863558	0.0469043	1.55642	0.196271	0.255973	0.428878	0.249377	0.188501	0.530504	0	0.292113	0	0	1.11111	0.63857	0.167131	0.544465	0.359554
LSU ribosomal protein L19p	0.606061	0	0.469263	0.40783	0.410798	0.177305	0.164474	0.521739	0.617046	0.452489	0.463269	0.39604	0.32	0.240385	0	0.263505	0.316122	0.389864	0.449775	0.167691	0.335289	0	0.5923	0.45582	0.3663	0.327511	0.411523	0.185989	0.335289	0	0.26738	1.20898	0.375235	0.389105	0.196271	0.341297	0.428878	0.498753	0.188501	0.530504	0.370714	0.389484	0.3367	0.436681	0	0.510856	0.389972	0.362976	0.355541
Periplasmic [Fe] hydrogenase large subunit (EC 1.12.7.2)	0.181818	0	0.469263	0.326264	0.176056	0.118203	0.493421	0	0.50135	0.301659	0.661813	0.39604	0.8	0.360577	0	0.395257	0.368809	0.0835422	0.149925	0.39128	0.754401	0	0.691017	0.631136	0.732601	0.218341	0.102881	0.185989	0.167645	0	0.26738	0.345423	0.422139	0.389105	0.490677	0.59727	0.571837	0	0.377003	0.618921	0.0926784	0.097371	0.3367	0	0.666667	0.766284	0.445682	0.544465	0.347685
LSU ribosomal protein L21p	0.181818	0.123609	0.51619	0.163132	0.0586854	0.118203	0.328947	0.347826	0.732742	0	0.463269	0.792079	0	0.240385	0	0.263505	0.579557	0.668338	0.5997	0.670766	0.251467	0.205973	0.493583	0.420757	0.1221	0	0.514403	0.619963	0.36323	0	0	0.518135	0.281426	0	0.686948	0.59727	0.357398	0.415628	0.377003	0.442087	0.278035	0.486855	0.561167	0.611354	0	0.383142	0.557103	0.181488	0.345318
SSU ribosomal protein S12p (S23e)	0.121212	0.494438	0.328484	0.244698	0.352113	0.35461	0.164474	0.173913	0.578481	0.452489	0.794176	0.792079	0	0.120192	0	0.527009	0.210748	0.334169	0.29985	0.39128	0.670578	0.205973	0.493583	0.56101	0	0.545852	0.205761	0.185989	0.111763	0.166667	0	0.690846	0.140713	0.77821	0.0981354	1.02389	0.285919	0.0831255	0.377003	0.795756	0.185357	0.389484	0.448934	0.436681	0.444444	0.127714	0.334262	0	0.34421
D-Ribose 1,5-phosphomutase (EC 5.4.2.7)	0.242424	0.123609	0.234632	0	0.234742	0.827423	0.986842	0.26087	0.269958	0.301659	0.0661813	0.19802	0.16	0.480769	0	0	0.421496	0.417711	1.04948	0.614869	0.167645	0.102987	0.5923	0.0701262	0.610501	0.327511	0.925926	0.247985	0.391171	0.166667	0.802139	0	0.422139	0.77821	0.196271	0.255973	0.142959	0.249377	0.0942507	0	0.324374	0.584226	0.673401	0.611354	0.222222	0.255428	0.167131	0.181488	0.342801
SSU ribosomal protein S17p (S11e)	0.242424	0.123609	0.328484	0.570962	0.410798	0	0.164474	0.26087	0.50135	0.15083	0.463269	0.990099	0	0.360577	0	0.263505	0.210748	0.278474	0	0.447177	0	0.102987	0.29615	0.315568	0.3663	0.545852	0.514403	0.557967	0.335289	0.166667	0	0.172712	0.65666	0.389105	0.196271	0.341297	0.428878	0.332502	0.471254	0.353669	0.185357	0.292113	0.561167	0.0873362	0.666667	0.63857	0.389972	1.27042	0.341725
Malate dehydrogenase (EC 1.1.1.37)	0.242424	0.247219	0.187705	0.244698	0.704225	0.0591017	0.657895	0.521739	0.308523	0.603318	0.132363	0	0.64	0.120192	0	0	0.105374	0.306321	0.29985	0.111794	0.251467	0.30896	0.5923	0.245442	0.4884	0.10917	0.102881	0.247985	0.474993	0.833333	1.06952	0.863558	0.375235	0.389105	0.294406	0.341297	0.214439	0.166251	0.188501	0.176835	0.278035	0.486855	0.224467	0.349345	0.666667	0.510856	0.167131	0.362976	0.339024
Rubrerythrin	0.181818	0.247219	0.234632	0.326264	0.586854	0.531915	0.493421	0.347826	0.269958	0.15083	0.132363	0.39604	0	0.360577	0.334448	0.131752	0.316122	0.473406	0.449775	0.614869	0.0838223	0.205973	0.691017	0.0350631	0.1221	0.327511	0.617284	0.433974	0.474993	0.5	0.534759	0	0.609756	0	0.196271	0.341297	0.142959	0.581879	0.565504	0.0884173	0.278035	0.194742	0.561167	1.04803	0.222222	0.255428	0.167131	0.181488	0.334186
Translation elongation factor G-related protein	0.0606061	0.247219	0.375411	0.40783	0.469484	0.768322	0.493421	0	0.347088	0.15083	0.132363	0	0	0.120192	0.334448	0.131752	0.316122	0.529101	0.749625	0.447177	0	0.205973	0.789733	0.140252	0.610501	0.218341	0.720165	0.557967	0.195585	0.166667	0	0.172712	0.797373	0	0.588813	0.341297	0.0714796	0.332502	0.471254	0.265252	0.231696	0.292113	0.673401	0.611354	0.444444	0.383142	0.278552	0	0.325866
LSU ribosomal protein L23p (L23Ae)	0.181818	0.247219	0.469263	0.652529	0.176056	0	0	0.347826	0.462784	0.452489	0.529451	0.594059	0.32	0.120192	0	0.527009	0.210748	0.417711	0.449775	0.223589	0.670578	0.102987	0.789733	0.45582	0.1221	0.10917	0.514403	0.185989	0.391171	0	0.26738	0.345423	0.234522	0.77821	0.294406	0.341297	0.0714796	0.249377	0.0942507	0.707339	0.278035	0.389484	0.561167	0.0873362	0	0.63857	0.167131	0.362976	0.324851
LSU ribosomal protein L27p	0.121212	0.247219	0.328484	0.326264	0.234742	0.118203	0	0.347826	0.462784	0.15083	0.264725	0.39604	0	0.480769	0	0.263505	0.421496	0.389864	0.29985	0.167691	0.167645	0.205973	0.5923	0.385694	0.2442	0.218341	0.205761	0.433974	0.195585	0	0	0.690846	0.281426	1.94553	0.294406	0.341297	0.285919	0.581879	0.282752	0.707339	0.139018	0.097371	0.112233	0.524017	0	0.255428	0.389972	0.907441	0.32308
Transketolase (EC 2.2.1.1)	0.30303	0.247219	0.0938527	0.0815661	0.64554	0.945626	0.493421	0.26087	0.50135	0	0.529451	0.39604	0	0.360577	0	0.131752	0.421496	0.473406	0.29985	0.335383	0	0.411946	0.493583	0.175316	0.2442	0.436681	0.308642	0.371978	0.167645	0.166667	0.534759	0.345423	0.515947	0.389105	0	0.341297	0	0.415628	0.282752	0.0884173	0.278035	0.292113	0.673401	0.786026	0.222222	0.127714	0.111421	0.725953	0.321402
MotA/TolQ/ExbB proton channel family protein	0.484848	0.247219	0.375411	0.570962	0.234742	0.236407	0.328947	0	0.347088	0.452489	0.264725	0.19802	0.64	0.841346	0.334448	0.263505	0.316122	0.334169	0.5997	0.279486	0.419111	0.102987	0.493583	0.315568	0.2442	0.218341	0.514403	0.185989	0.251467	0	0	0	0.65666	0	0.490677	0.426621	0.142959	0.0831255	0.565504	0.442087	0.417053	0	0.3367	0.262009	0.222222	0.255428	0.389972	0.544465	0.319391
Heat shock protein 60 family chaperone GroEL	0.0606061	0.247219	0.140779	0.163132	0.293427	0.118203	0.328947	0.608696	0.732742	0.603318	0.264725	0.19802	0.48	0.600962	0	0	0.948367	1.36452	0	0.111794	0.251467	0.823893	0.197433	0.245442	0.3663	0.764192	0.102881	0.309981	0.391171	0.166667	0	0.172712	0.234522	0.389105	0.0981354	0	0.0714796	0.74813	0.0942507	0	0.278035	0.584226	0.224467	0.174672	0.222222	0.383142	0.278552	0.181488	0.312917
Chaperone protein HtpG	0.181818	0.123609	0	0.244698	0.117371	0.236407	0.328947	0.347826	0.0385654	0.452489	0.198544	0	0.32	0.480769	2.00669	0.395257	0.052687	0.584795	0.29985	0	0.335289	0.205973	0	0.350631	0.2442	0.545852	0	0.0619963	0.0558815	0.666667	0.26738	0.863558	0	0.77821	0.294406	0.0853242	0.643317	0.249377	0.188501	0.0884173	0.185357	0.292113	0.112233	0	0.666667	0.766284	0.111421	0.362976	0.309007
Maltose/maltodextrin ABC transporter, permease protein MalF	0.363636	0.123609	0.234632	0.570962	0	0.0591017	0.493421	0.26087	0.269958	0	0.926539	0.594059	0.16	0.240385	0.334448	0.263505	0.158061	0.0835422	0.5997	0.279486	0.754401	0.411946	0.789733	0.385694	0	0.327511	0	0.247985	0.0838223	0.166667	0	0	0.422139	0	0.294406	0.341297	0.357398	0.415628	0.565504	1.23784	0	0.389484	0	0.174672	0	0.893997	0.334262	0	0.304381
LSU ribosomal protein L29p (L35e)	0.30303	0.123609	0.0938527	0.570962	0.293427	0.177305	0.328947	0.26087	0.385654	0	0.0661813	0.39604	0.48	0.360577	0.668896	0.263505	0.210748	0.389864	0	0.279486	0	0.205973	0.29615	0.105189	0.3663	0.218341	0.617284	0.247985	0.279408	0	0	0.863558	0.281426	0.77821	0.490677	0.255973	0.357398	0.415628	0.754006	0.0884173	0.0926784	0.097371	0.224467	0.611354	0	0.510856	0.0557103	0.544465	0.300245
LSU ribosomal protein L13p (L13Ae)	0.242424	0.247219	0.563116	0.489396	0.234742	0.118203	0	0.521739	0.617046	0.452489	0.330907	0.792079	0.16	0.360577	0	0.263505	0.316122	0.306321	0.149925	0.223589	0.251467	0.411946	0.29615	0.525947	0.3663	0	0.411523	0.433974	0.251467	0.666667	0	0	0.140713	0	0.588813	0.341297	0.357398	0.332502	0.188501	0.618921	0.231696	0.292113	0.3367	0.174672	0	0.127714	0.389972	0.181488	0.29807
Protein-export membrane protein SecD (TC 3.A.5.1.1)	0.121212	0	0.51619	0.163132	0.528169	0.35461	0.328947	0	0.771307	0	0.198544	0	0.16	0.240385	0	0	0.421496	0.389864	0.449775	0.167691	0	0.205973	0.29615	0.175316	0.4884	0.327511	0.823045	0.929944	0.307348	0.166667	0.26738	0.172712	0.281426	0.77821	0.392542	0.170648	0.285919	0.0831255	0.377003	0.0884173	0.463392	0.194742	0.785634	0.174672	0.444444	0.127714	0.389972	0	0.291867
Polyribonucleotide nucleotidyltransferase (EC 2.7.7.8)	0.363636	0.618047	0.234632	0.0815661	0.293427	0.118203	0.328947	0.347826	0.462784	0	0.198544	0.594059	0	0	0	0	0.790306	0.306321	0.149925	0.279486	0.167645	0.61792	0.0987167	0.490884	0.3663	0.436681	0.823045	0.619963	0.307348	0.166667	0	0.172712	0.375235	0	0.294406	0.511945	0.500357	0.0831255	0.377003	0.618921	0.231696	0.097371	0.448934	0.349345	0	0.255428	0.389972	0	0.291028
Ferric siderophore transport system, periplasmic binding protein TonB	0.242424	0	0.187705	0.163132	0.117371	0.591017	0.164474	0.0869565	0.269958	0.15083	0.132363	0.19802	0	0.240385	0.334448	0.131752	0.316122	0.306321	0.29985	0.39128	0.251467	0	0.5923	0.105189	0.2442	0.327511	0.514403	0.371978	0.279408	0.333333	0	0.345423	0.515947	1.16732	0.196271	0.0853242	0.142959	0.332502	0.188501	0.265252	0.463392	0.389484	0.112233	0.349345	0.444444	0.63857	0.445682	0.362976	0.287288
SSU ribosomal protein S9p (S16e)	0.0606061	0.123609	0.234632	0.163132	0.176056	0.0591017	0.164474	0.173913	0.347088	0.452489	0.463269	0.19802	0.32	0	0	0	0.316122	0.194932	0.29985	0.167691	0.502934	0.514933	0	0.45582	0.610501	0	0.205761	0.619963	0.307348	0	0.26738	0.345423	0.0469043	0.77821	0.196271	0	0.357398	0.332502	0.565504	0.884173	0.0926784	0.194742	0.224467	0.524017	0	0.255428	0.557103	0.725953	0.280842
Pyrophosphate--fructose 6-phosphate 1-phosphotransferase, beta subunit (EC 2.7.1.90)	0.0606061	0	0	0.163132	0.352113	0.0591017	0.822368	0.869565	0.0385654	0.301659	0.132363	0	0.8	0.240385	0.334448	0	0.052687	0.0835422	0	0.111794	0.0838223	0.205973	0.29615	0.175316	0.610501	0.10917	0.102881	0.123993	0.251467	0	1.3369	0.518135	0.234522	0	0.392542	0.255973	0.0714796	0.249377	0	0.0884173	0.231696	0.194742	0.224467	0.174672	1.33333	0.63857	0.111421	0.725953	0.274246
NAD-specific glutamate dehydrogenase (EC 1.4.1.2)	0.181818	0.123609	0.281558	0.163132	0.117371	0.472813	0.328947	0	0.308523	0.452489	0.0661813	0	0	0.600962	0.334448	0.263505	0.316122	0.417711	0.29985	0.335383	0.167645	0.30896	0.197433	0.105189	0.3663	0.436681	0.823045	0.0619963	0.279408	0.333333	0	0	0.187617	0	0.294406	0.255973	0.214439	0.249377	0.188501	0.176835	0.324374	0.292113	0.224467	0.174672	0.444444	1.02171	0.0557103	0.907441	0.274094
decarboxylase	0.181818	0	0.0938527	0.326264	0.469484	0.886525	0.164474	0.434783	0.192827	0.301659	0.264725	0.594059	0	0.240385	0	0.131752	0.368809	0.334169	0.149925	0.223589	0.251467	0.205973	0.493583	0.175316	0.1221	0.545852	0.720165	0.185989	0.530875	0.333333	0	0.172712	0.422139	0.389105	0.588813	0.170648	0.142959	0.166251	0.0942507	0.0884173	0.324374	0.097371	0.224467	0.174672	0.444444	0.255428	0.445682	0	0.273448
LSU ribosomal protein L33p	0.242424	0	0.234632	0.40783	0.410798	0.118203	0.328947	0.0869565	0.269958	0.452489	0.330907	0.594059	0.48	0.240385	0	0.263505	0.368809	0.11139	0.149925	0.335383	0.251467	0.205973	0.493583	0.175316	0.2442	0.545852	0.205761	0.123993	0.167645	0.333333	0.26738	0.518135	0.187617	0	0.392542	0.170648	0.285919	0.166251	0.377003	0.442087	0.231696	0.389484	0.3367	0.174672	0	0.255428	0.222841	0.362976	0.269898
ATP-dependent DNA helicase RecQ	0.0606061	0.123609	0.0469263	0	0.528169	1.18203	0.328947	0	0.154261	0.603318	0	0.39604	0	0.360577	0	0.131752	0.421496	0.556948	0	0.726663	0.251467	0	0.29615	0	0	0.436681	0.308642	0.371978	0.279408	0.5	0	0.518135	0.375235	0.77821	0.294406	0.0853242	0	0.498753	0.0942507	0	0.509731	0.584226	0.224467	0.524017	0	0.127714	0.167131	0	0.267652
Translation initiation factor 1	0.181818	0.123609	0.422337	0.570962	0.234742	0	0.164474	0	0.385654	0.15083	0.264725	0.19802	0.16	0.240385	0	0.131752	0.368809	0.194932	0.149925	0.167691	0.502934	0.30896	0.197433	0.245442	0.2442	0.218341	0.514403	0.371978	0.251467	0	0	0.518135	0.187617	0.77821	0.294406	0.255973	0.357398	0.415628	0.659755	0.265252	0.231696	0.292113	0.224467	0.0873362	0.222222	0.127714	0.222841	0.725953	0.267345
Phosphoglucomutase (EC 5.4.2.2)	0.181818	0.247219	0.0938527	0.244698	0.176056	0	0.657895	0.26087	0	0.904977	0.0661813	0	0.64	0	0	0	0.158061	0.0835422	0	0.111794	0.419111	0.102987	0.197433	0.105189	0.4884	0.218341	0.514403	0.433974	0.0279408	0.5	1.87166	0.345423	0.32833	0	0.294406	0.170648	0.428878	0	0.188501	0	0	0.194742	0.112233	0.0873362	1.11111	0.383142	0.111421	0.362976	0.267199
SSU ribosomal protein S14p (S29e)	0.181818	0.123609	0.140779	0.244698	0.234742	0.118203	0.657895	0.173913	0.347088	0.603318	0.397088	0	0	0.240385	0.334448	0.527009	0.158061	0.250627	0.149925	0.223589	0.251467	0.205973	0.29615	0.140252	0.1221	0.327511	0.205761	0.247985	0.223526	0	0.802139	0.345423	0.469043	0.389105	0.490677	0.341297	0.214439	0.249377	0.282752	0.176835	0.278035	0	0.224467	0.174672	0.222222	0.127714	0.278552	0.362976	0.261618
Cysteine synthase (EC 2.5.1.47)	0.242424	1.11248	0.281558	0.815661	0.117371	0	0.164474	0.608696	0	0.301659	0.0661813	0	0.16	0	0	1.44928	0	0.0278474	0.29985	0.223589	0	0.720906	0	1.6129	0	0	0	0.0619963	0.0838223	0.166667	0	0.172712	0.0938086	0	0	0.682594	0.0714796	0.0831255	0	1.23784	0.0926784	0.681597	0	0	0.222222	0.510856	0	0.181488	0.261412
Multiple sugar ABC transporter, ATP-binding protein	0.181818	0	0.422337	0.570962	0	0	0	0.0869565	0.0771307	0.15083	0.330907	0.792079	0.64	0.360577	0.334448	0.527009	0.105374	0.0835422	0.29985	0.0558971	0.586756	0.205973	0.197433	0.210379	0.610501	0	0.102881	0.247985	0.167645	0.166667	0	0.345423	0.187617	0	0.294406	0	0.214439	0.332502	0.282752	0.795756	0.185357	0.194742	0.3367	0	0	0.893997	0.334262	0.544465	0.259549
Carbamoyl-phosphate synthase large chain (EC 6.3.5.5)	0.363636	0.741656	0.610042	0.0815661	0.469484	0.591017	0	0.347826	0.385654	0.15083	0.661813	0	0	0.360577	0	0.263505	0.368809	0.278474	0.149925	0.726663	0.167645	0.823893	0.0987167	0.315568	0	0.218341	0	0.371978	0.335289	0.166667	0	0	0.0469043	0	0.0981354	0.341297	0.214439	0.332502	0.0942507	0.795756	0.463392	0.292113	0.224467	0.0873362	0	0	0.111421	0.181488	0.256939
SSU ribosomal protein S16p	0.181818	0	0.234632	0.489396	0.293427	0.0591017	0.328947	0.347826	0.347088	0.15083	0.132363	0.19802	0.16	0.120192	0	0.658762	0.52687	0.306321	0.149925	0.39128	0.502934	0	0.0987167	0.245442	0.3663	0.218341	0.514403	0.371978	0.335289	0	0	0.172712	0.375235	0	0.490677	0.170648	0.214439	0.0831255	0.565504	0.353669	0.139018	0.097371	0.448934	0.174672	0	0	0.445682	0.544465	0.250132
Maltose/maltodextrin ABC transporter, substrate binding periplasmic protein MalE	0.30303	0.494438	0.187705	0.652529	0.117371	0.177305	0	0.347826	0.115696	0.301659	0.330907	1.18812	0	0.360577	0	1.05402	0	0.167084	0	0.111794	0.251467	0.205973	0.493583	0.315568	0	0.655022	0.102881	0.309981	0.139704	0	0	0	0.187617	0	0.392542	0.511945	0.142959	0.249377	0.188501	0.442087	0.185357	0.486855	0	0.349345	0	0.127714	0.222841	0	0.24732
LSU ribosomal protein L8e (L2p)	0.30303	0	0.0469263	0.0815661	0.0586854	0	0.164474	0.521739	0.0385654	0.301659	0.0661813	0.19802	1.44	0.240385	2.00669	0.131752	0.052687	0	0	0.0558971	0.251467	0.102987	0	0.0701262	0.4884	0.10917	0.102881	0.0619963	0.111763	0.666667	0.802139	0.345423	0	0.389105	0.0981354	0.170648	0.214439	0.0831255	0.0942507	0	0	0.194742	0	0	0.666667	0.893997	0.0557103	0.181488	0.247158
Translation initiation factor 3	0.121212	0	0.563116	0.489396	0.0586854	0.118203	0	0.173913	0.192827	0.301659	0.198544	0.990099	0.32	0	0	0.395257	0.210748	0.0835422	0.149925	0.335383	0.335289	0.411946	0.394867	0.525947	0	0	0.102881	0.185989	0.167645	0.333333	0	0	0.187617	0	0.490677	0.426621	0.571837	0.498753	0.282752	0.353669	0.139018	0.584226	0.112233	0.174672	0	0.127714	0.334262	0.362976	0.245988
1,4-alpha-glucan (glycogen) branching enzyme, GH-13-type (EC 2.4.1.18)	0.30303	0.370828	0.0469263	0.244698	0.0586854	0.35461	0.328947	0.173913	0.115696	0.452489	0.330907	0.19802	0.16	0.120192	0	0.395257	0	0.222779	0	0.39128	0.586756	0.411946	0.493583	0.175316	0.2442	0.218341	0	0.0619963	0.251467	0	0.26738	0	0.375235	0	0.392542	0.767918	0.428878	0.415628	0.282752	0.795756	0	0.292113	0	0.262009	0.444444	0.255428	0.0557103	0	0.244743
Isoleucyl-tRNA synthetase (EC 6.1.1.5)	0.424242	0.123609	0.375411	0.40783	0.176056	0.236407	0.328947	0.347826	0.115696	0.754148	0.0661813	0	0.48	0	0.668896	0	0.158061	0.222779	0.29985	0.167691	0.502934	0.102987	0	0.490884	0.732601	0	0	0.49597	0.307348	0.166667	0.26738	0	0.0938086	0	0.196271	0	0.643317	0.332502	0.188501	0	0.278035	0.292113	0	0.262009	0.444444	0.510856	0.0557103	0	0.244124
SusC, outer membrane protein involved in starch binding	0	0	0.187705	0.163132	0.469484	0.413712	0.328947	0	0.308523	0.15083	0.529451	0	0	0.240385	0	0.527009	0.263435	0.278474	0.749625	0.223589	0	0	0.789733	0.490884	0.1221	0.10917	0.411523	0.371978	0.335289	0.5	0	0.345423	0.609756	0	0.294406	0	0.142959	0.249377	0.282752	0	0.787766	0.097371	0.3367	0.174672	0	0.255428	0.111421	0	0.242771
SSU ribosomal protein S2e (S5p)	0.121212	0.247219	0.0469263	0.326264	0.117371	0	0.822368	0.521739	0.0771307	0.15083	0.0661813	0.19802	0.96	0.360577	1.00334	0	0.105374	0	0.29985	0.0558971	0.251467	0.30896	0	0.175316	0.2442	0.10917	0.102881	0.0619963	0.111763	0.5	0.26738	0.690846	0.0469043	0.389105	0.196271	0.0853242	0.142959	0.0831255	0.188501	0.176835	0	0.194742	0	0	0.666667	0.383142	0.0557103	0.181488	0.231147
Maltoporin (maltose/maltodextrin high-affinity receptor, phage lambda receptor protein)	0	1.3597	0.703895	0.244698	0	0.236407	0	1.13043	0.154261	0	0.595632	0.19802	0	0.120192	0	0	0.263435	0.11139	0	0	0.167645	1.13285	0.493583	0.245442	0	0.982533	0.102881	0	0.251467	0	0	0	0.140713	0	0	0.0853242	0.142959	0.166251	0.377003	0.707339	0.278035	0	0	0.524017	0	0	0	0	0.227419
Ribonucleotide reductase of class III (anaerobic), large subunit (EC 1.17.4.2)	0.424242	0.370828	0.234632	0.244698	0.176056	0.768322	0	0	0.308523	0.452489	0.330907	0.39604	0	0.240385	0.334448	0	0.210748	0.473406	0	0.223589	0.251467	0.30896	0.0987167	0.210379	0.1221	0.436681	0.205761	0.123993	0.195585	0.166667	0	0.172712	0.375235	0	0.196271	0	0.428878	0.249377	0.0942507	0	0.370714	0.292113	0.224467	0.611354	0	0.127714	0.222841	0.181488	0.226188
Maltose/maltodextrin ABC transporter, permease protein MalG	0.181818	0	0.51619	0.489396	0.0586854	0.118203	0.164474	0.173913	0.154261	0.301659	0.529451	0.594059	0.16	0.360577	0	0.527009	0	0.0556948	0.149925	0.223589	0.335289	0.205973	0.5923	0.596073	0.1221	0.218341	0	0.123993	0.0558815	0	0	0	0.234522	0	0.392542	0.426621	0.142959	0.498753	0.377003	0.618921	0	0.292113	0.112233	0.174672	0	0.255428	0.278552	0	0.225274
Translation initiation factor 2	0.181818	0.370828	0.140779	0.326264	0.117371	0.177305	0	0	0.192827	0	0.198544	0.39604	0	0.360577	0.334448	0.527009	0.158061	0.445558	0	0.447177	0.335289	0.205973	0.29615	0.175316	0.2442	0.327511	0	0.867948	0.223526	0	0	0	0.515947	0	0.588813	0.426621	0.571837	0.0831255	0.282752	0.176835	0.278035	0.097371	0.112233	0.262009	0	0.127714	0.167131	0	0.22377
Phosphoglycerate mutase (EC 5.4.2.1)	0.242424	0.123609	0	0.244698	0.117371	0	0.493421	0.347826	0.0385654	0.452489	0.132363	0.19802	0.8	0.240385	1.00334	0	0.105374	0.0556948	0.29985	0	0.251467	0.205973	0	0.0701262	0.4884	0	0.411523	0	0.0838223	0.333333	0.802139	0.345423	0	0	0	0.255973	0.214439	0.166251	0.282752	0.0884173	0	0.097371	0	0	0.888889	0.63857	0	0.181488	0.222954
Flagellin	0.242424	0	0.281558	0.0815661	0.234742	0.0591017	0.164474	0.0869565	0.115696	0.452489	0.463269	0.19802	0.16	0.240385	0	0	0.263435	0.250627	0.29985	0.279486	0.167645	0.205973	0.29615	0	0	0.218341	0.823045	0.185989	0.447052	0	0	0.518135	0.375235	0.389105	0	0.0853242	0	0.0831255	0.282752	0.0884173	0.231696	0.292113	0.448934	0.349345	0	0.127714	0.445682	0.362976	0.214559
Adenylate kinase (EC 2.7.4.3)	0.242424	0.370828	0.187705	0.244698	0	0.118203	0.493421	0.26087	0.154261	0	0.330907	0.792079	0.64	0.360577	0	0.395257	0	0.0278474	0	0.0558971	0.335289	0.205973	0.0987167	0.210379	0.1221	0.327511	0.102881	0.123993	0.139704	0.166667	0	0	0.0469043	0	0.196271	0.341297	0.428878	0.249377	0.282752	0.265252	0.139018	0.389484	0	0.174672	0.888889	0.127714	0.167131	0	0.212621
LSU ribosomal protein L30p (L7e)	0.121212	0	0.140779	0.163132	0.0586854	0.118203	0	0.782609	0.192827	0.301659	0.0661813	0.792079	0	0.480769	0	0.527009	0.105374	0.0835422	0.29985	0.111794	0.0838223	0	0.691017	0.315568	0.2442	0	0	0.247985	0.111763	0.333333	0	0.518135	0.0469043	0.77821	0.294406	0.59727	0.142959	0.415628	0.0942507	0.0884173	0	0.097371	0	0	0.222222	0.127714	0.111421	0	0.206423
Threonyl-tRNA synthetase (EC 6.1.1.3)	0.363636	0.370828	0.0469263	0.0815661	0.117371	0	0.328947	0.347826	0.0385654	0.15083	0.198544	0.19802	0.96	0.120192	0.668896	0.395257	0.158061	0.139237	0.149925	0.0558971	0.0838223	0.205973	0	0.140252	0.3663	0.218341	0.205761	0.0619963	0.223526	0	0.534759	0.345423	0	0	0.0981354	0	0.357398	0.332502	0.0942507	0	0.324374	0.194742	0	0.0873362	0.222222	0.127714	0.501393	0.181488	0.20413
NADP-dependent malic enzyme (EC 1.1.1.40)	0	0.370828	0.0469263	0.163132	0	0	0.164474	0.434783	0.0771307	0.301659	0.0661813	0	0.96	0	0.334448	0.131752	0.158061	0.167084	0	0.223589	0.167645	0.102987	0	0.245442	0.4884	0.327511	0	0.123993	0.111763	0.5	1.3369	0.172712	0.0469043	0	0	0.0853242	0.0714796	0	0.0942507	0	0.0926784	0.389484	0.112233	0.0873362	1.11111	0.127714	0	0.181488	0.199529
Phosphoserine aminotransferase (EC 2.6.1.52)	0.30303	0.247219	0.328484	0.244698	0.176056	0.236407	0.164474	0.173913	0.308523	0.15083	0.463269	0	0	0.240385	0	0.131752	0.158061	0.167084	0.149925	0	0.251467	0.102987	0.0987167	0.315568	0	0.436681	0.308642	0.185989	0.195585	0.166667	0	0.172712	0.234522	0.389105	0.196271	0.255973	0.0714796	0.166251	0.0942507	0	0.278035	0.097371	0.561167	0.436681	0	0.255428	0.389972	0.181488	0.197648
Acetate kinase (EC 2.7.2.1)	0.0606061	0.247219	0.0469263	0.326264	0.234742	0.70922	0.328947	0.0869565	0.192827	0	0.264725	0	0.16	0.120192	0	0	0.263435	0.334169	0.29985	0.670766	0.0838223	0.30896	0.394867	0.105189	0.1221	0.10917	0.411523	0.185989	0.195585	0	0.26738	0.345423	0.469043	0.389105	0.0981354	0.0853242	0	0.249377	0	0.176835	0.185357	0.097371	0.224467	0.349345	0	0	0.278552	0	0.197495
SSU ribosomal protein S15p (S13e)	0.121212	0.123609	0.422337	0.326264	0.176056	0.0591017	0	0.173913	0.308523	0.15083	0.264725	0.19802	0.16	0.240385	0	0.131752	0.158061	0.167084	0.29985	0.223589	0.419111	0.102987	0.29615	0.280505	0	0.218341	0	0.0619963	0.195585	0.333333	0	0	0.0938086	0	0.490677	0.170648	0.214439	0.332502	0.188501	0.530504	0.0926784	0.097371	0.112233	0.524017	0.222222	0.255428	0.501393	0	0.196661
Translation elongation factor 2	0.0606061	0.247219	0.140779	0.40783	0.0586854	0	0.657895	0.347826	0.115696	0.15083	0.264725	0	0	0.360577	0	0.263505	0.368809	0.0278474	0.449775	0.0558971	0.0838223	0.205973	0	0.210379	0.3663	0.10917	0.205761	0.0619963	0	0	0.26738	0.863558	0	0.77821	0.196271	0.255973	0.142959	0.166251	0.188501	0.176835	0	0.389484	0	0	0.222222	0.383142	0	0.181488	0.196545
Enolase (EC 4.2.1.11)	0.242424	0.123609	0.0469263	0.40783	0.117371	0.236407	0	0.173913	0.0385654	0.754148	0	0	0.16	0.120192	0.334448	0.131752	0.052687	0.0278474	0	0.167691	0.502934	0.205973	0.0987167	0.245442	0	0.10917	0	0.0619963	0.111763	0.166667	1.06952	0	0	0	0.490677	0.0853242	0.214439	0.166251	0.0942507	0.0884173	0.185357	0.194742	0	0.436681	1.33333	0.255428	0.111421	0	0.19509
Asparaginyl-tRNA synthetase (EC 6.1.1.22)	0.242424	0	0.0469263	0.244698	0.293427	0.118203	0.328947	0.0869565	0.0385654	0.301659	0.0661813	0	0.48	0.120192	0	0	0.052687	0.194932	0.29985	0.0558971	0.251467	0	0	0.0701262	0.2442	0.327511	0.102881	0.0619963	0.195585	0.5	0.802139	0.345423	0	0.77821	0.196271	0	0.142959	0.415628	0.0942507	0	0.139018	0.194742	0	0.0873362	0.444444	0.383142	0.167131	0.362976	0.193312
3-oxoacyl-[acyl-carrier-protein] synthase, KASII (EC 2.3.1.41)	0.30303	0	0.281558	0.40783	0.528169	0.118203	0	0.26087	0.231392	0	0	0	0	0.240385	0	0.395257	0.474183	0.250627	0.149925	0.223589	0.251467	0.102987	0.394867	0.140252	0.2442	0.327511	0	0.309981	0.391171	0	0	0	0.281426	0	0.0981354	0.341297	0.0714796	0.332502	0.565504	0	0.185357	0.097371	0.3367	0.349345	0	0	0.167131	0.362976	0.192014
3-oxoacyl-[acyl-carrier-protein] synthase, KASIII (EC 2.3.1.41)	0.121212	0.494438	0.328484	0	0.469484	0.236407	0.328947	0.347826	0.154261	0	0.198544	0	0	0	0	0.263505	0.263435	0.250627	0.29985	0.0558971	0.251467	0.411946	0.197433	0.105189	0	0.545852	0.102881	0.185989	0.195585	0	0	0.172712	0.0938086	0.77821	0.0981354	0.0853242	0.0714796	0	0.565504	0.265252	0.185357	0.292113	0.3367	0.174672	0.222222	0	0.0557103	0	0.191801
Succinate dehydrogenase flavoprotein subunit (EC 1.3.99.1)	0.181818	0.247219	0.187705	0.244698	0.293427	0.295508	0.328947	0	0.115696	0.452489	0	0	0	0	0	0.263505	0.263435	0.194932	0.449775	0.223589	0.167645	0.205973	0.5923	0.280505	0.3663	0.10917	0.205761	0.247985	0.111763	0	0.26738	0	0.422139	0	0.294406	0.511945	0	0.0831255	0.188501	0.265252	0.185357	0.097371	0	0.611354	0	0	0.222841	0	0.191246
SSU ribosomal protein S18p	0.121212	0.494438	0.281558	0.244698	0.352113	0.118203	0	0.173913	0.154261	0.15083	0.529451	0.19802	0.16	0.240385	0	0.263505	0	0.194932	0.149925	0.0558971	0.251467	0	0.394867	0.175316	0.1221	0.327511	0.102881	0.371978	0.111763	0	0	0.172712	0.0938086	0	0.294406	0.255973	0.357398	0	0.188501	0.0884173	0.0463392	0.389484	0.224467	0.174672	0	0	0.222841	0.907441	0.190785
L-lactate permease	0.0606061	0	0.0469263	0.163132	0.352113	1.65485	0.657895	0	0.269958	0.15083	0	0	0	0.120192	0.334448	0	0.158061	0.139237	0	0.223589	0.0838223	0.205973	0	0.0701262	0	0	0.411523	0.371978	0.139704	0.333333	0	0	0.515947	0.389105	0.196271	0	0	0	0.188501	0	0.139018	0.389484	0.673401	0.262009	0	0	0.0557103	0.362976	0.190015
Fructose-bisphosphate aldolase class II (EC 4.1.2.13)	0.242424	0.247219	0.375411	0.244698	0.176056	0.118203	0	0.26087	0.0771307	0.301659	0.397088	0	0	0.120192	0	0	0.210748	0.167084	0.149925	0.167691	0.0838223	0.514933	0.29615	0.280505	0	0.764192	0	0.309981	0.195585	0	0	0	0.140713	0	0.392542	0.255973	0.428878	0.166251	0.377003	0.176835	0.278035	0.097371	0.112233	0.174672	0.222222	0.127714	0.167131	0	0.183732
Ornithine carbamoyltransferase (EC 2.1.3.3)	0.363636	0.123609	0.281558	0	0.0586854	0.177305	0	0.173913	0.192827	0	0.132363	0.19802	0.32	0.120192	1.00334	0.263505	0.263435	0	0.149925	0.0558971	0.251467	0.102987	0	0.140252	0.1221	0.327511	0.205761	0.0619963	0.167645	0	0	0	0	0	0.392542	0.170648	0.643317	0	0.377003	0.0884173	0.0463392	0.194742	0.224467	0.0873362	0	0.255428	0.334262	0.544465	0.179519
DNA gyrase subunit A (EC 5.99.1.3)	0	0.247219	0.328484	0.0815661	0.117371	0.118203	0	0.26087	0.0385654	0	0.264725	0	0.32	0.360577	0	0.263505	0.263435	0.250627	0	0.223589	0.0838223	0.205973	0.394867	0.245442	0	0.218341	0	0.309981	0.111763	0.333333	0	0	0.0938086	0	0.0981354	0	0.571837	0.249377	0.754006	0.265252	0.278035	0.584226	0	0.174672	0	0	0.334262	0	0.175956
SSU ribosomal protein S14e (S11p)	0.181818	0	0	0.0815661	0.0586854	0	0.328947	0.434783	0	0.452489	0.0661813	0.19802	0.96	0.120192	0.334448	0.131752	0.052687	0	0	0	0.251467	0.102987	0	0.105189	0.4884	0	0.102881	0.0619963	0.111763	0.5	0.802139	0.345423	0.0469043	0	0.196271	0.170648	0.285919	0.0831255	0.0942507	0	0	0.389484	0	0	0.444444	0.383142	0.0557103	0	0.175494
Preprotein translocase subunit SecE (TC 3.A.5.1.1)	0	0	0.234632	0	0.176056	0.236407	0.328947	0	0.308523	0	0	0	0	0	0.334448	0.131752	0.210748	0.11139	0.149925	0.223589	0.0838223	0	0.394867	0.0350631	0.2442	0.218341	0.308642	0.185989	0.223526	0	0.534759	0	0.422139	0	0.294406	0.341297	0.0714796	0.498753	0.0942507	0	0.185357	0.097371	0.448934	0.174672	0	0	0.167131	0.725953	0.170779
L-arabinose isomerase (EC 5.3.1.4)	0.121212	0	0.0938527	0.326264	0.410798	0.295508	0.328947	0.0869565	0.192827	0.452489	0.132363	0.19802	0	0	0	0	0.158061	0.167084	0.449775	0.223589	0	0	0.394867	0.0350631	0	0.10917	0.411523	0.0619963	0.335289	0.166667	0.26738	0	0.234522	0	0.196271	0	0	0.0831255	0.0942507	0	0.0926784	0.097371	0.561167	0.349345	0.444444	0.127714	0.0557103	0.362976	0.169152
S-adenosylmethionine synthetase (EC 2.5.1.6)	0.242424	0	0.0938527	0.244698	0.293427	0.295508	0.493421	0.26087	0.0385654	0	0	0	0.8	0	0.668896	0.131752	0.158061	0	0	0.0558971	0.251467	0	0.0987167	0.280505	0.2442	0	0	0.123993	0.0558815	0.333333	0.26738	0.345423	0.187617	0	0	0.255973	0.0714796	0.0831255	0	0.0884173	0.0463392	0	0	0	0.888889	0.255428	0.0557103	0.362976	0.168213
Acyl carrier protein	0.121212	0	0.187705	0.163132	0.176056	0.177305	0	0.173913	0.0771307	0	0.198544	0.39604	0	0.360577	0	0.263505	0.158061	0.167084	0	0.167691	0.251467	0.205973	0.29615	0.210379	0	0.218341	0.102881	0.309981	0.223526	0	0	0	0.140713	0.389105	0.294406	0.170648	0.285919	0.332502	0.282752	0.0884173	0.231696	0.292113	0.112233	0.262009	0	0	0.167131	0.362976	0.167068
Glycyl-tRNA synthetase (EC 6.1.1.14)	0.121212	0	0.0938527	0.0815661	0.293427	0.236407	0	0.173913	0.269958	0.15083	0.0661813	0.19802	0.16	0.120192	0.334448	0	0.263435	0.194932	0.149925	0.167691	0.0838223	0	0.29615	0.105189	0.2442	0	0.411523	0.0619963	0.111763	0.5	0	0.172712	0.234522	0	0.0981354	0.255973	0.285919	0.332502	0.188501	0	0.324374	0.194742	0.448934	0.262009	0	0	0.111421	0.181488	0.166289
Translation elongation factor 1 alpha subunit	0.0606061	0.123609	0.0469263	0	0	0.118203	0.164474	0	0	0.15083	0	0	0.64	0	1.67224	0.395257	0.052687	0	0	0.111794	0.167645	0	0	0	0.3663	0	0.205761	0.0619963	0	0	0.534759	0.172712	0.0469043	0	0	0	0	0.166251	0.0942507	0.176835	0	0	0	0	1.11111	0.255428	0.0557103	0.907441	0.163744
Glucose-6-phosphate isomerase (EC 5.3.1.9)	0.30303	0.247219	0.0938527	0.0815661	0.176056	1.00473	0.164474	0.173913	0.192827	0.15083	0.264725	0	0	0	0	0	0.316122	0.250627	0.149925	0.0558971	0.419111	0.514933	0.0987167	0.245442	0	0.218341	0	0.0619963	0.167645	0.166667	0	0.172712	0.0938086	0	0	0.170648	0.428878	0	0.0942507	0	0.278035	0.292113	0.112233	0.174672	0.222222	0.127714	0.111421	0	0.162445
D-3-phosphoglycerate dehydrogenase (EC 1.1.1.95)	0.30303	0.370828	0.187705	0.163132	0.117371	0.118203	0.164474	0.0869565	0.115696	0.15083	0.264725	0	0	0.120192	0	0.131752	0.316122	0.11139	0.149925	0.111794	0	0.411946	0.0987167	0.175316	0.2442	0.436681	0.308642	0.0619963	0.251467	0.166667	0	0.172712	0.0469043	0	0.0981354	0.170648	0.214439	0.332502	0.0942507	0.176835	0.278035	0.292113	0.112233	0	0	0.255428	0.222841	0.181488	0.162257
Flagellar hook-length control protein FliK	0.0606061	0	0.0469263	0.0815661	0.234742	0.0591017	0.164474	0.0869565	0.0771307	0.15083	0.132363	0	0	0	0.334448	0	0.105374	0	0.149925	0.0558971	0.0838223	0.102987	0.29615	0	0	0.10917	0	0	0.307348	0.5	1.87166	1.20898	0	0	0	0.0853242	0	0	0.0942507	0	0.0926784	0.681597	0.224467	0.0873362	0	0.127714	0.167131	0	0.162103
LSU ribosomal protein L28p	0.181818	0	0.234632	0.244698	0.176056	0.177305	0	0.26087	0.0771307	0.452489	0.198544	0.19802	0.16	0.360577	0	0.263505	0.263435	0.167084	0	0.111794	0.0838223	0.205973	0.394867	0.175316	0.1221	0.327511	0	0.185989	0.139704	0.166667	0	0.172712	0.140713	0	0.294406	0	0	0.332502	0.282752	0.176835	0.231696	0.194742	0.224467	0.0873362	0	0	0.111421	0.181488	0.161687
Na(+)-translocating NADH-quinone reductase subunit F (EC 1.6.5.-)	0.181818	0	0.281558	0	0.234742	0.177305	0	0.521739	0.308523	0	0.595632	0	0	0.120192	0	0	0.158061	0.222779	0.149925	0.223589	0	0.205973	0.197433	0.105189	0	0.10917	0.205761	0.247985	0.251467	0	0	0	0.375235	0	0.0981354	0.170648	0.0714796	0.249377	0.282752	0.353669	0.278035	0.389484	0.224467	0.349345	0	0.127714	0.222841	0	0.160251
Altronate oxidoreductase (EC 1.1.1.58)	0.0606061	0	0.0938527	0	0.352113	0.886525	0.164474	0	0.115696	0.15083	0.132363	0	0	0.120192	0	0	0.210748	0.389864	0	0.335383	0	0.30896	0.493583	0	0	0.10917	0.205761	0.247985	0.223526	0	0	0	0.234522	0	0.294406	0.0853242	0	0.249377	0.0942507	0.0884173	0.278035	0.194742	0.448934	0.524017	0	0.127714	0.278552	0.181488	0.160029
Chaperone protein DnaJ	0	0.247219	0	0.163132	0.117371	0.0591017	0.328947	0.434783	0.115696	0	0.132363	0	0.16	0.360577	0	0.263505	0.263435	0.139237	0	0	0.335289	0	0.0987167	0.105189	0.4884	0.10917	0	0.185989	0.195585	1.16667	0	0.863558	0.0469043	0	0	0	0.357398	0.166251	0	0.176835	0	0.194742	0	0.0873362	0	0.127714	0	0.181488	0.159846
Aspartyl-tRNA synthetase (EC 6.1.1.12)	0.30303	0	0.0938527	0	0.234742	0	0	0.0869565	0	0	0.132363	0	0.48	0.120192	0	0.131752	0.210748	0.0835422	0.5997	0.0558971	0.0838223	0.514933	0	0.245442	0.2442	0	0	0.123993	0.139704	0.333333	0	0	0.140713	0	0.294406	0.0853242	0.714796	0.249377	0.188501	0	0.324374	0.097371	0	0.174672	0.888889	0	0.222841	0	0.158322
Glutamine synthetase type III, GlnN (EC 6.3.1.2)	0.363636	0	0.0469263	0	0	0.118203	0	0	0	0	0.397088	0	0.48	0.120192	0	0.395257	0	0.222779	0.29985	0.279486	0	0.514933	0	0.596073	0.3663	0.10917	0.102881	0.433974	0.167645	0.5	0	0.172712	0.0469043	0	0	0.59727	0.0714796	0.249377	0.0942507	0.265252	0.0926784	0.097371	0	0.174672	0	0	0.222841	0	0.158317
Aspartate aminotransferase (EC 2.6.1.1)	0.30303	0.618047	0.234632	0.163132	0.117371	0.236407	0.164474	0.173913	0.0385654	0	0.264725	0	0.16	0	0	0	0.158061	0.222779	0.149925	0.335383	0.0838223	0.205973	0.0987167	0.45582	0	0.327511	0.205761	0.0619963	0.307348	0.333333	0	0	0.140713	0	0.0981354	0.341297	0.142959	0	0	0.530504	0.417053	0.097371	0.112233	0	0	0	0.278552	0	0.157907
Ketol-acid reductoisomerase (EC 1.1.1.86)	0.242424	0.247219	0.187705	0.326264	0.0586854	0.295508	0	0.26087	0.385654	0	0.330907	0.19802	0	0	0	0	0.052687	0.139237	0	0.223589	0.0838223	0.514933	0	0.385694	0	0.218341	0	0.0619963	0.195585	0	0	0.172712	0.0469043	0	0.294406	0.0853242	0.0714796	0.498753	0.188501	0.530504	0.370714	0.097371	0.224467	0.436681	0	0	0.111421	0	0.15705
Nucleoside diphosphate kinase (EC 2.7.4.6)	0.121212	0	0.0938527	0.0815661	0	0.118203	0.493421	0.26087	0.0771307	0.15083	0.132363	0	0.64	0.120192	0.334448	0.131752	0	0.11139	0	0.111794	0.167645	0.102987	0.0987167	0.0701262	0.2442	0	0.102881	0.0619963	0.0838223	0.333333	0.26738	0.345423	0.0938086	0	0.196271	0.170648	0.142959	0	0.0942507	0.0884173	0.139018	0.194742	0.224467	0.0873362	0.444444	0.383142	0.0557103	0.362976	0.156994
Phenylacetate-coenzyme A ligase (EC 6.2.1.30)	0.121212	0.370828	0.0938527	0.244698	0.352113	0.768322	0.164474	0.173913	0.269958	0.15083	0.264725	0	0	0.120192	0	0	0.105374	0.306321	0.149925	0.279486	0	0	0	0.210379	0	0.10917	0.205761	0.123993	0.307348	0	0	0	0.234522	0.389105	0	0.170648	0	0.0831255	0.0942507	0.176835	0.278035	0.097371	0.3367	0.69869	0	0	0.0557103	0	0.156414
Glutamate synthase [NADPH] large chain (EC 1.4.1.13)	0.666667	0.370828	0	0	0	0.0591017	0	0.173913	0.231392	0	0.132363	0	0	0.240385	0	0.131752	0.052687	0.724032	0	0.447177	0	1.13285	0	0.736325	0.1221	0.545852	0	0.123993	0.139704	0.166667	0	0	0	0	0	0	0	0.665004	0	0.0884173	0.139018	0	0	0.349345	0	0	0.0557103	0	0.156152
Xylanase	0.121212	0	0	0.0815661	0.0586854	0.118203	0.164474	0.26087	0	0.15083	0	0	0.64	0	0	0	0	0	0.149925	0	0.167645	0.102987	0	0	0.3663	0	0	0	0	0.833333	2.13904	0.518135	0	0	0	0	0.357398	0	0	0	0	0.194742	0	0	0.444444	0.255428	0	0.362976	0.156004
SSU ribosomal protein S20p	0.181818	0.123609	0.140779	0.163132	0.117371	0.0591017	0.328947	0.0869565	0.192827	0	0.264725	0	0	0.120192	0	0.263505	0.052687	0.139237	0.449775	0.0558971	0.335289	0.102987	0.0987167	0.385694	0	0	0.411523	0.123993	0.0558815	0	0	0.518135	0.0469043	0	0.196271	0.170648	0.571837	0.249377	0.282752	0.353669	0.0463392	0	0	0.0873362	0	0.383142	0.222841	0	0.153831
Xylose isomerase (EC 5.3.1.5)	0.121212	0	0.281558	0.0815661	0.117371	0.472813	0.328947	0	0.231392	0	0.0661813	0.19802	0.16	0.120192	0	0.131752	0.210748	0.11139	0.29985	0.111794	0.0838223	0	0.0987167	0.0701262	0.1221	0	0.514403	0.0619963	0.251467	0	0	0	0.609756	0.77821	0.294406	0.170648	0	0	0.0942507	0	0.278035	0	0.3367	0	0.222222	0	0.167131	0.181488	0.153756
SSU ribosomal protein S9e (S4p)	0.121212	0	0	0.163132	0.176056	0	0.493421	0.26087	0.0385654	0.452489	0	0.19802	0.64	0	0.334448	0.131752	0.052687	0.0278474	0	0	0.335289	0	0	0.0701262	0	0	0	0.0619963	0.0838223	0.333333	0.534759	0	0	0	0.294406	0.0853242	0.285919	0.166251	0.0942507	0.0884173	0	0.292113	0	0	0.666667	0.510856	0	0.362976	0.153271
L-arabinose-binding periplasmic protein precursor AraF (TC 3.A.1.2.2)	0.30303	0	0.187705	0.0815661	0	0	0	0.0869565	0.154261	0	0.198544	0	0.16	0	1.00334	0	0	0.167084	0	0.167691	0.335289	0.102987	0.394867	0.280505	0.2442	0	0	0	0.0558815	0	0	0	0.187617	0.389105	0.294406	0.170648	0	0.166251	0.188501	0.530504	0	0	0.112233	0	0	0.383142	0.501393	0.362976	0.150223
Na(+)-translocating NADH-quinone reductase subunit B (EC 1.6.5.-)	0.424242	0	0.328484	0.0815661	0.0586854	0.118203	0	0.173913	0.231392	0.15083	0.198544	0	0	0.240385	0	0.263505	0.052687	0.222779	0	0.111794	0.167645	0.205973	0.197433	0.175316	0	0	0	0.433974	0.139704	0.333333	0	0.172712	0.0469043	0	0.294406	0.426621	0	0	0.188501	0.353669	0.278035	0.194742	0.112233	0.524017	0	0	0.111421	0.181488	0.149899
2,3-bisphosphoglycerate-independent phosphoglycerate mutase (EC 5.4.2.1)	0.181818	0.247219	0.281558	0.0815661	0.117371	0.118203	0.328947	0.173913	0.192827	0	0.264725	0	0.32	0.120192	0	0	0.210748	0.11139	0	0.279486	0.419111	0.30896	0.0987167	0.210379	0	0.545852	0.102881	0	0.167645	0	0	0	0.0938086	0	0	0	0.142959	0.249377	0.0942507	0.0884173	0.185357	0.097371	0.112233	0.174672	0.888889	0.127714	0.0557103	0	0.149881
LSU ribosomal protein L18Ae	0.181818	0.123609	0	0.0815661	0.0586854	0	0.164474	0.26087	0	0.301659	0.0661813	0	0.8	0.240385	0.668896	0	0	0	0.149925	0	0.251467	0.102987	0	0.0350631	0.610501	0	0	0	0.0558815	0.333333	0.26738	0	0	0.389105	0.0981354	0.0853242	0.142959	0.249377	0.0942507	0.176835	0	0.194742	0	0	0.444444	0.127714	0.0557103	0.362976	0.149505
Alcohol dehydrogenase (EC 1.1.1.1)	0.0606061	0	0	0	0	0.0591017	0.164474	0.0869565	0.0385654	0	0	0.19802	1.12	0.120192	0.668896	0	0.052687	0	0	0	0.0838223	0.102987	0	0.140252	0.854701	0	0.102881	0	0.0558815	0.666667	0.802139	0.172712	0	0	0.0981354	0	0.0714796	0.166251	0	0	0	0.097371	0	0	0.666667	0.383142	0	0	0.146554
SSU ribosomal protein S4e	0.181818	0	0	0.0815661	0.0586854	0	0.164474	0.434783	0	0.15083	0	0.19802	0.8	0.120192	0.668896	0.131752	0	0	0.149925	0	0.167645	0.102987	0	0.105189	0.4884	0	0	0.0619963	0.139704	0	0.534759	0.345423	0	0	0.294406	0	0	0.0831255	0.0942507	0.0884173	0	0.292113	0	0	0.444444	0.383142	0.0557103	0.181488	0.14592
RNA polymerase sigma factor	0.0606061	0.247219	0.187705	0.0815661	0.234742	0.177305	0.164474	0.434783	0	0	0.330907	0.19802	0	0	0	0.131752	0.158061	0.222779	0	0.111794	0.0838223	0.30896	0.0987167	0.140252	0	0.218341	0.102881	0.0619963	0.111763	0	0	0.172712	0.32833	0.389105	0	0.170648	0.214439	0	0.188501	0.176835	0.185357	0.292113	0	0.174672	0.222222	0.255428	0.167131	0.181488	0.145571
Pyruvate:ferredoxin oxidoreductase, alpha subunit (EC 1.2.7.1)	0.121212	0.494438	0.51619	0.652529	0	0	0	0.695652	0	0	0.0661813	0	0	0.240385	0	0.263505	0	0.0278474	0.29985	0.838457	0	0.205973	0	0.701262	0	0	0	0	0	0.166667	0	0	0.0469043	0	0	0.853242	0	0	0	0.530504	0	0.194742	0	0	0	0	0	0	0.144074
Phosphate butyryltransferase (EC 2.3.1.19)	0.121212	0	0	0	0	0.0591017	0	0.173913	0	0.301659	0	0	1.12	0.360577	0.334448	0	0.052687	0	0	0	0.502934	0	0	0.0701262	0.610501	0	0	0.0619963	0.0838223	0.5	1.06952	0.518135	0	0	0	0	0.500357	0.166251	0.0942507	0	0.0463392	0.097371	0	0	0	0	0.0557103	0	0.143769
Leucyl-tRNA synthetase (EC 6.1.1.4)	0.121212	0	0.0938527	0.0815661	0.117371	0.236407	0	0.26087	0.0771307	0	0.132363	0	1.12	0.120192	0	0.263505	0.210748	0.0835422	0	0.0558971	0.251467	0.205973	0.29615	0.0701262	0.2442	0	0.102881	0.0619963	0.139704	0.166667	0	0	0.0469043	0	0	0	0.285919	0.249377	0.188501	0	0.0926784	0	0.112233	0.262009	0.888889	0.127714	0.111421	0	0.143322
Flagellar assembly protein FliH	0.181818	0.123609	0	0	0.0586854	0	0.328947	0.173913	0	0.15083	0.198544	0	0.48	0	0.334448	0	0.158061	0	0.29985	0	0.419111	0.102987	0	0.0701262	0.4884	0	0	0	0	0.166667	0.802139	0	0	0	0.196271	0	0.357398	0.166251	0.0942507	0.0884173	0	0.097371	0	0	0.444444	0.510856	0	0.362976	0.142841
Maltodextrin phosphorylase (EC 2.4.1.1)	0.181818	0	0.0469263	0.326264	0	0	0	0	0.115696	0	0.132363	0	0	0.120192	0	0.395257	0.105374	0.0835422	0	0	0.167645	0	0	0.245442	0.1221	0	0	0.123993	0.139704	0.166667	0	0.518135	0	0.77821	0.0981354	0.341297	0.357398	0.166251	0.377003	0.707339	0.0463392	0.097371	0	0	0.444444	0.255428	0	0.181488	0.142538
Ribulokinase (EC 2.7.1.16)	0	0	0.0938527	0.0815661	0.352113	0.35461	0.328947	0.0869565	0.308523	0.15083	0.132363	0	0	0.120192	0.334448	0	0.158061	0.306321	0.449775	0.111794	0.0838223	0	0.0987167	0	0	0.218341	0.205761	0.0619963	0.279408	0.333333	0	0	0.375235	0	0.0981354	0	0	0.166251	0	0	0.231696	0.097371	0.224467	0.611354	0	0.127714	0.0557103	0.181488	0.142107
Maltose/maltodextrin transport ATP-binding protein MalK (EC 3.6.3.19)	0.0606061	0.370828	0.140779	0.244698	0	0.0591017	0	0.26087	0.231392	0.301659	0.0661813	0	0	0.360577	0.334448	0.395257	0.052687	0.0835422	0	0	0.167645	0.102987	0	0.0701262	0	0.436681	0.102881	0.371978	0.139704	0	0	0	0.234522	0	0.294406	0.0853242	0.0714796	0.249377	0.282752	0.353669	0.0463392	0.389484	0	0.0873362	0	0.127714	0.222841	0	0.141664
Cysteine desulfurase (EC 2.8.1.7)	0.545455	0.370828	0.328484	0.326264	0	0.236407	0	0.26087	0	0.15083	0.198544	0.39604	0	0	0	0.658762	0.158061	0.0556948	0	0.111794	0.0838223	0.102987	0	0.350631	0	0.10917	0	0.123993	0.167645	0.666667	0	0	0.0469043	0	0.0981354	0.426621	0	0.166251	0.0942507	0.265252	0.0463392	0.194742	0	0	0	0	0	0	0.140447
Cell division protein FtsH (EC 3.4.24.-)	0.424242	0.123609	0.0469263	0.0815661	0.234742	0.0591017	0.328947	0.173913	0.0385654	0	0.132363	0	0.48	0.120192	0	0.263505	0.210748	0.11139	0	0.111794	0.419111	0.102987	0	0.245442	0	0.218341	0	0.123993	0.139704	0.333333	0.26738	0	0	0.389105	0.0981354	0	0.0714796	0	0.282752	0	0.139018	0.389484	0	0.174672	0.222222	0	0	0.181488	0.140422
LSU ribosomal protein L9p	0	0	0.281558	0.244698	0.234742	0	0	0.0869565	0.192827	0	0.330907	0	0	0.240385	0	0	0	0.139237	0	0.0558971	0	0	0.493583	0.0701262	0	0.327511	0.205761	0.371978	0.0838223	0.333333	0	0.172712	0.187617	0	0.392542	0.170648	0.142959	0.166251	0.0942507	0.0884173	0.0463392	0	0.224467	0.349345	0	0	0.278552	0.544465	0.136498
ATP synthase beta chain (EC 3.6.3.14)	0.424242	0.370828	0.234632	0.163132	0.117371	0.177305	0	0.26087	0.115696	0	0.264725	0	0	0	0	0.263505	0.158061	0.0835422	0	0.111794	0.251467	0.411946	0	0.175316	0	0.327511	0	0.123993	0.139704	0.166667	0	0	0.140713	0	0	0.426621	0.285919	0.249377	0.0942507	0.0884173	0.139018	0	0	0.174672	0	0.510856	0.0557103	0	0.13558
Predicted D-lactate dehydrogenase, Fe-S protein, FAD/FMN-containing	0.181818	0	0.0469263	0.0815661	0.352113	0.413712	0	0	0.0771307	0.301659	0.330907	0	0	0.120192	0	0	0.105374	0.11139	0.29985	0.503074	0.0838223	0	0.0987167	0	0	0	0.823045	0.309981	0.139704	0	0	0.172712	0.187617	0	0.196271	0	0	0	0.0942507	0	0.185357	0.194742	0.3367	0.524017	0.222222	0	0	0	0.13531
LSU ribosomal protein L1e (L4p)	0.0606061	0.247219	0	0.163132	0.0586854	0	0.328947	0.0869565	0	0.301659	0.0661813	0.39604	0.16	0.120192	0.334448	0	0.052687	0	0.149925	0	0.251467	0	0	0.0350631	0.3663	0	0.205761	0.0619963	0.0279408	0.5	0.26738	0.172712	0	0	0	0.255973	0.142959	0.166251	0.0942507	0.0884173	0	0.292113	0	0	0.666667	0.127714	0.0557103	0.181488	0.135143
LSU ribosomal protein L7Ae	0.242424	0.123609	0	0.163132	0	0	0.328947	0.0869565	0	0.15083	0	0	0.64	0	1.00334	0.131752	0.105374	0	0	0	0.167645	0.205973	0	0.140252	0.2442	0.10917	0.102881	0	0	0.333333	0.26738	0	0	0	0.0981354	0.255973	0.142959	0.0831255	0.282752	0.176835	0	0	0	0	0.444444	0.383142	0.0557103	0	0.134798
DNA-binding protein HU	0.121212	0.123609	0.328484	0.244698	0.0586854	0.118203	0	0.173913	0.154261	0	0.0661813	0.19802	0	0.240385	0	0	0.316122	0.11139	0	0	0	0.205973	0.197433	0.140252	0	0.218341	0.308642	0.123993	0.0838223	0.166667	0	0.172712	0.515947	0	0.0981354	0.0853242	0.142959	0.166251	0.282752	0	0.139018	0	0.224467	0	0.222222	0	0.167131	0.544465	0.134618
TonB-dependent receptor	0.0606061	0	0	0.163132	0.176056	0.650118	0.493421	0.0869565	0.231392	0	0	0	0.16	0.120192	0	0	0	0.222779	0.149925	0	0.0838223	0.102987	0.29615	0.105189	0.1221	0.218341	0.514403	0.309981	0.307348	0	0	0.172712	0.375235	0	0.0981354	0.0853242	0.0714796	0.0831255	0.0942507	0.0884173	0.278035	0	0	0.174672	0	0	0.278552	0	0.132809
Inosine-5'-monophosphate dehydrogenase (EC 1.1.1.205)	0.121212	0.247219	0.0469263	0.0815661	0.176056	0.177305	0	0.0869565	0.115696	0.15083	0.0661813	0	0	0.240385	0	0.395257	0.158061	0.167084	0	0.39128	0	0.411946	0.29615	0.105189	0.1221	0.218341	0	0.123993	0.167645	0.5	0.26738	0.172712	0	0	0.0981354	0.0853242	0	0	0.282752	0.176835	0.231696	0.292113	0	0.0873362	0	0	0.111421	0	0.132773
Transcription termination protein NusA	0	0.123609	0.281558	0	0	0	0.164474	0	0.231392	0.301659	0.132363	0	0	0.240385	0	0	0	0.0556948	0.29985	0.167691	0.419111	0.102987	0	0.210379	0	0	0.411523	0.123993	0.0279408	0.166667	0	0	0.234522	0	0	0.255973	0.214439	0.332502	0.282752	0.176835	0.139018	0.389484	0.112233	0.524017	0	0	0.222841	0	0.132206
Exosporium protein A	0.0606061	0.123609	0.0469263	0.0815661	0.0586854	0	0.164474	0.0869565	0	0.15083	0	0.19802	0.16	0.480769	0	0.263505	0.158061	0.0278474	0.449775	0	0.251467	0.102987	0.0987167	0.105189	0.610501	0	0	0	0.0279408	0.666667	0	0.172712	0	0	0	0.170648	0.0714796	0.166251	0.188501	0.176835	0	0.097371	0	0	0.666667	0	0.0557103	0.181488	0.131724
LSU ribosomal protein L35p	0.0606061	0.123609	0.0469263	0.0815661	0.0586854	0.0591017	0.328947	0.0869565	0.192827	0.15083	0.132363	0.39604	0.16	0	0.334448	0.527009	0.052687	0.0835422	0	0.111794	0.0838223	0	0	0.140252	0	0	0	0.0619963	0.195585	0	0.26738	0	0.0469043	0	0.0981354	0.426621	0.0714796	0.249377	0.377003	0	0.139018	0.389484	0.112233	0.262009	0	0.127714	0.278552	0	0.131573
LSU ribosomal protein L7e (L30p)	0.181818	0	0	0	0.234742	0	0.493421	0.173913	0	0.15083	0	0	0.16	0.240385	0.334448	0	0.052687	0.0278474	0.29985	0	0.167645	0	0	0.0701262	0.1221	0	0	0.0619963	0.0838223	0.666667	0.802139	0.345423	0	0	0	0.0853242	0	0.249377	0.282752	0	0	0	0	0	0.444444	0.510856	0	0	0.130054
2-deoxy-D-gluconate 3-dehydrogenase (EC 1.1.1.125)	0.121212	0	0	0.0815661	0.176056	0.295508	0.493421	0.173913	0.0385654	0.15083	0	0	0.16	0	0.334448	0	0	0.139237	0.29985	0.0558971	0.335289	0.205973	0.197433	0.0350631	0.1221	0	0.102881	0	0.139704	0.166667	0.534759	0.345423	0	0	0	0.0853242	0.0714796	0.166251	0.0942507	0	0.139018	0	0.112233	0.0873362	0.666667	0	0.0557103	0	0.128835
Sulfur carrier protein adenylyltransferase ThiF	0.181818	0.494438	0.187705	0.244698	0	0.118203	0	0.26087	0	0.15083	0.132363	0.39604	0	0.240385	0	0.527009	0	0.139237	0	0.39128	0	0.30896	0.0987167	0.280505	0	0.218341	0	0.185989	0.0558815	0.166667	0	0	0	0	0.294406	0.255973	0	0.249377	0	0.0884173	0	0.194742	0	0.262009	0	0	0	0	0.127601
Lysyl-tRNA synthetase (class II) (EC 6.1.1.6)	0	0.123609	0.140779	0	0.0586854	0.236407	0.164474	0.173913	0.192827	0	0.132363	0	0.32	0.120192	0.334448	0	0.316122	0.0835422	0.29985	0.335383	0	0.102987	0	0.0350631	0.1221	0	0.205761	0.309981	0.223526	0.166667	0.26738	0	0.0469043	0	0.196271	0	0.142959	0	0.188501	0	0.0926784	0	0.224467	0.262009	0	0.255428	0.0557103	0.181488	0.127343
Single-stranded DNA-binding protein	0.0606061	0	0.234632	0.326264	0.176056	0.0591017	0	0	0.0771307	0.15083	0.264725	0.792079	0	0	0	0.395257	0.158061	0.0278474	0	0.111794	0.167645	0.205973	0	0.175316	0.1221	0	0	0.185989	0.111763	0.166667	0	0	0	0	0.196271	0.426621	0.285919	0.0831255	0	0.176835	0.0926784	0	0	0	0	0.127714	0.389972	0.362976	0.127332
LSU ribosomal protein L5e (L18p)	0.0606061	0	0	0	0.117371	0	0.328947	0.173913	0	0.301659	0	0	0.64	0.360577	0.668896	0.263505	0	0	0.449775	0	0.0838223	0.102987	0	0.105189	0.3663	0	0	0.0619963	0	0.166667	0.26738	0.172712	0	0	0.196271	0.170648	0	0.166251	0.0942507	0.0884173	0	0.194742	0	0	0.444444	0	0.0557103	0	0.127147
Long-chain-fatty-acid--CoA ligase (EC 6.2.1.3)	0.0606061	0	0.0938527	0.0815661	0.293427	0.236407	0.164474	0.0869565	0.192827	0	0.0661813	0	0.16	0.120192	0	0.131752	0.263435	0.167084	0	0.447177	0.0838223	0.205973	0.0987167	0.0701262	0.1221	0	0.205761	0.185989	0.251467	0.333333	0.26738	0.172712	0.234522	0	0.294406	0.170648	0.142959	0.166251	0.0942507	0	0.185357	0.097371	0	0	0	0	0.111421	0	0.126261
Cytoplasmic axial filament protein CafA and Ribonuclease G (EC 3.1.4.-)	0.0606061	0.247219	0.281558	0.0815661	0.176056	0.0591017	0	0.0869565	0.231392	0	0.264725	0	0.16	0	0	0	0.210748	0.222779	0	0	0.0838223	0.411946	0.197433	0.0701262	0.2442	0.327511	0.205761	0.309981	0.167645	0	0	0	0.0469043	0	0.294406	0.170648	0	0.0831255	0	0.0884173	0.185357	0	0.112233	0	0.444444	0.127714	0.222841	0.181488	0.126223
Glutamate synthase [NADPH] small chain (EC 1.4.1.13)	0.363636	0.123609	0	0	0	0.0591017	0	0	0	0	0.132363	0	0.16	0.120192	0.334448	0.131752	0.052687	0.334169	0	0.111794	0	0.30896	0.0987167	0.385694	0	0.436681	0	0.185989	0.195585	0	0.26738	0	0.0469043	0	0.0981354	0	0.0714796	0.249377	0	0.353669	0.0926784	0	0.112233	0.174672	0.444444	0	0.167131	0.362976	0.12451
Topoisomerase IV subunit B (EC 5.99.1.-)	0.0606061	0	0	0.326264	0	0.0591017	0.164474	0.173913	0.0771307	0.754148	0.132363	0.39604	0	0.120192	0	0.395257	0	0.11139	0.149925	0.0558971	0.251467	0	0	0	0	0	0	0.309981	0	0.666667	0	0	0.187617	0	0.0981354	0.0853242	0.0714796	0.498753	0.282752	0.176835	0.185357	0	0	0.174672	0	0	0	0	0.124286
Acetolactate synthase large subunit (EC 2.2.1.6)	0.0606061	0.247219	0	0.163132	0.176056	0.0591017	0	0.173913	0	0.15083	0.132363	0.39604	0	0.480769	0	0	0	0.0835422	0	0.223589	0.0838223	0.205973	0.29615	0.245442	0	0.10917	0.205761	0.0619963	0.0558815	0.5	0	0	0.0938086	0	0.196271	0.0853242	0.0714796	0	0.188501	0.353669	0.185357	0.194742	0	0.0873362	0	0	0.389972	0	0.124121
SSU ribosomal protein S27Ae	0.0606061	0	0	0.0815661	0.0586854	0	0.493421	0.347826	0	0.15083	0.0661813	0	0.64	0.120192	0.334448	0	0.052687	0	0	0	0.335289	0.205973	0	0.0701262	0.4884	0	0	0.0619963	0.0558815	0.166667	0.26738	0.345423	0	0	0.0981354	0.0853242	0.214439	0.0831255	0	0	0	0.292113	0	0	0.444444	0.255428	0.0557103	0	0.12359
ATP synthase alpha chain (EC 3.6.3.14)	0.0606061	0.494438	0.0938527	0	0.117371	0.0591017	0	0.173913	0.0385654	0	0.330907	0.39604	0.16	0	0.334448	0.131752	0.210748	0.139237	0	0.0558971	0.0838223	0.102987	0.0987167	0.140252	0	0.436681	0	0.0619963	0.139704	0.166667	0	0	0.0469043	0	0.0981354	0.255973	0.0714796	0	0.282752	0.265252	0	0.097371	0.112233	0.436681	0	0	0.0557103	0.181488	0.123577
Purine nucleoside phosphorylase (EC 2.4.2.1)	0	0	0	0	0.234742	0.236407	0	0.434783	0	0	0	0	0.32	0	0	0	0.052687	0	0	0.167691	0.0838223	0	0.197433	0	0.4884	0	0.102881	0	0.251467	1	0	0.345423	0.187617	0	0.0981354	0.0853242	0.428878	0	0	0	0.0463392	0.389484	0	0.0873362	0	0.383142	0.0557103	0.181488	0.122066
Branched-chain amino acid aminotransferase (EC 2.6.1.42)	0.242424	0	0.140779	0.244698	0	0.118203	0	0.173913	0.115696	0	0.198544	0	0.16	0.120192	0	0.131752	0.105374	0.0835422	0	0.167691	0.251467	0	0.197433	0.140252	0.1221	0	0.308642	0.123993	0.111763	0.333333	0	0	0.0938086	0.389105	0.0981354	0.170648	0.214439	0	0.188501	0.176835	0	0.194742	0	0.174672	0	0.127714	0.389972	0	0.121049
SSU ribosomal protein S26e	0.242424	0	0	0.163132	0.0586854	0	0.164474	0.173913	0	0.301659	0	0.19802	0.64	0.120192	0.334448	0.131752	0	0.0556948	0	0	0.335289	0	0.0987167	0.105189	0.3663	0.10917	0	0	0.0279408	0.166667	0.26738	0.172712	0	0	0.0981354	0.0853242	0.0714796	0.0831255	0.188501	0.0884173	0	0.097371	0	0	0.222222	0.255428	0	0.362976	0.120557
Beta-glucosidase (EC 3.2.1.21)	0	0.123609	0.0938527	0.244698	0.586854	0.295508	0.164474	0	0.192827	0	0.0661813	0	0.16	0.120192	0.334448	0	0.052687	0.0556948	0	0.279486	0.167645	0.102987	0.0987167	0.0350631	0.2442	0.10917	0	0	0.167645	0.333333	0.26738	0	0.0938086	0.389105	0.0981354	0	0.142959	0.0831255	0.0942507	0	0.139018	0	0	0.0873362	0.222222	0.127714	0	0	0.120298
LSU ribosomal protein L9e (L6p)	0.0606061	0.123609	0	0.0815661	0	0	0.164474	0.26087	0	0.15083	0	0	0.64	0.120192	0.668896	0	0.105374	0.0278474	0	0	0.167645	0	0.0987167	0.0701262	0.4884	0	0	0.0619963	0.0558815	0.166667	0.26738	0.172712	0	0	0.0981354	0.0853242	0.0714796	0.0831255	0.188501	0	0	0.194742	0	0	0.222222	0.255428	0.0557103	0.544465	0.119853
Tryptophanase (EC 4.1.99.1)	0.0606061	0	0.0469263	0.0815661	0.0586854	0	0.328947	0.26087	0	0	0	0	0.32	0	0.668896	0.131752	0.158061	0.0278474	0.149925	0	0.251467	0.102987	0.29615	0.0701262	0.1221	0	0.102881	0	0.111763	0.333333	0.802139	0.345423	0.0938086	0	0.0981354	0	0	0	0.0942507	0	0.0463392	0.097371	0	0	0.222222	0	0.167131	0	0.117744
SSU ribosomal protein SAe (S2p)	0.121212	0	0	0	0	0	0.328947	0.26087	0	0.15083	0.0661813	0.19802	0.32	0.240385	0.668896	0	0.105374	0.0278474	0.29985	0	0.167645	0.102987	0	0.0350631	0.1221	0	0	0.0619963	0.0279408	0.166667	0.26738	0.345423	0	0	0.196271	0.0853242	0.142959	0	0	0	0	0.194742	0.112233	0	0.222222	0.255428	0.0557103	0.181488	0.11525
Cell division trigger factor (EC 5.2.1.8)	0.242424	0	0.0938527	0.244698	0.234742	0.0591017	0.164474	0.0869565	0.154261	0	0.198544	0.39604	0	0	0	0.263505	0.210748	0.194932	0	0.0558971	0.0838223	0	0	0.245442	0.1221	0.436681	0.102881	0.0619963	0.195585	0.166667	0	0.172712	0	0	0.294406	0	0.0714796	0	0.0942507	0.353669	0.231696	0.097371	0.112233	0.0873362	0	0	0	0	0.115219
Aspartate--ammonia ligase (EC 6.3.1.1)	0	0	0	0.0815661	0	0	0.164474	0.26087	0.115696	0	0	0	0.32	0.120192	0	0	0	0.0835422	0	0.0558971	0.0838223	0	0	0	0.3663	0.10917	0	0.0619963	0.0558815	0.333333	0.802139	1.38169	0	0	0	0.0853242	0.357398	0	0	0	0.0463392	0.292113	0	0.0873362	0.222222	0	0	0	0.114319
internalin, putative	0.121212	0	0	0.0815661	0	0	0.164474	0.0869565	0	0.15083	0	0	0.16	0.360577	0.668896	0	0.105374	0.0278474	0	0	0.586756	0	0	0.0350631	0.2442	0	0	0	0	0.166667	0.534759	0	0	0.389105	0	0.170648	0.285919	0.0831255	0.0942507	0	0	0	0	0	0.222222	0.383142	0	0.362976	0.114303
tRNA (Guanine37-N1) -methyltransferase (EC 2.1.1.31)	0.181818	0.123609	0.0938527	0.40783	0.0586854	0.118203	0	0.347826	0.0771307	0	0.0661813	0.792079	0	0	0	0.263505	0.158061	0.167084	0	0	0	0	0.197433	0.245442	0	0.327511	0	0	0.0558815	0.5	0	0	0.0469043	0	0.294406	0.0853242	0	0.0831255	0.0942507	0.0884173	0.0463392	0.389484	0	0.174672	0	0	0	0	0.114272
Serine hydroxymethyltransferase (EC 2.1.2.1)	0.242424	0.370828	0.375411	0	0.117371	0.118203	0.164474	0.173913	0.0771307	0.15083	0.198544	0	0	0.120192	0	0.263505	0.105374	0.139237	0	0.0558971	0	0.30896	0.0987167	0.105189	0.1221	0.10917	0.102881	0.0619963	0.0558815	0	0	0	0.32833	0	0.0981354	0	0.142959	0.0831255	0.188501	0.176835	0.0926784	0	0.224467	0.0873362	0	0	0.222841	0.181488	0.113853
LSU ribosomal protein L37Ae	0	0	0	0	0	0	0	0.26087	0.0385654	0.15083	0	0	0.64	0.120192	0.334448	0	0.158061	0	0.149925	0	0.167645	0	0	0.0701262	0.2442	0	0	0.0619963	0.0558815	0.333333	0.26738	0.172712	0	0	0	0	0.214439	0	0.0942507	0.265252	0	0.292113	0	0	0.666667	0.255428	0	0.362976	0.112027
Protein export cytoplasm protein SecA ATPase RNA helicase (TC 3.A.5.1.1)	0.30303	0	0.187705	0.0815661	0.117371	0.177305	0	0	0	0.301659	0	0	0	0.360577	0	0	0.158061	0.306321	0	0.0558971	0.0838223	0	0	0.0701262	0	0.10917	0.102881	0.0619963	0.111763	0.166667	0	0	0.32833	0	0.0981354	0	0.357398	0.249377	0.0942507	0	0.185357	0.389484	0.112233	0.262009	0	0.127714	0.334262	0	0.110301
DNA-binding protein HBsu	0	0	0.281558	0.40783	0.0586854	0	0	0	0.154261	0	0.132363	0.594059	0	0.360577	0	0.263505	0.052687	0.0835422	0.449775	0	0.502934	0	0.0987167	0.175316	0.1221	0	0	0.123993	0	0	0	0	0.0938086	0	0.0981354	0	0.214439	0.0831255	0	0	0.0463392	0.194742	0	0	0	0.510856	0.167131	0	0.109802
LSU ribosomal protein L26e (L24p)	0.0606061	0	0	0	0	0	0.493421	0.434783	0.0771307	0.15083	0	0.19802	0.64	0.120192	0.668896	0	0.052687	0	0	0	0.167645	0	0	0	0.2442	0	0	0	0	0	0	0	0	0	0.196271	0.170648	0.0714796	0	0.282752	0.176835	0	0.194742	0	0	0	0.510856	0.167131	0.181488	0.109596
Pyruvate:ferredoxin oxidoreductase, beta subunit (EC 1.2.7.1)	0.0606061	0.741656	0.140779	0.489396	0	0	0	0.608696	0	0	0.198544	0	0	0	0	0.922266	0	0	0	0.447177	0	0	0	0.771388	0	0	0	0	0.0279408	0	0	0	0.0469043	0	0	0.341297	0	0	0	0.265252	0	0.194742	0	0	0	0	0	0	0.109513
SSU ribosomal protein S11e (S17p)	0	0	0	0	0	0	0.328947	0.173913	0	0.15083	0	0	0.48	0.120192	1.00334	0.131752	0.052687	0	0	0	0.251467	0	0	0.0350631	0.1221	0	0	0.0619963	0.0558815	0.166667	0.26738	0.172712	0	0	0.0981354	0.0853242	0.142959	0	0.188501	0.0884173	0	0.194742	0	0	0.222222	0.127714	0.111421	0.362976	0.108278
Alpha-N-arabinofuranosidase (EC 3.2.1.55)	0	0	0.0469263	0	0.234742	0.591017	0.164474	0	0.154261	0	0.198544	0	0	0	0	0.131752	0.105374	0.334169	0	0.503074	0	0	0.0987167	0	0	0.10917	0.205761	0.185989	0.251467	0	0	0	0.281426	0.389105	0	0.0853242	0	0	0.282752	0.0884173	0.0926784	0.097371	0.224467	0.0873362	0.222222	0	0	0	0.107636
O-succinylhomoserine sulfhydrylase (EC 2.5.1.48)	0.181818	0.123609	0	0.244698	0.0586854	0.177305	0	0.347826	0.0385654	0.15083	0.132363	0.19802	0	0	0	0.263505	0.105374	0.0556948	0	0.39128	0	0.411946	0	0.280505	0	0.327511	0	0	0.0279408	0.166667	0.26738	0	0.187617	0	0	0.0853242	0.0714796	0.166251	0	0.0884173	0.0463392	0.292113	0	0.0873362	0	0	0.111421	0	0.105996
LSU ribosomal protein L11e (L5p)	0.121212	0	0	0	0.0586854	0	0.328947	0.434783	0	0.301659	0	0	0.16	0.240385	0.668896	0	0.105374	0	0.149925	0	0.0838223	0.102987	0	0.0350631	0.1221	0	0	0.0619963	0.0279408	0.333333	0.534759	0.172712	0	0	0.0981354	0	0.142959	0	0.188501	0	0	0.097371	0	0	0.222222	0	0.111421	0.181488	0.105972
3-hydroxybutyryl-CoA dehydratase (EC 4.2.1.55)	0.0606061	0	0	0	0	0	0.164474	0.0869565	0.0385654	0.15083	0	0	0.48	0	0.334448	0	0.052687	0	0	0	0.251467	0	0	0.0701262	0.3663	0	0	0.0619963	0.0558815	0.5	0.26738	0.690846	0.0469043	0	0.0981354	0	0.0714796	0	0.0942507	0.0884173	0	0.292113	0	0	0.222222	0.510856	0	0	0.105353
Uncharacterized protein ImpC	0.121212	0.494438	0.281558	0.0815661	0	0.177305	0	0.347826	0	0	0.198544	0.19802	0	0.120192	0	0.131752	0.158061	0.0278474	0	0.0558971	0	0.411946	0	0.140252	0	0.10917	0	0	0.139704	0	0	0	0.187617	0	0.0981354	0.170648	0	0.0831255	0.471254	0.0884173	0.139018	0.097371	0	0.524017	0	0	0	0	0.10531
Ammonium transporter	0.424242	0.494438	0	0	0	0	0	0.173913	0.0385654	0	0.198544	0	0.16	0	0	0.527009	0.105374	0.167084	0.149925	0.167691	0	0.205973	0	0.350631	0	0.218341	0	0.0619963	0.0558815	0.166667	0	0	0	0	0	0.255973	0	0.166251	0.0942507	0	0.0463392	0.389484	0	0.262009	0	0	0.167131	0	0.105161
SSU ribosomal protein S23e (S12p)	0.0606061	0.123609	0	0.0815661	0.0586854	0	0	0.26087	0	0	0.0661813	0.19802	0.64	0.240385	0.334448	0.131752	0.052687	0	0	0	0.167645	0	0	0.0701262	0.3663	0	0.102881	0.0619963	0.0279408	0.5	0	0.172712	0	0	0.0981354	0.170648	0.0714796	0.0831255	0.188501	0.0884173	0	0.097371	0	0	0.222222	0.127714	0	0.181488	0.105157
Glucokinase (EC 2.7.1.2)	0.0606061	0	0.0469263	0	0.234742	0.591017	0	0	0.115696	0.15083	0.132363	0	0	0	0	0	0	0.167084	0.149925	0.39128	0	0	0.29615	0	0	0.10917	0.205761	0.0619963	0.195585	0.333333	0.534759	0.172712	0.0469043	0	0	0.0853242	0	0.0831255	0	0	0.0926784	0	0.224467	0	0.444444	0	0.0557103	0	0.103804
O-acetylhomoserine sulfhydrylase (EC 2.5.1.49)	0.30303	0.247219	0	0.326264	0	0.0591017	0	0.0869565	0.0385654	0	0.0661813	0	0	0.240385	0	0.131752	0.105374	0.11139	0	0.335383	0	0.205973	0	0.315568	0	0.10917	0	0.0619963	0	0.166667	0	0	0	0	0	0.682594	0.285919	0.0831255	0	0.353669	0.0463392	0.292113	0	0.0873362	0	0.127714	0.111421	0	0.103775
Beta-galactosidase (EC 3.2.1.23)	0.0606061	0	0	0	0.762911	0.945626	0	0	0.192827	0	0	0	0	0	0	0	0.158061	0.194932	0.149925	0.503074	0	0	0	0	0.1221	0	0.102881	0	0.614697	0.166667	0	0	0.187617	0	0.0981354	0	0	0	0	0	0.278035	0.097371	0.112233	0.174672	0	0	0.0557103	0	0.10371
LSU ribosomal protein L17e (L22p)	0	0	0	0.0815661	0.176056	0	0.164474	0.26087	0	0.15083	0.0661813	0	0.16	0.120192	0.334448	0	0.052687	0	0.149925	0	0.0838223	0	0	0.0701262	0.1221	0	0	0.0619963	0.0838223	0.666667	0	0.518135	0	0	0	0.0853242	0.214439	0.0831255	0.188501	0	0	0.194742	0	0	0.444444	0.127714	0.111421	0.181488	0.103231
UDP-glucose dehydrogenase (EC 1.1.1.22)	0.121212	0.370828	0.0469263	0.0815661	0.234742	0.118203	0	0	0.115696	0.452489	0.264725	0	0	0	0	0	0.158061	0.11139	0	0.223589	0.251467	0.205973	0	0.0350631	0	0	0.102881	0.0619963	0.223526	0	0	0.172712	0.0469043	0	0	0.0853242	0.142959	0.166251	0	0	0.231696	0.194742	0.224467	0	0.222222	0.127714	0.0557103	0	0.101063
Retron-type reverse transcriptase	0.121212	0	0.0469263	0.0815661	0.117371	0.295508	0.164474	0	0.192827	0	0.132363	0.39604	0.48	0.120192	0	0.131752	0.052687	0.11139	0.29985	0.111794	0.167645	0	0.0987167	0.0701262	0	0	0.102881	0	0.0279408	0	0	0	0.187617	0	0.0981354	0	0.214439	0.249377	0.188501	0.0884173	0.0463392	0	0.112233	0.0873362	0	0.127714	0.111421	0	0.100725
COG1399 protein, clustered with ribosomal protein L32p	0.242424	0.247219	0.0938527	0.326264	0	0	0	0	0	0	0.198544	0.19802	0.16	0.240385	0	0.263505	0.158061	0.0556948	0	0.111794	0.335289	0	0.0987167	0.280505	0	0.10917	0	0.123993	0.0838223	0	0	0	0	0	0	0	0.142959	0.249377	0.0942507	0.353669	0.0926784	0.194742	0	0	0	0.255428	0.111421	0	0.100454
Na(+)-translocating NADH-quinone reductase subunit A (EC 1.6.5.-)	0.121212	0	0.281558	0.0815661	0.117371	0	0.164474	0.173913	0.115696	0	0.264725	0.19802	0	0.240385	0	0	0.105374	0.306321	0	0.111794	0	0.205973	0.197433	0.0350631	0	0.10917	0.102881	0.185989	0.0279408	0	0	0	0.140713	0	0.392542	0.170648	0	0.166251	0	0.265252	0.185357	0.097371	0	0.174672	0	0	0.0557103	0	0.0999037
2-dehydro-3-deoxygluconate kinase (EC 2.7.1.45)	0	0	0.0469263	0.0815661	0.410798	0.118203	0.164474	0	0.115696	0.15083	0.132363	0	0	0	0	0	0.263435	0.0835422	0.29985	0.167691	0	0.102987	0.691017	0.0350631	0.3663	0.10917	0.102881	0.247985	0.0838223	0	0	0	0.0938086	0	0.196271	0.0853242	0	0.249377	0	0	0.139018	0	0.112233	0.0873362	0	0	0.0557103	0	0.0998683
Alanyl-tRNA synthetase (EC 6.1.1.7)	0.121212	0.370828	0	0	0.0586854	0.0591017	0	0.0869565	0.0385654	0	0	0	0.96	0	0	0.131752	0.105374	0.0556948	0	0	0.335289	0	0	0.140252	0	0.218341	0	0	0.223526	0.166667	0.26738	0	0.0938086	0	0	0	0.357398	0.0831255	0	0	0.185357	0	0	0	0.444444	0	0.278552	0	0.0996315
Cytochrome c552 precursor (EC 1.7.2.2)	0.0606061	0	0.0938527	0.0815661	0.117371	0.0591017	0.328947	0.0869565	0.0385654	0.301659	0.132363	0	0	0.120192	0.334448	0	0.052687	0.0556948	0.29985	0	0.0838223	0.205973	0.197433	0	0	0	0.205761	0.0619963	0.0838223	0	0.26738	0	0.0469043	0	0	0	0	0.0831255	0	0	0.0463392	0.097371	0.224467	0.349345	0.222222	0.127714	0.111421	0.181488	0.099176
ATP synthase C chain (EC 3.6.3.14)	0.242424	0	0.0938527	0.163132	0.117371	0.295508	0.164474	0.0869565	0.0771307	0	0.0661813	0.19802	0	0.120192	0	0	0.052687	0.250627	0.149925	0.111794	0	0.102987	0	0.0701262	0	0.10917	0.205761	0.123993	0.167645	0.166667	0.26738	0	0.140713	0	0.0981354	0	0	0	0	0	0.0463392	0.292113	0.112233	0.174672	0	0.255428	0	0.181488	0.0980235
Glucosamine--fructose-6-phosphate aminotransferase [isomerizing] (EC 2.6.1.16)	0.363636	0.247219	0.328484	0.0815661	0	0.0591017	0.328947	0.173913	0	0	0.132363	0	0	0.120192	0	0.263505	0	0.167084	0	0	0	0	0	0.210379	0	0.327511	0	0.123993	0.0558815	0	0	0	0.187617	0	0	0	0.285919	0.166251	0	0.265252	0.0926784	0.292113	0	0.174672	0.222222	0	0	0	0.0973021
SSU ribosomal protein S15e (S19p)	0.242424	0	0	0.163132	0	0	0.164474	0.173913	0	0.15083	0	0	0.48	0.240385	0	0	0.052687	0.0278474	0.149925	0	0.335289	0.102987	0	0.105189	0.1221	0	0	0.0619963	0.0838223	0	0.26738	0.345423	0	0	0	0.0853242	0.0714796	0	0	0.0884173	0	0.097371	0	0	0	0.510856	0	0.544465	0.0972441
Inner membrane protein YqiK	0.30303	0	0.140779	0.0815661	0	0	0	0	0.0385654	0	0.0661813	0	0	0.120192	0	0.131752	0.052687	0.139237	0.149925	0.223589	0.586756	0.30896	0	0.0701262	0.1221	0	0	0.0619963	0.0558815	0	0	0	0.140713	0	0	0.170648	0.428878	0.415628	0	0.265252	0	0	0	0	0.444444	0.127714	0	0	0.0968042
Cold-shock DEAD-box protein A	0.121212	0.247219	0.0938527	0	0	0	0.164474	0.0869565	0	0	0	0.19802	0.16	0.120192	0	0	0	0.0835422	0.149925	0	0.167645	0.30896	0	0.140252	0.1221	0	0	0.0619963	0.0279408	0.166667	0	0.172712	0	0	0.0981354	0.170648	0.285919	0.0831255	0.282752	0.176835	0.0463392	0.097371	0.112233	0	0.222222	0.127714	0.167131	0.181488	0.0967829
Protein-export membrane protein SecF (TC 3.A.5.1.1)	0.0606061	0	0.234632	0	0	0	0.164474	0.0869565	0.308523	0.15083	0	0	0.16	0	0	0.131752	0.052687	0.194932	0.149925	0.0558971	0.0838223	0	0.0987167	0.0701262	0	0	0.308642	0.433974	0.0279408	0	0	0.172712	0.281426	0	0.0981354	0.170648	0.142959	0	0.188501	0.0884173	0	0	0.224467	0.0873362	0	0.127714	0.278552	0	0.0965688
GTP-binding protein	0.0606061	0.123609	0.187705	0.0815661	0.0586854	0	0.328947	0	0.0771307	0.15083	0	0	0	0.120192	0	0	0.105374	0.0835422	0.149925	0.0558971	0.167645	0	0	0.0701262	0.2442	0.10917	0	0	0.0279408	0.333333	0	0	0.0469043	0	0.0981354	0	0.285919	0.0831255	0.0942507	0.0884173	0.231696	0.097371	0	0.0873362	0.222222	0.255428	0.278552	0.181488	0.0955681
LSU ribosomal protein L3e (L3p)	0	0.247219	0.0469263	0.0815661	0	0	0	0.173913	0	0.452489	0	0	0.16	0	0.334448	0.131752	0.105374	0.0556948	0.149925	0.0558971	0.251467	0.102987	0	0	0.2442	0	0.102881	0.0619963	0	0.166667	0.26738	0.345423	0	0	0.196271	0.170648	0	0	0	0.265252	0	0	0.112233	0	0	0	0.111421	0.181488	0.0953233
ATP-dependent Clp protease ATP-binding subunit ClpX	0.181818	0	0.281558	0.0815661	0	0.118203	0	0.0869565	0	0	0.132363	0	0	0.240385	0	0.131752	0.105374	0.167084	0	0.0558971	0	0.205973	0.29615	0.245442	0.1221	0	0	0.0619963	0.167645	0.166667	0	0	0.0938086	0	0.196271	0.170648	0.0714796	0	0.188501	0.265252	0.139018	0.292113	0	0.174672	0	0.127714	0	0	0.0951752
Tetracycline resistance protein TetQ	0.0606061	0	0.0938527	0.163132	0.117371	0.118203	0	0.0869565	0.115696	0.15083	0.132363	0	0	0.120192	0	0	0.052687	0.0278474	0.149925	0.111794	0	0	0.0987167	0.0701262	0	0	0	0.0619963	0	0	0.26738	0	0.140713	0.77821	0.0981354	0.170648	0	0.0831255	0.0942507	0.265252	0.0463392	0.097371	0.224467	0.174672	0	0.127714	0.0557103	0.181488	0.0945369
DNA polymerase III alpha subunit (EC 2.7.7.7)	0.30303	0.494438	0	0	0.352113	0.0591017	0	0	0.0385654	0	0.198544	0	0	0	0	0	0.368809	0.11139	0	0.279486	0.0838223	0	0.197433	0	0	0.218341	0	0.0619963	0.195585	0	0	0	0.140713	0	0.0981354	0	0.142959	0	0.188501	0	0.139018	0.097371	0	0	0	0.127714	0.612813	0	0.0939558
LSU ribosomal protein L21e	0.0606061	0	0	0.163132	0.0586854	0	0.493421	0.173913	0	0	0.0661813	0	0.48	0	0.668896	0.131752	0.052687	0	0	0	0.0838223	0	0.0987167	0.0701262	0.2442	0	0	0.0619963	0.0558815	0.333333	0.534759	0.172712	0	0	0	0	0.142959	0	0	0	0	0.097371	0	0	0	0.127714	0.111421	0	0.0934226
V-type ATP synthase subunit A (EC 3.6.3.14)	0.121212	0	0.0938527	0.0815661	0.117371	0	0	0.0869565	0.115696	0	0	0	0	0.120192	0	0	0.052687	0.167084	0.5997	0.111794	0.0838223	0	0.197433	0.140252	0.1221	0	0	0.185989	0.111763	0.166667	0	0	0.140713	0	0.490677	0.170648	0.428878	0	0.0942507	0	0.185357	0	0	0.0873362	0	0.127714	0.0557103	0	0.092863
Valyl-tRNA synthetase (EC 6.1.1.9)	0.121212	0	0.0469263	0.0815661	0.117371	0.118203	0	0.347826	0.115696	0	0.132363	0	0.64	0	0.334448	0	0.052687	0.0835422	0	0	0.251467	0	0	0.105189	0	0.10917	0.205761	0.0619963	0.0558815	0.166667	0	0.172712	0	0	0	0	0.214439	0	0.0942507	0	0	0.292113	0	0.174672	0	0.127714	0.222841	0	0.0926399
Histidyl-tRNA synthetase (EC 6.1.1.21)	0.181818	0	0.187705	0	0	0.0591017	0.164474	0.347826	0.0385654	0	0.0661813	0	0.64	0	0.334448	0	0.105374	0.0835422	0.149925	0	0	0.514933	0	0.0350631	0	0	0	0	0.0558815	0	0	0.172712	0.0469043	0	0.0981354	0	0.142959	0.0831255	0	0	0.139018	0.097371	0	0	0.444444	0	0.0557103	0.181488	0.0922231
Eukaryotic peptide chain release factor subunit 1	0.0606061	0	0	0.0815661	0.0586854	0	0	0.0869565	0	0.15083	0	0.19802	0.32	0.120192	0	0.131752	0	0	0	0	0.335289	0.102987	0	0	0.2442	0	0	0.0619963	0.0558815	0.333333	0.26738	0.345423	0	0	0.0981354	0.170648	0.214439	0.166251	0	0.0884173	0	0.194742	0	0	0.222222	0.127714	0	0.181488	0.0920657
Periplasmic alpha-amylase (EC 3.2.1.1)	0	0.123609	0.0469263	0	0.117371	0.0591017	0	0.26087	0	0.301659	0.198544	0	0	0.120192	0	0.527009	0.052687	0.0556948	0	0.111794	0.167645	0	0.0987167	0.210379	0	0.10917	0	0.0619963	0.0279408	0	0	0	0.0938086	0	0	0.170648	0.0714796	0.0831255	0.0942507	0.0884173	0.139018	0.292113	0	0.0873362	0	0.510856	0.0557103	0	0.0903764
Tyrosine-protein kinase Wzc (EC 2.7.10.2)	0	0	0.0469263	0	0.410798	0.236407	0	0	0.192827	0	0	0	0	0.120192	0.668896	0	0.052687	0.0556948	0.149925	0.223589	0	0	0	0.105189	0	0	0.308642	0.185989	0.195585	0	0	0	0.0938086	0	0	0	0	0.166251	0.282752	0	0.370714	0	0.112233	0.349345	0	0	0	0	0.0901761
Signal recognition particle receptor protein FtsY (=alpha subunit) (TC 3.A.5.1.1)	0.242424	0.247219	0.0469263	0	0	0.118203	0	0.0869565	0.115696	0.15083	0.132363	0	0.16	0	0.334448	0	0	0.0556948	0.149925	0	0.251467	0.205973	0	0.105189	0.1221	0.10917	0.102881	0.0619963	0.0558815	0	0	0	0.0938086	0	0.196271	0.0853242	0.0714796	0.166251	0.188501	0	0.0926784	0.097371	0	0	0.222222	0.127714	0.111421	0	0.089758
Argininosuccinate synthase (EC 6.3.4.5)	0.181818	0.247219	0.140779	0	0.0586854	0	0	0.173913	0.231392	0.15083	0.264725	0.19802	0	0	0	0	0.263435	0.0835422	0	0.0558971	0.167645	0.102987	0	0.210379	0	0.218341	0	0	0.139704	0	0	0	0	0	0	0	0.428878	0.0831255	0.188501	0.0884173	0.370714	0.194742	0	0	0	0	0.0557103	0	0.0895708
LSU ribosomal protein L12e (L11p)	0	0	0	0.163132	0.0586854	0	0.164474	0	0	0	0	0.19802	0.96	0	0.334448	0	0	0	0.149925	0	0	0	0	0.0701262	0.2442	0	0.102881	0	0.0279408	0.666667	0.26738	0.172712	0	0	0.0981354	0	0.0714796	0	0	0	0	0.194742	0	0	0.222222	0.127714	0	0	0.0894767
LSU ribosomal protein L32p	0.0606061	0.123609	0.140779	0.326264	0	0.118203	0	0.0869565	0.0385654	0	0	0.19802	0	0.360577	0	0.263505	0.052687	0.11139	0	0.0558971	0	0.102987	0.0987167	0.0701262	0	0.327511	0	0.0619963	0.111763	0	0	0	0.0469043	0	0.196271	0.341297	0	0.0831255	0.188501	0.0884173	0.0463392	0	0.112233	0	0	0.255428	0.111421	0	0.0870853
NAD-reducing hydrogenase subunit HoxE (EC 1.12.1.2)	0.0606061	0	0.0469263	0	0	0	0	0.0869565	0.0771307	0	0.132363	0	0	0.120192	0	0	0.158061	0.0278474	0	0.0558971	0.167645	0.102987	0.29615	0	0.3663	0	0.205761	0.0619963	0.0558815	0	0	0	0.140713	0.389105	0.196271	0.170648	0.0714796	0	0.188501	0.176835	0.0463392	0	0.224467	0	0	0.255428	0.0557103	0.181488	0.0858268
Translation elongation factor P	0.121212	0.123609	0.0469263	0	0.176056	0	0	0.0869565	0.0385654	0.15083	0.0661813	0	0	0	0	0	0.210748	0.0556948	0	0.111794	0.0838223	0.30896	0.0987167	0.210379	0	0.10917	0.102881	0.0619963	0.0558815	0	0	0	0.0469043	0	0.0981354	0.170648	0.214439	0.0831255	0	0.530504	0.139018	0	0	0	0	0.127714	0.111421	0.362976	0.0855264
3,5-diaminobexanoate dehydrogenase (EC 1.4.1.11)	0	0	0.187705	0.0815661	0.0586854	0.118203	0	0	0.115696	0.15083	0	0	0	0.240385	0	0	0.052687	0.0278474	0	0	0.167645	0	0.29615	0	0.2442	0.10917	0.102881	0	0.0838223	0	0.26738	0	0.0938086	0	0.196271	0.0853242	0.142959	0	0.282752	0.0884173	0.0463392	0	0	0.0873362	0.222222	0.255428	0.111421	0.181488	0.0853879
Succinate dehydrogenase iron-sulfur protein (EC 1.3.99.1)	0.121212	0	0.140779	0.0815661	0.0586854	0.177305	0	0.26087	0	0.15083	0	0.19802	0	0	0	0.263505	0.105374	0.0835422	0.149925	0.0558971	0	0	0.29615	0.105189	0	0.10917	0	0.123993	0.0279408	0	0	0	0.0938086	0	0.392542	0.0853242	0.0714796	0.166251	0.0942507	0.0884173	0.231696	0	0	0.174672	0	0.127714	0.0557103	0	0.0852462
Butyryl-CoA dehydrogenase (EC 1.3.99.2)	0	0	0	0	0.234742	0	0	0	0.192827	0	0.0661813	0	0	0	0	0.658762	0.105374	0.0556948	0	0	0	0	0	0.0350631	0.2442	0	0.205761	0.123993	0.139704	0	0	0	0.0469043	0.389105	0.196271	0.170648	0	0	0.0942507	0.265252	0	0	0	0	0.222222	0.127714	0.334262	0.181488	0.0852171
Dihydroxy-acid dehydratase (EC 4.2.1.9)	0.181818	0	0.0938527	0.0815661	0	0.118203	0	0.0869565	0.0771307	0.301659	0.198544	0	0	0.360577	0	0.131752	0.052687	0	0	0.167691	0.167645	0	0.0987167	0.210379	0	0	0	0.0619963	0.0838223	0.166667	0	0	0.0469043	0	0.0981354	0.0853242	0.142959	0.166251	0.471254	0.0884173	0.139018	0.194742	0	0	0	0	0	0	0.0848889
ATP synthase B' chain (EC 3.6.3.14)	0.0606061	0	0	0	0.0586854	0	0	0.0869565	0	0.301659	0	0	0.32	0.120192	0.668896	0	0	0.0278474	0.149925	0	0	0.102987	0	0.0350631	0.1221	0	0	0	0	0.166667	0.534759	0.172712	0	0	0	0.0853242	0.285919	0.166251	0.0942507	0.0884173	0	0	0.112233	0	0	0.127714	0	0.181488	0.0848053
LSU ribosomal protein L13e	0.0606061	0	0	0.0815661	0.0586854	0	0.164474	0.26087	0	0.15083	0.132363	0	0.16	0.120192	0.668896	0	0.052687	0.0278474	0	0	0.251467	0	0	0.0350631	0.3663	0	0	0	0.111763	0.166667	0	0.345423	0	0	0	0.0853242	0.142959	0.0831255	0	0	0	0.097371	0	0	0	0.383142	0.0557103	0	0.0846527
Serine phosphatase RsbU, regulator of sigma subunit	0.121212	0.247219	0	0	0.469484	0.35461	0	0	0.0385654	0	0	0	0	0	0.334448	0	0	0.250627	0	0.335383	0	0	0	0	0	0.10917	0.102881	0.0619963	0.167645	0.333333	0	0	0.0938086	0	0	0	0	0.0831255	0	0.0884173	0.231696	0.097371	0.3367	0.174672	0	0	0	0	0.0840076
Na(+)-translocating NADH-quinone reductase subunit E (EC 1.6.5.-)	0.181818	0.247219	0.140779	0	0.0586854	0.0591017	0	0.173913	0	0.301659	0.0661813	0	0	0	0	0.131752	0.158061	0.139237	0.149925	0.0558971	0	0.205973	0.197433	0.0701262	0	0	0	0.185989	0.111763	0	0	0	0.140713	0	0.196271	0.0853242	0	0.0831255	0	0.0884173	0.0926784	0.097371	0.224467	0.262009	0	0	0.111421	0	0.083694
Outer membrane stress sensor protease DegQ, serine protease	0	0.123609	0.0938527	0.0815661	0	0	0	0.26087	0.0385654	0.15083	0	0.594059	0	0	0	0	0	0.11139	0	0.0558971	0.167645	0	0.29615	0.105189	0	0	0	0.0619963	0.0558815	0.333333	0	0	0.0469043	0	0.0981354	0.0853242	0.0714796	0.249377	0.377003	0.265252	0	0	0.112233	0.174672	0	0	0	0	0.083567
UDP-N-acetylmuramoylalanyl-D-glutamate--2,6-diaminopimelate ligase (EC 6.3.2.13)	0	0.741656	0.0469263	0	0.0586854	0.118203	0	0.26087	0	0	0.132363	0	0	0.120192	0	0	0.158061	0.194932	0	0.167691	0	0.30896	0	0.210379	0	0.436681	0	0	0.111763	0	0	0	0	0	0	0	0.142959	0	0	0	0.0926784	0	0.112233	0	0	0	0.222841	0.362976	0.0833552
Thioredoxin	0	0	0	0	0.176056	0	0	0.0869565	0	0	0	0	0.8	0.120192	0.334448	0	0	0.0556948	0	0.279486	0	0	0	0.0350631	0.1221	0	0	0.0619963	0.0838223	0.333333	0	0.172712	0.0938086	0	0	0	0.142959	0	0	0.0884173	0.139018	0.292113	0	0	0.444444	0.127714	0	0	0.083132
DNA ligase (EC 6.5.1.2)	0.242424	0.247219	0.187705	0.0815661	0.117371	0.118203	0	0.173913	0.0385654	0	0.132363	0	0	0.240385	0.334448	0	0.263435	0.11139	0	0.0558971	0	0.205973	0	0.0350631	0	0	0	0.0619963	0.0558815	0	0	0	0.0469043	0	0.0981354	0	0	0.166251	0	0.0884173	0.324374	0.292113	0	0.262009	0	0	0	0	0.0829584
Copper-translocating P-type ATPase (EC 3.6.3.4)	0.181818	0.370828	0.281558	0	0	0.0591017	0	0.0869565	0.115696	0	0.0661813	0.19802	0	0	0	0	0.158061	0.0556948	0	0.0558971	0.251467	0.102987	0	0.315568	0.2442	0	0	0.0619963	0.0838223	0.166667	0	0	0.0469043	0	0.0981354	0.0853242	0.0714796	0	0.188501	0	0.231696	0.194742	0	0.0873362	0	0	0.111421	0	0.0827512
Methylmalonyl-CoA epimerase (EC 5.1.99.1)	0.0606061	0	0.0469263	0.0815661	0.117371	0.118203	0.164474	0	0.154261	0.15083	0.0661813	0.19802	0	0.120192	0	0	0	0.167084	0	0.111794	0.0838223	0	0	0.0350631	0.1221	0.218341	0.205761	0.0619963	0.167645	0.166667	0	0	0.0469043	0.389105	0.0981354	0	0	0.0831255	0.0942507	0	0.185357	0.097371	0.112233	0.0873362	0	0.127714	0	0	0.0820924
Fructokinase (EC 2.7.1.4)	0.0606061	0	0	0	0.117371	0	0	0	0.0771307	0.15083	0	0	0.16	0	0.334448	0	0	0.0556948	0	0.111794	0.0838223	0.30896	0.0987167	0.0350631	0	0	0	0.185989	0.0558815	0.333333	0.802139	0	0	0	0.196271	0	0	0.0831255	0	0	0.0463392	0.292113	0	0.0873362	0.222222	0	0	0	0.081233
Glutamine synthetase type I (EC 6.3.1.2)	0.121212	0	0.234632	0	0.234742	0.0591017	0	0.347826	0.0385654	0	0.264725	0	0	0.120192	0	0.131752	0.052687	0.139237	0	0.223589	0	0.102987	0	0.0701262	0	0.10917	0.102881	0	0.0838223	0	0	0	0.0938086	0	0.0981354	0	0.214439	0	0	0.176835	0.185357	0.194742	0.112233	0.174672	0	0	0.167131	0	0.0803042
Transcription termination factor Rho	0.0606061	0.370828	0.0469263	0	0.117371	0	0	0.0869565	0.115696	0	0.198544	0	0	0	0	0.131752	0.263435	0.139237	0	0	0	0.205973	0.0987167	0.0701262	0.1221	0.218341	0	0.0619963	0.0838223	0	0	0	0.140713	0	0.196271	0.0853242	0.0714796	0.0831255	0	0	0.278035	0.194742	0	0.349345	0	0	0.0557103	0	0.0801495
SSU ribosomal protein S17e	0	0	0	0.326264	0	0	0.164474	0.173913	0	0.301659	0	0	0	0	0.334448	0	0.052687	0	0.29985	0	0.167645	0	0	0.0350631	0	0	0	0	0.0558815	0.333333	0	0.345423	0	0	0	0	0	0	0	0	0	0.194742	0	0	0.888889	0.127714	0	0	0.079208
Cell division protein FtsZ (EC 3.4.24.-)	0.181818	0	0.0938527	0.0815661	0	0	0	0.347826	0.0771307	0	0.132363	0	0	0	0	0	0.052687	0.11139	0	0.111794	0	0.102987	0	0.175316	0	0.10917	0	0	0.195585	0	0	0	0	0.389105	0	0.255973	0.214439	0.332502	0.0942507	0	0.0926784	0.097371	0	0.174672	0	0	0.167131	0.181488	0.0786062
DNA gyrase subunit B (EC 5.99.1.3)	0.424242	0.123609	0.234632	0	0	0	0	0.0869565	0.115696	0	0.0661813	0	0	0	0	0	0.210748	0.250627	0.149925	0	0.251467	0.102987	0	0.210379	0	0.218341	0	0.185989	0.167645	0	0	0	0.187617	0	0	0.0853242	0	0	0.0942507	0.0884173	0.139018	0.097371	0	0	0	0	0.278552	0	0.0785411
FIG002344: Hydrolase (HAD superfamily)	0.363636	0	0	0.0815661	0	0.0591017	0	0	0.0385654	0	0	0.19802	0	0	0	0.131752	0.052687	0.11139	0	0	0.167645	0	0	0.140252	0.2442	0	0	0.0619963	0.139704	0	0	0	0.0938086	0	0	0.0853242	0.214439	0.166251	0.188501	0.176835	0.139018	0.194742	0	0	0.222222	0.127714	0	0.362976	0.0783822
Pyruvate kinase (EC 2.7.1.40)	0.0606061	0.247219	0.0938527	0.163132	0	0	0.164474	0.173913	0	0	0.198544	0	0.48	0	0	0	0.158061	0.0835422	0	0	0.0838223	0.102987	0	0.0701262	0.1221	0	0	0.0619963	0.139704	0	0.26738	0.172712	0	0	0.0981354	0.0853242	0.0714796	0.166251	0	0	0.0463392	0.194742	0	0	0	0.255428	0	0	0.0783723
RNA polymerase sigma factor RpoD	0.181818	0	0.0469263	0.0815661	0	0.118203	0	0.0869565	0.154261	0	0.0661813	0	0.16	0	0	0.131752	0.105374	0	0	0.0558971	0.167645	0	0	0.105189	0.2442	0.327511	0	0.0619963	0.0279408	0	0	0	0.281426	0	0.196271	0.170648	0.142959	0	0.188501	0.0884173	0.0463392	0	0	0	0	0	0.334262	0.181488	0.0782027
2-dehydro-3-deoxyphosphogluconate aldolase (EC 4.1.2.14)	0.0606061	0	0.140779	0.0815661	0.234742	0.236407	0.164474	0	0.115696	0	0.132363	0	0	0.120192	0	0	0.052687	0.167084	0.149925	0.223589	0	0	0.197433	0	0.1221	0	0.411523	0.0619963	0.0838223	0	0	0	0.0938086	0	0	0	0	0.0831255	0	0	0.185357	0	0.224467	0.174672	0.222222	0	0	0	0.0779299
3'-to-5' exoribonuclease RNase R	0	0	0	0.0815661	0.0586854	0	0	0	0.0385654	0.603318	0	0.39604	0	0	0	0.263505	0.052687	0	0.29985	0	0	0	0	0.0350631	0	0	0.102881	0.123993	0	0	0	0	0.0469043	0.389105	0.196271	0.170648	0.214439	0	0.0942507	0	0	0	0	0.0873362	0	0.255428	0.222841	0	0.0777787
ATP synthase gamma chain (EC 3.6.3.14)	0.121212	0	0.140779	0.163132	0	0.118203	0	0.0869565	0.0771307	0.301659	0.132363	0.19802	0	0.120192	0	0	0.210748	0.0835422	0	0.0558971	0.335289	0	0	0.0350631	0	0.10917	0	0.123993	0.139704	0	0	0	0.0469043	0	0.294406	0.255973	0	0.0831255	0	0.0884173	0	0	0	0.349345	0	0	0.0557103	0	0.0776445
Glutaminyl-tRNA synthetase (EC 6.1.1.18)	0.121212	0.123609	0.0469263	0.244698	0.293427	0.0591017	0.164474	0	0.0385654	0.15083	0	0	0	0.120192	0	0	0.158061	0.139237	0	0.223589	0	0.102987	0.0987167	0	0	0	0.102881	0.185989	0.195585	0	0	0	0.187617	0	0	0.170648	0.142959	0.0831255	0	0	0.278035	0	0	0.0873362	0	0.127714	0.0557103	0	0.0771506
UDP-glucose 4-epimerase (EC 5.1.3.2)	0	0	0.0469263	0.0815661	0.117371	0.236407	0	0.0869565	0.0771307	0.301659	0.0661813	0	0.16	0	0	0	0.158061	0.0556948	0.149925	0.0558971	0	0	0.0987167	0.0701262	0.1221	0	0.205761	0.185989	0.0838223	0.166667	0	0.172712	0.281426	0	0	0	0.214439	0.0831255	0	0	0.139018	0.097371	0.112233	0	0	0	0.0557103	0	0.076729
Excinuclease ABC subunit A	0.424242	0.123609	0.0469263	0.0815661	0.0586854	0.118203	0	0.26087	0	0	0	0	0	0	0	0	0.210748	0.11139	0	0.0558971	0	0.411946	0	0.105189	0	0.327511	0.205761	0	0.251467	0	0	0	0	0	0	0	0	0.0831255	0	0	0.417053	0.292113	0	0	0	0	0.0557103	0	0.0758753
SusD, outer membrane protein	0.0606061	0	0.0938527	0.0815661	0.234742	0.118203	0.328947	0	0.115696	0	0	0.19802	0	0	0	0	0.052687	0.0556948	0.149925	0.0558971	0	0	0.29615	0	0	0.10917	0.205761	0.0619963	0.139704	0	0	0.172712	0.0469043	0.389105	0.196271	0	0	0.0831255	0	0	0.139018	0	0.112233	0	0	0.127714	0	0	0.0755354
Aldose 1-epimerase (EC 5.1.3.3)	0	0	0	0	0.0586854	0.0591017	0.164474	0.173913	0.192827	0.15083	0	0	0.16	0	0	0	0.052687	0.0278474	0	0.335383	0	0	0	0	0	0	0	0	0.139704	0.333333	0.26738	0.518135	0.140713	0	0	0	0.0714796	0	0	0.0884173	0.139018	0.194742	0.112233	0.174672	0	0	0.0557103	0	0.0752351
RecA protein	0.121212	0.247219	0	0	0	0	0	0.0869565	0	0.301659	0.132363	0	0	0.120192	0	0	0.158061	0.194932	0	0.111794	0	0.411946	0	0.105189	0	0.218341	0.205761	0	0.0838223	0.166667	0	0	0.140713	0	0.0981354	0	0.214439	0.166251	0.0942507	0	0.0926784	0	0	0	0	0.127714	0	0	0.0750062
GTP-binding and nucleic acid-binding protein YchF	0.121212	0.247219	0.234632	0.0815661	0.117371	0	0	0.173913	0.0385654	0	0.0661813	0	0	0.240385	0	0	0.105374	0.0835422	0	0	0	0.205973	0.0987167	0.105189	0.1221	0	0	0	0	0	0	0	0	0	0.0981354	0	0.357398	0	0	0.176835	0.0463392	0.292113	0	0.0873362	0.444444	0	0.0557103	0	0.0750052
Tyrosyl-tRNA synthetase (EC 6.1.1.1)	0.424242	0.370828	0.281558	0	0	0.0591017	0	0.0869565	0.115696	0.15083	0	0	0	0	0	0	0.158061	0.0835422	0	0.167691	0.0838223	0.205973	0	0.0350631	0.1221	0.218341	0	0.185989	0.0558815	0.166667	0	0	0	0	0	0.170648	0.0714796	0.0831255	0	0	0.139018	0.097371	0	0	0	0	0.0557103	0	0.0747853
ATP-dependent protease La (EC 3.4.21.53) Type I	0.242424	0	0.234632	0.163132	0.293427	0.118203	0	0.26087	0.0771307	0	0.198544	0	0	0.240385	0	0	0.105374	0.0278474	0	0.0558971	0.167645	0.411946	0	0.105189	0	0.10917	0	0	0.111763	0	0	0	0	0	0	0	0.285919	0	0	0	0.0926784	0.194742	0	0.0873362	0	0	0	0	0.074672
Translation elongation factor LepA	0	0.123609	0.140779	0.0815661	0.117371	0.118203	0	0.0869565	0.0385654	0	0.132363	0	0	0.120192	0	0	0.105374	0.0835422	0	0.111794	0	0.205973	0	0.0350631	0	0	0	0.123993	0.0838223	0	0	0	0.0469043	0.389105	0	0	0.0714796	0.332502	0.188501	0	0.0926784	0.292113	0.112233	0.174672	0	0	0.167131	0	0.0745102
SSU ribosomal protein S21p	0.0606061	0.123609	0.187705	0.326264	0	0	0	0.173913	0.115696	0	0	0	0	0.120192	0	0	0.052687	0.0556948	0	0.111794	0.0838223	0.102987	0.0987167	0.210379	0	0.10917	0.102881	0	0.0279408	0	0	0	0.0469043	0	0	0.0853242	0.357398	0	0.282752	0.0884173	0.231696	0.194742	0.112233	0	0	0	0.111421	0	0.0744781
3-oxoacyl-[acyl-carrier protein] reductase (EC 1.1.1.100)	0.121212	0.247219	0.0469263	0	0.293427	0.0591017	0.164474	0	0	0	0.198544	0	0	0.120192	0	0	0.052687	0.0556948	0	0.167691	0.0838223	0.102987	0	0.105189	0	0.10917	0.102881	0.0619963	0.139704	0	0	0	0.140713	0	0.196271	0	0.0714796	0	0	0.0884173	0.231696	0	0.112233	0.262009	0	0	0.0557103	0.181488	0.0744362
Na(+)-translocating NADH-quinone reductase subunit C (EC 1.6.5.-)	0.181818	0.123609	0.0938527	0	0.0586854	0.0591017	0	0	0	0	0	0	0	0.360577	0	0.263505	0.052687	0.0556948	0	0.167691	0	0	0.29615	0	0	0.327511	0	0	0.0279408	0	0	0	0.234522	0	0.294406	0	0	0.249377	0.282752	0.0884173	0.0463392	0	0	0.262009	0	0	0	0	0.0734718
Glucosamine-6-phosphate deaminase (EC 3.5.99.6)	0	0	0	0	0.176056	0.0591017	0.493421	0	0.0385654	0	0	0	0.16	0	0.668896	0	0	0.0278474	0.149925	0	0	0	0	0	0.1221	0	0	0.185989	0.167645	0.333333	0	0.172712	0	0	0.294406	0	0.0714796	0	0	0	0.0463392	0.097371	0	0	0	0.255428	0	0	0.0733462
Ribose-phosphate pyrophosphokinase (EC 2.7.6.1)	0.121212	0.370828	0.328484	0	0	0	0	0	0.115696	0	0.264725	0	0	0	0	0.263505	0.052687	0.0835422	0	0.0558971	0	0.102987	0	0.175316	0.1221	0	0	0	0.0838223	0	0	0	0.0938086	0	0	0.170648	0.214439	0	0	0.0884173	0.231696	0.292113	0	0	0	0	0.278552	0	0.0731349
Ribosylnicotinamide kinase (EC 2.7.1.22)	0	0	0.0938527	0	0.117371	0.0591017	0.164474	0	0.0385654	0.452489	0.0661813	0	0	0	0	0	0.105374	0.139237	0.149925	0.223589	0.0838223	0.102987	0.0987167	0	0	0	0.205761	0.185989	0.0558815	0	0	0	0.281426	0	0	0.0853242	0	0.166251	0	0.176835	0.231696	0	0	0.0873362	0	0	0.111421	0	0.0725751
Outer membrane protein assembly factor YaeT precursor	0.181818	0.247219	0.0938527	0	0.117371	0.413712	0	0.26087	0.0771307	0	0.264725	0	0	0.120192	0	0	0.158061	0.11139	0	0.167691	0	0.205973	0	0.0350631	0	0.218341	0	0.0619963	0.0558815	0	0	0	0.0938086	0	0	0	0	0.0831255	0	0.0884173	0.0463392	0.194742	0	0.174672	0	0	0	0	0.0723415
3-oxoacyl-[acyl-carrier-protein] synthase, KASI (EC 2.3.1.41)	0.0606061	0.494438	0.328484	0.163132	0.0586854	0	0	0	0.154261	0	0.0661813	0	0	0	0	0	0.052687	0.139237	0	0.0558971	0	0.205973	0.0987167	0.175316	0	0.327511	0	0	0.0279408	0.333333	0	0.172712	0	0	0	0	0	0	0	0	0.231696	0.194742	0	0.0873362	0	0	0	0	0.0714351
Electron transport complex protein RnfC	0.0606061	0.123609	0.0469263	0.163132	0.352113	0.295508	0	0.173913	0	0	0	0	0	0	0	0	0	0.167084	0	0.223589	0	0.411946	0.197433	0.0701262	0	0.10917	0	0	0.139704	0	0	0	0.0469043	0	0	0	0	0.0831255	0.0942507	0	0.0926784	0.292113	0.112233	0	0	0	0.167131	0	0.0713187
Pullulanase (EC 3.2.1.41)	0.181818	0.123609	0.187705	0.163132	0	0.118203	0	0.26087	0.0385654	0	0.132363	0	0	0	0	0.263505	0	0.0835422	0	0.111794	0.0838223	0	0	0.245442	0.1221	0	0	0	0.0838223	0	0	0	0	0	0	0.170648	0.214439	0	0	0.176835	0.139018	0	0	0.0873362	0	0.255428	0.167131	0	0.0710652
FIG000325: clustered with transcription termination protein NusA	0	0	0	0.326264	0.0586854	0	0	0	0.115696	0.452489	0	0	0	0.360577	0	0.131752	0	0	0.149925	0.167691	0	0	0.0987167	0.105189	0	0	0	0.0619963	0.0279408	0.5	0	0	0	0	0	0	0	0	0	0.265252	0.0463392	0	0	0.524017	0	0	0	0	0.0706777
Methionyl-tRNA synthetase (EC 6.1.1.10)	0	0	0.0938527	0.163132	0.0586854	0.118203	0.328947	0.0869565	0.0771307	0	0	0	0.48	0	0	0.131752	0	0.0278474	0	0	0.167645	0	0	0.140252	0	0	0	0	0.0279408	0	0	0	0.187617	0.389105	0	0	0	0	0.188501	0	0.139018	0.194742	0	0.0873362	0	0	0.111421	0.181488	0.0704495
Amidophosphoribosyltransferase (EC 2.4.2.14)	0.121212	0.370828	0.0938527	0	0.176056	0.236407	0	0	0.0771307	0	0	0	0	0.120192	0	0	0	0.167084	0	0.0558971	0	0.102987	0	0.175316	0	0.218341	0	0.123993	0.195585	0	0	0.345423	0	0	0	0.255973	0.142959	0	0	0	0.0926784	0.194742	0	0	0	0	0.111421	0	0.0703766
4-hydroxy-3-methylbut-2-enyl diphosphate reductase (EC 1.17.1.2)	0	0.123609	0.0938527	0	0.0586854	0.0591017	0	0.0869565	0.115696	0.15083	0	0.39604	0	0.360577	0	0.131752	0	0.0835422	0	0.111794	0.251467	0	0	0.105189	0	0	0	0.185989	0.111763	0	0	0	0	0	0	0.0853242	0	0	0.0942507	0	0.139018	0.097371	0	0	0.222222	0.255428	0.0557103	0	0.0703368
Prolyl-tRNA synthetase (EC 6.1.1.15)	0.0606061	0	0	0	0	0.0591017	0.164474	0	0	0.15083	0	0	0.16	0	0	0	0.105374	0.0278474	0	0	0.167645	0.102987	0	0.0701262	0.3663	0	0	0	0.0279408	0	0.534759	0.172712	0.0938086	0	0	0.0853242	0.0714796	0.0831255	0	0.265252	0.0926784	0.097371	0	0	0.222222	0	0	0.181488	0.0700719
Phosphoenolpyruvate carboxykinase [GTP] (EC 4.1.1.32)	0.242424	0	0.0469263	0.244698	0.117371	0	0	0	0.0771307	0	0.132363	0.19802	0.16	0	0	0	0.052687	0.0835422	0	0.0558971	0.419111	0.205973	0	0.210379	0.2442	0	0	0.0619963	0	0	0	0	0.140713	0	0	0.170648	0.142959	0	0	0.353669	0	0	0	0	0	0	0	0	0.0700148
Peptide chain release factor 1	0.121212	0.247219	0.187705	0.0815661	0	0.118203	0	0	0.0385654	0	0.132363	0.19802	0	0	0	0.263505	0.052687	0.0835422	0	0.111794	0.0838223	0.102987	0	0.0701262	0	0.10917	0	0.123993	0.139704	0.166667	0	0	0	0	0	0.0853242	0.0714796	0.166251	0	0	0.0926784	0.194742	0	0.174672	0	0.127714	0	0	0.0697023
photosystem II protein D1 (PsbA)	0.121212	0.123609	0	0	0	0	0	0	0	0.15083	0.132363	0	0	0	0.668896	0	0	0	0	0	0.167645	0	0.197433	0.0350631	0.2442	0.218341	0.102881	0	0	0	0	0	0.140713	0.389105	0.196271	0	0.142959	0	0.0942507	0.0884173	0	0	0	0	0	0.127714	0	0	0.069623
LSU ribosomal protein L25p	0	0.370828	0.0938527	0.244698	0	0	0	0	0.154261	0	0.132363	0	0	0.480769	0	0	0	0.0835422	0	0.0558971	0	0.30896	0.0987167	0.105189	0	0	0	0.185989	0.139704	0	0	0	0.0938086	0	0.196271	0.0853242	0	0	0.0942507	0	0.0463392	0	0.224467	0.0873362	0	0	0.0557103	0	0.0695474
V-type ATP synthase subunit B (EC 3.6.3.14)	0.0606061	0	0.0469263	0	0.234742	0	0	0.0869565	0.154261	0	0.132363	0	0	0	0	0	0.105374	0.0835422	0	0.111794	0.0838223	0	0.197433	0.105189	0	0	0	0.123993	0.0838223	0	0	0	0.234522	0	0.196271	0	0.142959	0	0	0	0.0463392	0.486855	0	0.0873362	0.222222	0.127714	0	0.181488	0.0695111
Eukaryotic translation initiation factor 4A	0.121212	0.370828	0	0	0.0586854	0	0.164474	0.0869565	0	0.301659	0	0	0.64	0	0.334448	0	0.052687	0	0	0	0.167645	0	0	0.105189	0	0	0	0	0	0	0	0	0	0	0.0981354	0	0	0.0831255	0	0.0884173	0	0	0	0	0.222222	0.383142	0.0557103	0	0.0694695
CTP synthase (EC 6.3.4.2)	0.121212	0.123609	0.0938527	0.326264	0	0	0	0.0869565	0.0385654	0	0.0661813	0	0	0	0	0.131752	0.052687	0.139237	0	0.279486	0	0	0	0.210379	0	0.10917	0	0.123993	0.111763	0	0	0	0	0	0.196271	0	0.0714796	0.166251	0.188501	0.0884173	0.185357	0	0	0.174672	0	0.127714	0.111421	0	0.0692748
Aspartokinase (EC 2.7.2.4)	0.30303	0.247219	0.328484	0	0	0.236407	0	0.173913	0.0771307	0	0.330907	0	0	0	0	0	0.052687	0.0835422	0	0.0558971	0	0.102987	0.197433	0.245442	0	0.218341	0	0.0619963	0.0838223	0	0	0.172712	0.0469043	0	0	0	0.142959	0	0.0942507	0	0	0	0	0	0	0	0.0557103	0	0.0689953
Phosphoribosylformylglycinamidine synthase, glutamine amidotransferase subunit (EC 6.3.5.3)	0.181818	0.247219	0.140779	0.0815661	0.176056	0.118203	0	0	0.115696	0	0.132363	0	0	0	0	0	0.158061	0.0835422	0	0.223589	0.167645	0	0.0987167	0.0350631	0	0	0	0.247985	0.167645	0	0	0	0.0938086	0	0	0.0853242	0.0714796	0.166251	0	0.0884173	0.139018	0	0.224467	0	0	0	0.0557103	0	0.0687588
Malonyl CoA-acyl carrier protein transacylase (EC 2.3.1.39)	0	0.123609	0.0938527	0	0.117371	0.0591017	0	0.26087	0.115696	0.15083	0.132363	0	0	0	0	0.263505	0.105374	0.0556948	0	0.0558971	0.167645	0	0	0.0701262	0	0.327511	0	0	0.0558815	0	0	0	0	0	0.294406	0	0.0714796	0	0.0942507	0.0884173	0.185357	0.097371	0	0.174672	0	0.127714	0	0	0.0685207
DNA topoisomerase I (EC 5.99.1.2)	0.0606061	0.247219	0.0938527	0.163132	0.0586854	0.0591017	0	0.0869565	0	0	0.330907	0	0	0	0	0	0.210748	0.0556948	0	0.0558971	0	0.411946	0	0	0	0	0	0.0619963	0.139704	0	0	0	0	0	0	0	0.214439	0	0.282752	0	0.278035	0.292113	0	0	0	0.127714	0.0557103	0	0.0684835
MoxR-like ATPase in aerotolerance operon	0.0606061	0.123609	0	0	0.176056	0.118203	0	0.26087	0.0771307	0	0.0661813	0	0	0.240385	0	0	0.105374	0.11139	0	0.223589	0	0.205973	0.197433	0.0701262	0	0.10917	0	0.309981	0.0558815	0	0	0	0.0469043	0	0	0	0	0.166251	0	0	0.139018	0.097371	0	0.262009	0	0	0.0557103	0	0.0683171
Adenylosuccinate synthetase (EC 6.3.4.4)	0.121212	0.247219	0.0938527	0	0.117371	0.236407	0	0.26087	0.154261	0	0.132363	0.19802	0	0	0	0.263505	0.210748	0.11139	0	0	0	0.102987	0	0.0350631	0	0.10917	0	0	0.0279408	0	0	0	0.0469043	0	0	0.170648	0	0.166251	0	0	0.0926784	0.292113	0	0.0873362	0	0	0	0	0.0682981
L,L-diaminopimelate aminotransferase (EC 2.6.1.83)	0.424242	0	0	0.0815661	0.0586854	0.0591017	0	0.173913	0.0771307	0	0.0661813	0	0	0.120192	0	0	0	0.139237	0	0.0558971	0	0.411946	0	0.315568	0.1221	0.218341	0	0.123993	0.0558815	0	0	0	0	0	0	0.0853242	0	0.249377	0	0	0	0	0	0	0	0	0.222841	0.181488	0.0675626
SSU ribosomal protein S20e (S10p)	0.0606061	0	0	0	0.0586854	0	0.164474	0.0869565	0	0	0.0661813	0	0.64	0	0.334448	0	0	0	0	0	0	0	0	0.0350631	0.3663	0	0	0	0	0.166667	0	0.172712	0	0	0.0981354	0.0853242	0.142959	0	0	0	0	0.097371	0	0	0.222222	0.255428	0	0.181488	0.0673963
ATP synthase B chain (EC 3.6.3.14)	0.121212	0.247219	0.0938527	0.0815661	0	0.0591017	0	0.0869565	0.115696	0	0.198544	0	0	0	0	0	0.210748	0.167084	0	0.111794	0.0838223	0.205973	0.197433	0.0701262	0	0.218341	0	0	0	0	0	0	0.0469043	0	0	0.0853242	0	0.0831255	0.0942507	0	0.0926784	0	0	0.0873362	0	0.127714	0.111421	0.181488	0.066244
TolA protein	0	0	0.0469263	0	0	0.0591017	0	0	0	0	0	0	0	0.120192	0	0	0.105374	0.139237	0	0	0.502934	0.102987	0	0.0701262	0	0	0	0	0.0279408	0.166667	0.26738	0	0	0.389105	0.0981354	0	0.285919	0	0	0	0.0463392	0	0	0	0.444444	0.255428	0	0	0.0651716
Uronate isomerase (EC 5.3.1.12)	0.0606061	0	0.0938527	0.0815661	0.352113	0.118203	0	0.0869565	0.115696	0.15083	0.0661813	0	0	0	0	0	0.105374	0.11139	0	0.111794	0.167645	0.102987	0.29615	0	0	0.10917	0.205761	0.0619963	0.0279408	0	0	0	0.0469043	0	0.0981354	0.0853242	0	0.166251	0	0	0.0926784	0	0.112233	0.0873362	0	0	0	0	0.0648974
Alkyl hydroperoxide reductase subunit C-like protein	0	0.123609	0	0	0	0	0.493421	0.173913	0	0	0	0	0	0	0	0	0	0	0.149925	0	0.0838223	0	0	0.0701262	0.1221	0	0	0	0.0279408	0.166667	0.534759	0.172712	0	0	0.0981354	0.0853242	0.0714796	0.166251	0	0	0	0	0	0	0.444444	0.127714	0	0	0.0648405
Ribonuclease P protein component (EC 3.1.26.5)	0.121212	0	0.140779	0.326264	0	0	0	0.0869565	0	0	0.198544	0.39604	0	0.120192	0	0.131752	0.158061	0.0278474	0	0.111794	0	0.205973	0.0987167	0.175316	0	0	0	0	0.0558815	0	0	0	0	0	0.0981354	0	0	0	0.0942507	0.353669	0.0463392	0.097371	0	0	0	0	0.0557103	0	0.0646001
NAD-dependent formate dehydrogenase alpha subunit	0.242424	0.370828	0.281558	0	0	0.0591017	0	0.173913	0	0	0.132363	0	0.16	0	0	0	0.105374	0.0835422	0.149925	0	0	0.102987	0	0.105189	0	0	0	0.123993	0.111763	0	0	0	0.0469043	0	0.196271	0.0853242	0	0	0.0942507	0.0884173	0.0463392	0	0	0	0	0.127714	0	0.181488	0.0639514
SSU ribosomal protein S8e	0	0.123609	0	0	0	0	0.164474	0	0	0	0	0	0.32	0.240385	0	0.131752	0.052687	0	0	0	0.167645	0	0	0.0350631	0.2442	0	0.102881	0	0.0279408	0.333333	0	0.172712	0	0	0	0	0.214439	0	0	0	0	0.194742	0	0	0.222222	0.127714	0	0.181488	0.0636935
Seryl-tRNA synthetase (EC 6.1.1.11)	0.121212	0	0.281558	0	0.176056	0.177305	0	0	0.0385654	0	0	0	0	0	0	0	0.105374	0.0556948	0.149925	0.0558971	0	0.30896	0	0.0701262	0.1221	0.218341	0	0.123993	0.167645	0	0	0	0.0469043	0	0	0.0853242	0.0714796	0.0831255	0	0	0.139018	0.097371	0.112233	0	0	0.127714	0.111421	0	0.0634863
UDP-3-O-[3-hydroxymyristoyl] glucosamine N-acyltransferase (EC 2.3.1.-)	0.121212	0.123609	0.234632	0.326264	0	0.118203	0	0.173913	0.0771307	0	0.132363	0	0	0	0	0	0.052687	0.167084	0	0	0	0	0.29615	0.0350631	0	0	0.102881	0	0.139704	0	0	0	0.0938086	0	0	0	0	0.0831255	0	0.176835	0.370714	0	0	0.0873362	0	0.127714	0	0	0.0633423
Glycosyltransferase	0.121212	0.123609	0	0.0815661	0.293427	0.236407	0	0	0.154261	0	0.132363	0	0	0	0	0	0	0.0278474	0	0.111794	0	0	0.0987167	0.105189	0	0	0	0	0.251467	0	0	0	0.0938086	0.389105	0.0981354	0.170648	0.0714796	0	0.0942507	0.0884173	0.0926784	0	0	0.0873362	0	0	0.111421	0	0.0632321
Undecaprenyl-phosphate galactosephosphotransferase (EC 2.7.8.6)	0	0	0.0469263	0	0.176056	0.177305	0	0.0869565	0.0771307	0	0.198544	0	0	0	0	0	0.105374	0.139237	0	0.0558971	0	0	0	0.0350631	0	0.10917	0.102881	0.0619963	0.0558815	0.166667	0	0.172712	0.0469043	0	0	0	0	0	0.0942507	0	0.278035	0.194742	0.112233	0.262009	0.222222	0	0.0557103	0	0.0632063
RNA polymerase sigma-70 factor	0	0	0.0938527	0.0815661	0.117371	0	0	0	0.0771307	0	0.132363	0	0	0.240385	0	0	0.158061	0.0556948	0.149925	0	0.251467	0	0.0987167	0	0	0	0.308642	0	0.0838223	0	0	0	0.0938086	0	0.196271	0.0853242	0.142959	0	0	0.0884173	0.0463392	0	0	0	0.222222	0.127714	0.167131	0	0.0628996
Alpha-amylase (EC 3.2.1.1)	0	0	0	0	0.0586854	0	0	0	0	0.15083	0	0	0	0	0	0.131752	0.158061	0.167084	0	0.111794	0	0	0	0.140252	0.1221	0.10917	0	0.0619963	0.0279408	0.166667	0	0.172712	0.140713	0.389105	0.196271	0.0853242	0.142959	0	0	0	0.0463392	0	0	0.0873362	0	0.127714	0.222841	0	0.0628677
Glycine dehydrogenase [decarboxylating] (glycine cleavage system P protein) (EC 1.4.4.2)	0.0606061	0	0.0469263	0	0	0	0	0	0.115696	0	0	0	0	0.120192	0	0	0	0.0278474	0	0	0.251467	0	0	0.0701262	0.4884	0.10917	0.308642	0.123993	0	0	0	0	0.187617	0	0	0.0853242	0	0	0	0	0.0926784	0	0.224467	0	0	0	0.334262	0.362976	0.0627165
Signal transduction histidine kinase CheA (EC 2.7.3.-)	0.242424	0.370828	0.140779	0	0	0	0	0.26087	0	0	0.132363	0	0	0	0	0.263505	0.158061	0.0278474	0	0	0	0.514933	0	0.0701262	0	0.10917	0	0.123993	0.195585	0	0	0	0	0	0	0	0	0.0831255	0	0.0884173	0.139018	0	0	0.0873362	0	0	0	0	0.0626746
Glutamyl-tRNA synthetase (EC 6.1.1.17)	0.0606061	0	0	0.163132	0.0586854	0	0.164474	0	0.0385654	0	0	0	0.32	0	0.334448	0.131752	0	0.0835422	0	0	0	0	0.0987167	0.0350631	0.1221	0	0	0.0619963	0.111763	0	0.26738	0	0.0469043	0	0.0981354	0	0.214439	0	0	0	0.0463392	0.194742	0	0.0873362	0	0.255428	0	0	0.0624073
ATP-dependent Clp protease proteolytic subunit (EC 3.4.21.92)	0.0606061	0.123609	0.0469263	0.0815661	0.0586854	0.118203	0	0.173913	0	0	0.132363	0	0	0.360577	0	0	0.052687	0.0556948	0	0.0558971	0	0	0	0.105189	0	0.10917	0.205761	0.0619963	0.167645	0	0	0	0	0	0.490677	0	0.0714796	0.166251	0	0.0884173	0.0463392	0.097371	0	0	0	0	0.0557103	0	0.0622237
Predicted L-lactate dehydrogenase, Iron-sulfur cluster-binding subunit YkgF	0.0606061	0	0	0.0815661	0.0586854	0.118203	0	0	0	0	0.198544	0	0	0	0	0	0.210748	0.11139	0.149925	0.0558971	0	0	0.0987167	0	0.1221	0.218341	0.205761	0.0619963	0.0838223	0	0	0	0.0938086	0.389105	0	0	0	0.332502	0	0	0.0463392	0.194742	0	0.0873362	0	0	0	0	0.0620862
SSU ribosomal protein S7e	0	0	0	0	0	0	0.328947	0.0869565	0	0.15083	0	0	0.32	0	0	0	0.052687	0	0	0	0.0838223	0	0	0.0350631	0.1221	0	0	0	0.0279408	0.333333	0	0.345423	0	0	0.0981354	0.0853242	0.0714796	0	0	0.0884173	0	0.194742	0	0	0.222222	0.127714	0	0.181488	0.0615964
LSU ribosomal protein L36p	0.121212	0	0.140779	0	0.0586854	0	0	0	0.0771307	0	0.132363	0	0	0	0	0.131752	0.052687	0.0556948	0.149925	0	0.251467	0	0.0987167	0.105189	0	0.10917	0	0.0619963	0.0279408	0	0	0.172712	0.281426	0	0	0.0853242	0	0.166251	0.282752	0.0884173	0	0	0.224467	0	0	0	0.0557103	0	0.0610785
Phenylalanyl-tRNA synthetase alpha chain (EC 6.1.1.20)	0	0.370828	0	0	0.0586854	0	0	0.0869565	0	0	0	0.19802	0.16	0	0	0	0.105374	0.0835422	0	0	0	0	0	0	0.2442	0.10917	0	0.123993	0.167645	0.166667	0	0.172712	0.0469043	0	0	0	0.285919	0	0	0	0.139018	0	0	0	0	0.127714	0.278552	0	0.0609562
Aldehyde dehydrogenase A (EC 1.2.1.22)	0.121212	0	0.0469263	0	0.293427	0.295508	0	0	0.115696	0	0.0661813	0.19802	0.16	0	0.334448	0	0.052687	0.0835422	0.149925	0.0558971	0	0	0.197433	0	0	0	0	0.123993	0.0279408	0	0	0	0.140713	0	0	0	0	0.0831255	0	0.0884173	0	0	0.112233	0.174672	0	0	0	0	0.060875
Electron transfer flavoprotein, alpha subunit	0	0	0.0938527	0	0.176056	0.118203	0	0	0.0385654	0	0.0661813	0	0	0.120192	0	0.131752	0.052687	0.0278474	0.149925	0	0.167645	0	0	0.0350631	0.1221	0	0.205761	0.123993	0.0558815	0	0	0	0.140713	0.389105	0.196271	0	0	0	0.0942507	0.176835	0	0	0	0	0	0	0.0557103	0.181488	0.060835
Biotin carboxyl carrier protein of methylmalonyl-CoA decarboxylase	0.121212	0	0	0	0.176056	0.0591017	0.164474	0	0.0771307	0	0	0	0	0	0	0	0	0.0556948	0	0.0558971	0	0	0.0987167	0	0.1221	0	0.308642	0.0619963	0.0838223	0	0.26738	0	0	0.77821	0.0981354	0.0853242	0	0.0831255	0	0	0	0.097371	0.112233	0	0	0	0	0	0.0605547
Aspartate-semialdehyde dehydrogenase (EC 1.2.1.11)	0.121212	0.370828	0.187705	0.0815661	0	0.177305	0	0.173913	0	0.15083	0.0661813	0	0	0	0	0	0.105374	0.0835422	0	0	0	0	0	0.175316	0	0.218341	0	0.0619963	0.0558815	0	0	0	0	0	0.0981354	0	0.0714796	0	0	0.0884173	0.278035	0.194742	0	0.0873362	0	0	0.0557103	0	0.0604968
LSU ribosomal protein L15e	0	0	0	0.0815661	0.0586854	0	0.164474	0.0869565	0.0385654	0	0.0661813	0.19802	0.48	0	0	0	0.052687	0	0	0	0	0.102987	0	0.0701262	0.2442	0	0	0.0619963	0.0279408	0.333333	0	0.172712	0	0	0	0	0.0714796	0.0831255	0	0.0884173	0	0.194742	0	0	0.222222	0	0	0	0.0604254
Phosphate acetyltransferase (EC 2.3.1.8)	0	0	0.187705	0	0.176056	0.295508	0	0	0.0385654	0	0.132363	0	0	0	0	0	0.210748	0.0556948	0.149925	0.0558971	0	0	0.0987167	0	0	0.10917	0.308642	0.123993	0.0838223	0	0	0	0.0938086	0	0.294406	0	0	0.166251	0	0	0.139018	0	0	0.174672	0	0	0	0	0.0603117
Glycine-rich cell wall structural protein precursor	0.0606061	0	0	0	0.117371	0	0	0.173913	0	0	0	0	0.48	0	0	0	0	0	0	0	0.0838223	0	0	0.0350631	0.2442	0	0	0	0.0838223	0.5	0.26738	0.345423	0	0	0	0	0.0714796	0	0	0	0	0.292113	0	0	0	0.127714	0	0	0.0600606
NAD(P) transhydrogenase alpha subunit (EC 1.6.1.2)	0.0606061	0	0.0938527	0.0815661	0	0.0591017	0	0.26087	0	0	0.198544	0.19802	0	0.120192	0	0	0.052687	0.0835422	0.149925	0	0	0.205973	0.197433	0.0350631	0	0.327511	0	0	0.0558815	0	0	0	0	0	0.0981354	0	0	0.0831255	0.0942507	0.176835	0.0463392	0.194742	0	0	0	0	0	0	0.0598791
Glutamate 5-kinase (EC 2.7.2.11)	0.30303	0.123609	0.140779	0	0.0586854	0	0	0	0.0771307	0	0	0	0	0.120192	0	0	0.105374	0.11139	0	0.0558971	0	0	0	0	0	0.218341	0	0	0.0558815	0.333333	0	0	0	0.389105	0	0.0853242	0.214439	0.0831255	0.0942507	0	0.0926784	0.097371	0	0	0	0	0.0557103	0	0.0586593
NADH-ubiquinone oxidoreductase chain L (EC 1.6.5.3)	0	0	0.0469263	0	0	0.295508	0.328947	0	0.0385654	0	0	0	0	0	0	0	0.158061	0.167084	0	0.111794	0	0	0.394867	0	0	0	0.205761	0.123993	0.139704	0	0	0	0.140713	0	0.0981354	0	0	0	0.0942507	0	0.139018	0	0.112233	0.0873362	0	0	0.111421	0	0.058215
Ornithine decarboxylase (EC 4.1.1.17)	0.242424	0	0	0.0815661	0	0	0	0.434783	0	0	0	0	0.32	0	0	0	0.158061	0	0	0	0.0838223	0	0	0	0	0	0	0	0.139704	0.5	0	0.345423	0	0	0	0	0	0	0	0	0	0.292113	0	0	0	0	0	0.181488	0.0579038
POTASSIUM/PROTON ANTIPORTER ROSB	0	0	0.0469263	0	0.293427	0.0591017	0.164474	0	0.0385654	0	0	0	0	0.120192	0	0	0.105374	0.0556948	0	0.111794	0	0.102987	0.0987167	0	0	0	0.102881	0.185989	0	0	0	0	0.0938086	0.389105	0	0	0	0	0	0	0	0.194742	0.112233	0.174672	0	0.127714	0	0.181488	0.0574976
Electron transfer flavoprotein, beta subunit	0	0	0.0469263	0	0.0586854	0	0	0	0.154261	0	0.0661813	0	0	0	0	0.395257	0.052687	0.0556948	0	0	0.0838223	0	0	0	0	0	0.308642	0.0619963	0.0558815	0	0	0	0.187617	0.389105	0.0981354	0.170648	0	0	0.0942507	0	0.0463392	0	0	0	0	0.255428	0.167131	0	0.0572644
Phage protein	0.121212	0.618047	0.0469263	0	0.117371	0	0.328947	0.0869565	0	0	0	0	0	0	0	0	0.105374	0.0278474	0	0	0.167645	0	0	0.0350631	0	0.218341	0	0	0.0558815	0.166667	0	0.172712	0	0	0	0	0.0714796	0	0	0	0.0463392	0.097371	0.112233	0	0	0	0.111421	0	0.0564132
1-deoxy-D-xylulose 5-phosphate synthase (EC 2.2.1.7)	0.181818	0.247219	0.0469263	0	0	0.118203	0	0	0.0771307	0	0.264725	0	0.16	0	0	0	0.158061	0.11139	0	0.111794	0	0.205973	0.0987167	0	0	0.10917	0	0	0.167645	0	0	0	0.0469043	0	0.0981354	0	0	0.0831255	0	0	0.185357	0.097371	0	0	0	0	0.111421	0	0.055856
16S rRNA processing protein RimM	0.121212	0.123609	0.281558	0.0815661	0	0.118203	0	0.173913	0.0385654	0.15083	0.0661813	0	0	0	0	0.395257	0	0.0278474	0	0	0	0	0.0987167	0.0350631	0	0.10917	0	0	0	0.166667	0	0	0	0	0	0	0	0.0831255	0.0942507	0.176835	0.0463392	0.292113	0	0	0	0	0	0	0.0558546
Ribosome recycling factor	0.181818	0.123609	0.0938527	0	0.0586854	0	0	0.173913	0.154261	0	0	0	0	0.240385	0	0	0.105374	0.0835422	0	0	0	0.205973	0	0	0	0	0.102881	0	0.0838223	0	0	0	0	0	0.0981354	0.170648	0.142959	0	0	0	0.0926784	0.194742	0	0.262009	0	0	0.111421	0	0.0558481
1,4-alpha-glucan branching enzyme (EC 2.4.1.18)	0	0	0.187705	0.0815661	0	0	0.328947	0	0	0	0.0661813	0	0	0	0	0	0	0.0278474	0	0.111794	0	0	0.29615	0.0701262	0	0	0	0.123993	0	0	0	0.345423	0.140713	0	0.196271	0.341297	0	0	0	0	0	0	0.112233	0	0	0	0.0557103	0.181488	0.0555718
Aminomethyltransferase (glycine cleavage system T protein) (EC 2.1.2.10)	0	0	0.0469263	0	0	0	0	0	0.154261	0	0.132363	0	0	0.240385	0	0	0.052687	0.0556948	0	0	0.0838223	0	0	0	0.3663	0	0.308642	0.0619963	0.0279408	0	0	0	0.0938086	0.389105	0.196271	0.170648	0	0	0.0942507	0.0884173	0.0463392	0	0	0	0	0	0.0557103	0	0.0555327
Glycogen synthase, ADP-glucose transglucosylase (EC 2.4.1.21)	0.0606061	0	0.0938527	0.326264	0	0	0	0	0	0	0	0	0	0	0	0.131752	0.158061	0	0	0.0558971	0.167645	0	0	0.315568	0.1221	0	0	0.0619963	0.0279408	0	0	0	0	0	0	0	0.500357	0	0	0.176835	0.0463392	0.097371	0	0	0	0.255428	0.0557103	0	0.0552859
DNA polymerase III beta subunit (EC 2.7.7.7)	0	0	0.140779	0	0.293427	0.118203	0	0	0.115696	0	0.0661813	0	0	0	0	0	0.052687	0.11139	0	0.0558971	0	0	0	0	0.3663	0	0	0.185989	0.111763	0	0	0	0.234522	0	0.196271	0	0	0	0.188501	0	0.0463392	0	0.224467	0.0873362	0	0	0.0557103	0	0.0552387
Inner membrane protein translocase component YidC, long form	0	0	0.140779	0	0.176056	0.0591017	0	0.0869565	0	0	0	0	0	0.120192	0	0	0.210748	0.0278474	0	0.111794	0	0.102987	0	0.105189	0	0.327511	0	0	0.111763	0	0	0	0.0469043	0	0	0	0	0.0831255	0.188501	0.0884173	0.0926784	0.389484	0	0.0873362	0	0	0.0557103	0	0.0544392
Voltage-gated potassium channel	0	0	0	0	0	0	0.328947	0	0	0	0	0	0.48	0	0	0	0.052687	0	0	0	0.0838223	0	0	0	0.3663	0	0	0.123993	0.0558815	0.166667	0.534759	0	0	0	0	0	0	0	0.0942507	0	0	0.097371	0	0	0.222222	0	0	0	0.0543104
ATP synthase A chain (EC 3.6.3.14)	0.0606061	0	0.0469263	0	0.117371	0.118203	0.164474	0.26087	0.0385654	0	0.132363	0	0	0.120192	0	0	0.105374	0.11139	0	0.0558971	0	0	0	0	0	0.10917	0	0.123993	0.0279408	0	0	0	0.0938086	0	0	0.170648	0	0.166251	0	0	0.139018	0	0	0.174672	0	0.255428	0	0	0.0540242
LSU ribosomal protein L6e	0	0	0	0	0.0586854	0	0	0.173913	0	0	0	0	0.32	0	0	0	0	0	0	0	0.167645	0	0.0987167	0	0.1221	0	0	0	0.0279408	0.333333	0.26738	0.172712	0	0	0	0	0.0714796	0	0.0942507	0.0884173	0	0	0	0	0.222222	0.127714	0.0557103	0.181488	0.0538272
Isocitrate dehydrogenase [NADP] (EC 1.1.1.42)	0.0606061	0.123609	0.140779	0.163132	0	0	0	0.0869565	0	0	0.132363	0	0	0.120192	0	0.131752	0	0	0	0.0558971	0	0.205973	0	0.0701262	0	0.10917	0	0.0619963	0.0558815	0	0	0	0	0	0	0	0.285919	0	0.471254	0.0884173	0.0463392	0.097371	0	0	0	0	0.0557103	0	0.0534051
SSU ribosomal protein S3e (S3p)	0.121212	0	0	0	0	0	0.164474	0.173913	0	0.15083	0	0	0.16	0	0.334448	0	0	0	0	0.0558971	0.0838223	0	0	0.0350631	0.1221	0	0	0.0619963	0	0	0	0	0.0469043	0.389105	0	0.0853242	0	0.0831255	0.0942507	0	0	0	0	0	0	0.383142	0	0	0.0530335
SSU ribosomal protein S10e	0.121212	0	0	0	0	0	0	0	0	0	0	0	0.32	0.120192	0.334448	0	0.052687	0	0	0	0	0	0	0.0350631	0.2442	0	0	0	0.0279408	0	0	0.172712	0	0	0.0981354	0.170648	0.0714796	0	0.0942507	0.0884173	0	0	0	0	0.222222	0.127714	0.0557103	0.181488	0.0528859
dTDP-glucose 4,6-dehydratase (EC 4.2.1.46)	0	0.123609	0.0469263	0	0.0586854	0.177305	0	0.173913	0.0385654	0	0.132363	0	0	0	0	0.131752	0.052687	0.0556948	0	0.111794	0	0	0.0987167	0	0	0.10917	0	0.247985	0.139704	0	0	0	0.0469043	0	0	0.0853242	0	0.0831255	0.0942507	0	0.0926784	0.097371	0.224467	0	0	0	0.111421	0	0.0528003
Adenylylsulfate reductase alpha-subunit (EC 1.8.99.2)	0.0606061	0.123609	0.187705	0.326264	0.117371	0	0	0.26087	0.0771307	0	0.198544	0	0	0.120192	0	0	0	0.0278474	0	0	0	0	0	0.175316	0.1221	0	0	0	0.0558815	0	0	0	0.0469043	0	0	0	0	0	0	0.176835	0	0	0.112233	0	0	0	0.334262	0	0.0525765
NAD(P) transhydrogenase subunit beta (EC 1.6.1.2)	0	0.247219	0	0	0	0	0	0.173913	0.115696	0	0	0	0	0.120192	0	0.263505	0	0.0835422	0	0	0.167645	0.205973	0	0.0701262	0	0.436681	0	0	0.0279408	0.166667	0	0	0	0	0.196271	0	0	0	0	0	0.0463392	0.194742	0	0	0	0	0	0	0.0524261
Na(+)-translocating NADH-quinone reductase subunit D (EC 1.6.5.-)	0.0606061	0.123609	0.0469263	0	0.117371	0.118203	0	0	0	0	0.0661813	0	0	0.120192	0	0	0.105374	0.167084	0	0.0558971	0	0.205973	0	0	0	0	0	0.0619963	0.0279408	0.166667	0	0	0.0469043	0	0.0981354	0.0853242	0	0.0831255	0.188501	0.176835	0.0926784	0.097371	0.112233	0.0873362	0	0	0	0	0.0523431
Phytoene synthase (EC 2.5.1.32)	0	0.123609	0	0.163132	0	0	0	0	0.0385654	0.301659	0.0661813	0.594059	0	0.240385	0	0	0	0.0278474	0	0	0	0	0	0	0	0	0	0	0.0558815	0	0	0	0.0938086	0	0.0981354	0.170648	0	0.166251	0	0.0884173	0	0.097371	0	0.174672	0	0	0	0	0.0520963
Cell division protein FtsI [Peptidoglycan synthetase] (EC 2.4.1.129)	0.181818	0.370828	0.0938527	0	0.0586854	0.0591017	0	0	0.0385654	0	0	0	0	0	0	0	0.052687	0.0835422	0	0.111794	0	0.30896	0	0.0350631	0	0.545852	0	0	0.0838223	0	0	0.172712	0	0	0	0	0.0714796	0	0	0	0.139018	0	0	0.0873362	0	0	0	0	0.0519816
TldD protein, part of proposed TldE/TldD proteolytic complex (PMID 12029038)	0.121212	0.370828	0	0	0	0	0	0.26087	0	0	0.132363	0	0	0	0	0	0.158061	0	0	0	0	0.411946	0	0.0701262	0	0.218341	0	0	0.111763	0	0	0	0	0	0.196271	0	0	0	0	0	0.0926784	0.292113	0	0	0	0	0.0557103	0	0.0519226
Methionine ABC transporter substrate-binding protein	0.181818	0	0.0469263	0.244698	0	0	0	0.173913	0	0	0	0	0	0	0	0.395257	0	0	0	0.335383	0	0.205973	0	0.280505	0	0	0	0	0	0	0	0	0	0	0	0	0	0	0	0.353669	0	0.194742	0	0	0	0	0.0557103	0	0.0514291
SSU ribosomal protein S16e (S9p)	0.0606061	0	0	0	0.0586854	0	0	0.0869565	0	0	0	0	0.48	0	0.334448	0	0	0	0	0	0.167645	0	0	0	0.1221	0	0	0.0619963	0	0.166667	0.26738	0.172712	0	0	0	0	0.0714796	0	0.0942507	0	0	0.097371	0	0	0.222222	0	0	0	0.0513441
Phenylalanyl-tRNA synthetase beta chain (EC 6.1.1.20)	0.0606061	0.247219	0.0469263	0	0.0586854	0	0	0	0.0385654	0	0.0661813	0	0.16	0	0	0	0.158061	0.0835422	0	0	0	0.514933	0.0987167	0	0.2442	0	0	0	0.0279408	0	0	0	0	0	0.0981354	0	0.0714796	0	0	0	0.185357	0	0	0	0	0.127714	0.167131	0	0.051154
GMP synthase [glutamine-hydrolyzing] (EC 6.3.5.2)	0	0.247219	0.234632	0	0.176056	0.0591017	0	0	0.0385654	0	0.0661813	0	0	0	0	0.131752	0.052687	0.0835422	0.149925	0.0558971	0	0.102987	0.0987167	0.105189	0	0.10917	0	0.123993	0.111763	0	0	0	0.0469043	0	0	0	0.0714796	0	0	0	0.0926784	0.292113	0	0	0	0	0	0	0.0510532
Outer membrane protein A precursor	0	0.123609	0.0469263	0	0.0586854	0.0591017	0	0.0869565	0.0771307	0	0.132363	0.19802	0	0.120192	0	0.131752	0	0.0278474	0	0	0	0.205973	0.0987167	0.0701262	0	0	0.102881	0.123993	0.0279408	0	0	0	0.0469043	0	0	0.170648	0.0714796	0.0831255	0	0.0884173	0.0463392	0.097371	0	0.0873362	0	0	0.0557103	0	0.0508239
Oxaloacetate decarboxylase beta chain (EC 4.1.1.3)	0	0	0.187705	0	0	0.0591017	0	0	0	0	0	0	0	0.120192	0	0	0.105374	0.0835422	0	0.111794	0	0.102987	0.0987167	0	0.1221	0	0.308642	0.0619963	0.111763	0	0	0	0.281426	0	0	0	0.0714796	0	0	0	0.185357	0	0.224467	0.0873362	0	0	0.111421	0	0.0507375
Alpha-xylosidase (EC 3.2.1.-)	0	0	0	0	0.469484	0.177305	0	0	0.0385654	0.15083	0.132363	0	0	0	0	0	0	0.11139	0	0.167691	0	0	0.0987167	0	0	0	0	0.123993	0.251467	0.333333	0	0.172712	0.0469043	0	0	0	0	0	0	0	0	0	0	0.0873362	0	0	0.0557103	0	0.0503708
Citrate synthase (si) (EC 2.3.3.1)	0.181818	0	0.0938527	0	0	0.118203	0	0.0869565	0	0	0.198544	0	0	0	0	0	0.210748	0.0278474	0	0.167691	0	0.30896	0	0.0701262	0	0.10917	0	0	0.0838223	0	0	0	0	0	0.0981354	0	0.142959	0.0831255	0.0942507	0	0.139018	0.194742	0	0	0	0	0	0	0.0502077
P protein	0.0606061	0	0.140779	0	0	0	0	0	0.0771307	0	0	0	0	0	0	0	0.105374	0	0	0	0	0	0	0.0350631	0.1221	0.10917	0.308642	0.123993	0	0	0	0	0.187617	0	0.0981354	0.341297	0	0.0831255	0.282752	0.0884173	0	0	0.112233	0	0	0	0.111421	0	0.049747
Xylose ABC transporter, substrate-binding component	0.0606061	0	0	0	0	0	0	0	0	0	0.0661813	0.19802	0.16	0	0.334448	0.131752	0.052687	0	0	0.0558971	0	0	0.197433	0.0350631	0	0.10917	0	0	0.0279408	0	0	0	0.0938086	0	0.0981354	0	0.142959	0.166251	0	0.176835	0	0	0	0	0	0.255428	0	0	0.0492212
Transcription elongation factor GreA	0	0.123609	0.140779	0	0	0	0	0	0	0	0.0661813	0	0	0	0	0	0.052687	0.139237	0	0.0558971	0	0	0	0.0350631	0	0.10917	0	0.0619963	0.0558815	0	0.26738	0	0.375235	0	0.0981354	0	0	0.0831255	0.0942507	0	0	0.194742	0	0	0	0	0.222841	0.181488	0.0491187
Triosephosphate isomerase (EC 5.3.1.1)	0	0	0.234632	0	0	0.0591017	0	0.0869565	0.115696	0	0.132363	0.19802	0	0	0	0	0.105374	0.0556948	0	0	0	0.102987	0	0.105189	0.1221	0.218341	0	0	0.0558815	0	0	0	0	0	0.196271	0.0853242	0.0714796	0.0831255	0	0.176835	0.0926784	0	0	0	0	0	0.0557103	0	0.0490366
Tryptophan synthase beta chain (EC 4.2.1.20)	0.181818	0	0.0938527	0.244698	0.176056	0.472813	0	0.0869565	0.0771307	0	0.0661813	0	0	0	0	0	0.052687	0.11139	0	0.167691	0.0838223	0	0	0.105189	0	0	0	0	0.0838223	0	0	0	0	0	0	0	0.0714796	0	0	0	0	0.097371	0	0.174672	0	0	0	0	0.048909
FKBP-type peptidyl-prolyl cis-trans isomerase fklB (EC 5.2.1.8)	0.121212	0.494438	0.187705	0.0815661	0.0586854	0	0	0	0.154261	0	0.198544	0	0	0.120192	0	0	0.263435	0.11139	0	0	0	0.102987	0	0	0	0	0	0	0.0838223	0	0	0	0	0	0	0	0	0	0	0.0884173	0.185357	0	0	0	0	0	0.0557103	0	0.0480776
Rod shape-determining protein MreB	0.0606061	0.370828	0.0938527	0	0	0.0591017	0	0.0869565	0.0385654	0	0.0661813	0	0	0	0	0	0	0.0835422	0.149925	0.0558971	0	0.102987	0.0987167	0.0701262	0	0.218341	0	0.0619963	0.0838223	0	0	0	0	0	0.294406	0	0	0	0	0	0.0463392	0.097371	0	0	0	0	0.167131	0	0.0480561
putative periplasmic protein kinase ArgK and related GTPases of G3E family	0	0	0	0.0815661	0.117371	0.0591017	0	0.0869565	0	0	0	0.39604	0	0	0	0	0.052687	0.0835422	0	0.0558971	0	0	0	0	0	0.10917	0.102881	0.0619963	0.111763	0.166667	0	0	0.0938086	0	0	0.170648	0	0.166251	0	0	0.0463392	0	0.112233	0.0873362	0	0.127714	0	0	0.0477077
Indolepyruvate oxidoreductase subunit IorA (EC 1.2.7.8)	0	0	0.0938527	0	0.0586854	0.295508	0	0	0.154261	0	0	0	0	0	0	0	0.105374	0.0278474	0	0.0558971	0	0	0.197433	0.0701262	0	0.10917	0.102881	0.0619963	0.139704	0.166667	0	0	0.0938086	0	0	0	0.142959	0.0831255	0	0	0.185357	0	0	0.0873362	0	0	0.0557103	0	0.0476604
2-isopropylmalate synthase (EC 2.3.3.13)	0.121212	0.123609	0.0469263	0	0	0.0591017	0	0	0	0	0.132363	0	0	0.240385	0	0.131752	0.105374	0.0278474	0	0.167691	0	0.30896	0	0.0350631	0	0.10917	0	0	0.0558815	0	0	0	0	0	0.0981354	0	0.142959	0	0	0	0.0463392	0.097371	0	0.174672	0	0	0.0557103	0	0.0475109
3-isopropylmalate dehydratase large subunit (EC 4.2.1.33)	0	0.370828	0.140779	0	0	0.177305	0	0.173913	0.0771307	0	0.0661813	0	0	0	0	0.131752	0	0.0556948	0	0	0	0.30896	0	0.0701262	0	0.436681	0	0.0619963	0.0279408	0	0	0	0	0	0	0	0	0	0	0	0.0926784	0	0	0.0873362	0	0	0	0	0.0474855
Cystathionine beta-synthase (EC 4.2.1.22)	0	0.247219	0	0.652529	0	0	0	0.0869565	0	0	0	0	0	0	0	0.131752	0	0	0	0.223589	0	0.102987	0	0.280505	0	0	0	0	0	0	0	0	0	0	0	0	0	0	0	0.442087	0	0.097371	0	0	0	0	0	0	0.0471874
RNA polymerase sigma-54 factor RpoN	0.30303	0.370828	0.0469263	0	0	0	0	0.173913	0	0	0	0	0	0.120192	0	0.131752	0.158061	0.0835422	0	0.111794	0	0.30896	0	0.0701262	0	0.218341	0	0	0.0279408	0	0	0	0.0469043	0	0	0	0	0	0	0	0.0926784	0	0	0	0	0	0	0	0.0471873
Adenylosuccinate lyase (EC 4.3.2.2)	0.0606061	0.247219	0	0	0.117371	0.0591017	0	0	0	0	0	0	0	0	0	0	0.158061	0.139237	0	0.111794	0	0	0	0.105189	0	0.218341	0.102881	0.0619963	0	0	0	0.172712	0.0469043	0	0	0	0.0714796	0.249377	0	0	0.0926784	0.097371	0	0.0873362	0	0	0.0557103	0	0.0469868
Undecaprenyl pyrophosphate synthetase (EC 2.5.1.31)	0	0.370828	0.0469263	0	0	0.0591017	0	0.173913	0.0385654	0	0	0	0	0	0	0.263505	0.263435	0.139237	0	0	0	0	0	0	0	0.436681	0	0	0.0838223	0	0	0	0	0	0	0	0	0.0831255	0	0	0.139018	0	0	0.0873362	0	0	0.0557103	0	0.0466918
Probable RND efflux membrane fusion protein	0	0	0	0.0815661	0.176056	0.35461	0	0	0	0	0	0	0	0	0	0	0.052687	0.11139	0	0.335383	0	0	0	0	0	0	0.205761	0	0.111763	0.166667	0	0	0.140713	0	0	0	0.0714796	0.0831255	0	0	0.231696	0	0.112233	0	0	0	0	0	0.0465652
Serine protease, DegP/HtrA, do-like (EC 3.4.21.-)	0.0606061	0	0	0	0.0586854	0.118203	0	0	0.115696	0	0	0	0	0	0	0.131752	0	0.0835422	0	0.167691	0.167645	0	0	0.105189	0	0.10917	0	0.0619963	0.0838223	0.166667	0	0	0	0	0	0	0.285919	0	0	0.0884173	0	0.292113	0	0	0	0	0.111421	0	0.0460112
LSU ribosomal protein L31p	0.121212	0.123609	0.0469263	0	0.0586854	0	0	0	0.0771307	0	0.132363	0	0	0	0	0	0	0.0278474	0	0.0558971	0	0.102987	0.0987167	0.0701262	0	0	0	0.123993	0.0558815	0	0	0	0.0469043	0	0	0.0853242	0.142959	0	0	0.176835	0.0463392	0	0	0.174672	0	0.255428	0.167131	0	0.0456452
Chemotaxis regulator - transmits chemoreceptor signals to flagelllar motor components CheY	0.121212	0	0.0469263	0	0.0586854	0.118203	0	0.173913	0.0771307	0.15083	0.0661813	0	0	0	0	0	0.105374	0.0556948	0	0.0558971	0	0	0	0.0350631	0	0.218341	0.102881	0	0.167645	0	0	0	0.0938086	0	0	0	0	0	0	0.0884173	0.185357	0	0	0.0873362	0	0	0	0.181488	0.045633
5'-nucleotidase (EC 3.1.3.5)	0.0606061	0	0	0	0.117371	0.177305	0	0.0869565	0	0	0	0	0.32	0	0	0	0	0	0	0	0.0838223	0	0	0	0.1221	0	0	0.0619963	0.139704	0	0	0.172712	0.0469043	0	0	0	0	0	0	0.176835	0.139018	0	0	0	0.222222	0.255428	0	0	0.0454787
Glutathione peroxidase (EC 1.11.1.9)	0.0606061	0	0	0	0.293427	0.177305	0.164474	0	0.0771307	0	0	0	0	0.120192	0	0	0	0.11139	0	0.167691	0	0	0	0	0	0	0	0.619963	0.0838223	0.166667	0	0	0.0938086	0	0	0	0	0	0	0	0.0463392	0	0	0	0	0	0	0	0.0454753
Acyl-[acyl-carrier-protein]--UDP-N-acetylglucosamine O-acyltransferase (EC 2.3.1.129)	0.121212	0.123609	0.234632	0	0	0	0	0.26087	0	0	0.132363	0.19802	0	0	0	0	0.052687	0.194932	0	0	0	0.102987	0	0.0701262	0	0.10917	0	0.0619963	0.111763	0.166667	0	0	0.0938086	0	0	0	0	0	0	0	0.139018	0	0	0	0	0	0	0	0.0452887
Aminopeptidase C (EC 3.4.22.40)	0.0606061	0	0.0938527	0	0.176056	0	0	0	0	0	0	0.19802	0	0	0	0	0.210748	0.0278474	0	0.0558971	0	0	0.0987167	0	0	0	0.411523	0	0.0279408	0	0	0	0.0469043	0	0	0.170648	0	0.166251	0	0.0884173	0	0	0.112233	0	0	0	0.222841	0	0.0451772
YpfJ protein, zinc metalloprotease superfamily	0	0	0	0	0.117371	0.118203	0	0	0.0385654	0	0.0661813	0	0	0	0	0	0.158061	0	0.149925	0.223589	0	0	0	0	0	0	0.205761	0.0619963	0.111763	0	0	0	0.0938086	0	0.0981354	0	0	0.0831255	0.188501	0	0.0463392	0	0.224467	0.174672	0	0	0	0	0.0450097
ADP-ribose pyrophosphatase (EC 3.6.1.13)	0	0	0	0	0	0	0	0	0	0.15083	0	0	0	0	0	0.131752	0	0	0	0	0	0	0	0	0	0.218341	0.205761	0	0	0.333333	0	0	0.140713	0.77821	0	0.0853242	0	0	0	0	0	0	0	0	0	0	0.111421	0	0.0449101
Glycogen biosynthesis protein GlgD, glucose-1-phosphate adenylyltransferase family	0	0	0.0938527	0.0815661	0	0	0	0	0.115696	0	0.198544	0	0	0	0	0	0	0.0278474	0	0	0.251467	0	0	0.0701262	0	0	0	0	0.0279408	0	0	0	0	0	0	0.0853242	0.214439	0	0.188501	0.0884173	0.0926784	0.194742	0	0	0.222222	0.127714	0.0557103	0	0.0445164
Formate efflux transporter (TC 2.A.44 family)	0.0606061	0	0.0469263	0	0	0.0591017	0	0	0.0771307	0	0.0661813	0	0	0.240385	0	0	0	0.0556948	0	0.0558971	0.0838223	0	0.197433	0.0350631	0	0	0	0.0619963	0.0279408	0	0	0	0.0469043	0	0.0981354	0	0	0.166251	0.0942507	0.0884173	0	0.194742	0	0.262009	0	0	0.111421	0	0.0443814
FIG000859: hypothetical protein YebC	0.0606061	0	0.0938527	0	0	0.0591017	0	0.0869565	0.0771307	0.15083	0.0661813	0	0	0	0	0	0.105374	0.167084	0	0	0.0838223	0.102987	0.0987167	0.0350631	0	0	0	0	0.0279408	0	0	0	0.281426	0	0	0	0.0714796	0	0	0	0.139018	0	0	0.174672	0	0	0.222841	0	0.0438559
Topoisomerase IV subunit A (EC 5.99.1.-)	0.121212	0	0	0	0.0586854	0.0591017	0	0	0	0	0.198544	0	0	0	0	0	0	0.11139	0	0.279486	0	0	0	0	0	0	0	0.185989	0.0558815	0.166667	0	0	0.0938086	0	0.196271	0.0853242	0	0	0	0	0.0926784	0.097371	0.112233	0	0	0.127714	0.0557103	0	0.0437097
FIG000506: Predicted P-loop-containing kinase	0	0.123609	0.0938527	0.0815661	0	0	0	0.173913	0	0	0.0661813	0	0	0.240385	0	0	0	0.11139	0	0.0558971	0	0.205973	0	0.0350631	0	0.10917	0	0.0619963	0	0.333333	0	0	0.0469043	0	0.0981354	0	0	0.0831255	0	0	0	0	0	0.174672	0	0	0	0	0.0436493
(3R)-hydroxymyristoyl-[acyl carrier protein] dehydratase (EC 4.2.1.-)	0.0606061	0.247219	0.234632	0	0	0.118203	0	0.173913	0	0.15083	0	0	0	0	0	0	0.105374	0.11139	0	0.0558971	0.0838223	0	0	0.105189	0	0	0	0	0.0558815	0	0	0	0.0469043	0	0	0.0853242	0	0.166251	0	0	0.0926784	0	0	0.0873362	0	0	0.111421	0	0.0436015
SSU ribosomal protein S3Ae	0.0606061	0	0	0	0	0	0.164474	0.0869565	0	0.15083	0	0	0.16	0	0.334448	0.131752	0.052687	0	0	0	0	0	0	0	0	0	0	0	0.0279408	0	0	0	0	0	0	0.170648	0.0714796	0.0831255	0	0	0	0.097371	0	0	0	0.255428	0.0557103	0.181488	0.0434364
Peptidyl-prolyl cis-trans isomerase (EC 5.2.1.8)	0	0	0	0	0	0	0.164474	0.0869565	0	0.15083	0	0	0	0	0.668896	0	0	0	0	0	0.0838223	0	0	0.0350631	0.1221	0	0	0	0.0558815	0	0	0	0	0	0	0	0.142959	0.0831255	0	0	0	0.097371	0	0	0.222222	0	0.167131	0	0.0433507
SSU ribosomal protein S15Ae (S8p)	0.121212	0.123609	0	0.0815661	0	0	0	0	0	0.15083	0	0	0.64	0.120192	0	0	0	0	0	0	0	0	0	0.0350631	0.1221	0	0	0.0619963	0	0	0	0.172712	0	0	0	0.0853242	0	0.0831255	0	0	0	0.097371	0	0	0	0	0	0.181488	0.0432623
Arabinose 5-phosphate isomerase (EC 5.3.1.13)	0.181818	0.370828	0.0938527	0	0	0	0	0.173913	0	0.301659	0	0	0	0	0	0.131752	0.052687	0	0	0.111794	0	0.205973	0	0	0	0	0.102881	0	0.0279408	0	0	0	0	0	0.0981354	0	0	0	0	0	0	0	0	0	0	0	0.222841	0	0.0432516
tRNA-i(6)A37 methylthiotransferase	0.0606061	0.123609	0.187705	0	0	0	0	0	0	0	0.132363	0	0	0	0	0	0.158061	0.11139	0	0	0	0.411946	0	0	0	0.10917	0	0	0.195585	0	0	0	0	0	0.0981354	0	0	0	0	0	0.0463392	0.097371	0.112233	0.174672	0	0	0.0557103	0	0.043227
Phage endolysin	0.121212	0	0	0	0	0	0.164474	0.26087	0	0	0	0	0.16	0	0	0	0	0.0556948	0.149925	0	0.0838223	0	0	0.0350631	0.1221	0	0	0	0.0279408	0.166667	0	0.345423	0	0	0.0981354	0	0	0	0	0	0	0.097371	0	0	0	0	0	0.181488	0.0431289
Carbamoyl-phosphate synthase small chain (EC 6.3.5.5)	0	0	0.0938527	0	0	0.118203	0	0	0.0385654	0	0.264725	0	0	0	0	0	0	0.11139	0	0.167691	0.0838223	0.30896	0	0.0350631	0	0.327511	0.205761	0.185989	0.0279408	0	0	0	0	0	0	0.0853242	0	0	0	0	0	0	0	0	0	0	0	0	0.0428083
2-keto-3-deoxy-D-arabino-heptulosonate-7-phosphate synthase I alpha (EC 2.5.1.54)	0.181818	0.494438	0.0469263	0	0	0	0	0	0.0385654	0	0.198544	0	0	0	0	0	0.052687	0	0	0	0	0.411946	0	0.0350631	0	0.218341	0	0	0.0279408	0	0	0	0	0	0	0	0	0.166251	0	0.0884173	0.0926784	0	0	0	0	0	0	0	0.0427837
Cystathionine gamma-lyase (EC 4.4.1.1)	0	0	0	0.326264	0	0.0591017	0.164474	0	0	0	0	0	0	0	0	0	0	0	0	0.335383	0	0	0	0.56101	0	0	0	0	0	0	0	0	0.0469043	0	0	0.0853242	0	0	0	0.265252	0	0.097371	0.112233	0	0	0	0	0	0.0427774
Transcription initiation factor IIF alpha subunit	0	0	0	0.0815661	0	0	0	0	0	0.15083	0	0	0.32	0	0	0	0	0.0278474	0	0	0.251467	0.102987	0	0	0.1221	0	0	0	0	0	0	0	0	0.389105	0.0981354	0	0.0714796	0.0831255	0	0	0	0	0	0	0.222222	0.127714	0	0	0.0426787
Cytidylate kinase (EC 2.7.4.14)	0.0606061	0	0	0.0815661	0.117371	0.118203	0	0	0.0385654	0	0	0	0	0.120192	0	0	0	0.0556948	0	0.111794	0	0.30896	0.0987167	0	0	0	0	0.0619963	0.0838223	0	0	0	0.0938086	0.389105	0	0	0	0.0831255	0	0	0.0463392	0	0	0.174672	0	0	0	0	0.0425946
Altronate hydrolase (EC 4.2.1.7)	0	0	0.0469263	0	0.176056	0.0591017	0	0.0869565	0	0	0	0	0	0	0	0	0.052687	0.139237	0	0.0558971	0	0	0	0.0701262	0	0	0.205761	0.0619963	0.0838223	0	0	0	0.0469043	0	0.196271	0.0853242	0	0	0	0	0.231696	0	0	0.436681	0	0	0	0	0.0424051
Phosphoribosylaminoimidazole-succinocarboxamide synthase (EC 6.3.2.6)	0.121212	0.123609	0.0938527	0	0.117371	0	0	0	0	0	0.198544	0	0	0	0	0.263505	0.105374	0	0	0.0558971	0	0.102987	0	0.105189	0	0	0	0	0.0558815	0	0	0.172712	0	0	0	0	0.0714796	0	0	0	0.0926784	0.292113	0	0	0	0	0.0557103	0	0.0422524
UDP-3-O-[3-hydroxymyristoyl] N-acetylglucosamine deacetylase (EC 3.5.1.-)	0.0606061	0.247219	0.140779	0	0	0	0	0.0869565	0	0	0.132363	0.19802	0	0.240385	0	0	0.052687	0.0556948	0	0.0558971	0	0.30896	0	0.0350631	0	0.10917	0	0	0.0279408	0	0	0	0	0	0	0	0	0	0.0942507	0.0884173	0.0926784	0	0	0	0	0	0	0	0.042231
Electron transport complex protein RnfE	0	0	0.0938527	0	0.117371	0.177305	0	0	0.0385654	0	0.198544	0	0	0.120192	0	0	0	0.139237	0	0	0	0	0.0987167	0	0	0	0.205761	0.0619963	0.0279408	0	0	0.172712	0.234522	0	0.0981354	0	0	0.0831255	0	0	0.0463392	0	0	0	0	0	0.111421	0	0.0422028
Ribonuclease E (EC 3.1.26.12)	0.121212	0.123609	0	0	0	0.118203	0	0.0869565	0	0	0.0661813	0	0	0	0	0	0.052687	0.0556948	0	0.0558971	0	0.205973	0.0987167	0.0350631	0	0.218341	0	0	0.0279408	0	0	0	0.0469043	0	0	0	0	0	0.0942507	0.0884173	0.0926784	0.097371	0	0.0873362	0	0.127714	0.111421	0	0.0419285
Neopullulanase (EC 3.2.1.135)	0	0	0	0	0.117371	0.118203	0	0.0869565	0.0385654	0	0	0	0	0	0	0.131752	0	0	0	0.223589	0	0	0	0.105189	0	0	0	0	0.0279408	0.166667	0	0	0.0938086	0	0.0981354	0.341297	0.214439	0	0	0.0884173	0.0463392	0	0	0	0	0	0.111421	0	0.0418769
Exodeoxyribonuclease V gamma chain (EC 3.1.11.5)	0.242424	0.123609	0.0469263	0	0	0	0	0.0869565	0	0	0	0	0	0.360577	0	0	0.052687	0.0556948	0	0	0	0.102987	0.0987167	0	0	0.10917	0	0	0.0279408	0.166667	0	0	0	0	0	0	0	0	0.188501	0.0884173	0.0463392	0.097371	0	0.0873362	0	0	0	0	0.0412984
Ribosomal subunit interface protein	0.0606061	0	0	0	0	0	0	0	0	0	0.132363	0.19802	0	0	0	0.131752	0	0	0	0	0	0	0.0987167	0.140252	0.1221	0	0	0.0619963	0.0558815	0	0	0	0	0	0	0	0.142959	0	0	0	0	0	0	0	0	0.383142	0.445682	0	0.041114
Flagellin protein FlaB	0	0.247219	0.0938527	0.0815661	0	0	0	0	0.0771307	0	0.132363	0	0	0	0	0	0	0.0278474	0	0.0558971	0	0	0.0987167	0.0701262	0	0.10917	0.308642	0.123993	0.0558815	0	0	0	0.140713	0	0	0.0853242	0	0.0831255	0	0	0.0926784	0	0	0.0873362	0	0	0	0	0.0410746
Glycogen debranching enzyme (EC 3.2.1.-)	0.0606061	0	0	0.0815661	0.293427	0	0	0	0.0771307	0	0	0	0	0.120192	0	0	0.052687	0.194932	0	0.167691	0	0.102987	0	0	0	0	0.102881	0	0.111763	0	0	0	0.0938086	0	0	0	0	0	0	0.0884173	0.0926784	0.097371	0.224467	0	0	0	0	0	0.0408876
ATP synthase epsilon chain (EC 3.6.3.14)	0.242424	0.247219	0.140779	0	0	0	0	0	0	0	0.0661813	0	0	0	0	0.395257	0.052687	0.0835422	0	0	0	0.205973	0	0.0701262	0	0.218341	0	0	0.139704	0	0	0	0	0	0	0	0	0	0	0	0.0926784	0	0	0	0	0	0	0	0.0407273
Collagen-like surface protein	0.0606061	0	0	0	0	0.118203	0.164474	0	0.115696	0	0.0661813	0	0.16	0.120192	0	0	0.105374	0	0.149925	0	0	0	0	0	0	0	0.205761	0	0.0279408	0	0	0	0	0	0	0	0.0714796	0.0831255	0.188501	0	0.0926784	0	0.224467	0	0	0	0	0	0.040721
Transition state regulatory protein AbrB	0	0	0	0.0815661	0	0	0	0	0.115696	0.301659	0	0	0	0	0	0.263505	0	0	0	0	0	0	0	0	0	0	0	0.123993	0	0	0	0	0.0938086	0	0	0.170648	0	0.332502	0	0	0	0.194742	0	0	0	0.255428	0	0	0.0402822
UDP-N-acetylmuramate--alanine ligase (EC 6.3.2.8)	0.121212	0.247219	0.187705	0	0	0.177305	0	0	0	0	0.0661813	0	0	0	0	0	0.052687	0.0835422	0	0.111794	0.0838223	0.205973	0	0.0350631	0	0.218341	0	0	0.0279408	0.166667	0	0	0.0469043	0	0	0	0	0	0	0	0	0.097371	0	0	0	0	0	0	0.0402027
UDP-N-acetylmuramoylalanyl-D-glutamyl-2,6-diaminopimelate--D-alanyl-D-alanine ligase (EC 6.3.2.10)	0.0606061	0.247219	0.0469263	0	0	0	0	0.347826	0.0385654	0	0.132363	0	0	0	0	0	0.105374	0.0278474	0	0.0558971	0	0.102987	0	0.0701262	0	0.327511	0	0	0.111763	0	0	0	0	0	0	0	0	0	0	0	0.185357	0	0	0	0	0	0.0557103	0	0.0399183
RND efflux system, inner membrane transporter CmeB	0.121212	0.247219	0.140779	0	0	0.0591017	0	0.173913	0	0	0.198544	0	0	0	0	0	0.158061	0.0556948	0	0	0	0.205973	0	0	0	0.545852	0	0	0	0	0	0	0	0	0	0	0	0	0	0	0	0	0	0	0	0	0	0	0.0397156
Threonine dehydrogenase and related Zn-dependent dehydrogenases	0	0	0	0	0	0	0	0.0869565	0	0.15083	0	0	0	0	0	0	0	0	0.149925	0	0.0838223	0.102987	0	0	0.2442	0	0	0	0	0.166667	0.534759	0.172712	0	0	0	0	0.0714796	0	0	0	0	0	0	0	0	0.127714	0	0	0.0394177
Threonine dehydratase biosynthetic (EC 4.3.1.19)	0.121212	0.247219	0.0469263	0.0815661	0	0	0	0	0	0.15083	0	0.19802	0	0.240385	0	0	0.105374	0.0556948	0	0.111794	0	0	0.0987167	0	0.1221	0	0	0	0	0	0	0	0	0	0	0.0853242	0	0.0831255	0	0	0.0463392	0.097371	0	0	0	0	0	0	0.0394166
Serine acetyltransferase (EC 2.3.1.30)	0	0.123609	0.0469263	0	0.0586854	0	0	0.0869565	0	0	0	0	0	0	0	0	0.052687	0.0278474	0.149925	0.111794	0	0.205973	0	0.105189	0	0	0	0	0.0558815	0.333333	0	0	0	0	0	0.170648	0	0	0.0942507	0	0.0926784	0	0	0.174672	0	0	0	0	0.0393971
Multimodular transpeptidase-transglycosylase (EC 2.4.1.129) (EC 3.4.-.-)	0.121212	0.123609	0.0469263	0	0	0	0	0	0	0.15083	0.0661813	0	0	0	0	0	0.105374	0.0835422	0	0	0.251467	0.205973	0	0	0	0	0	0	0	0	0	0	0.0469043	0.389105	0	0	0.142959	0	0	0	0.0463392	0.097371	0	0	0	0	0	0	0.0391207
V-type ATP synthase subunit D (EC 3.6.3.14)	0.121212	0	0.0469263	0	0.117371	0.0591017	0	0	0.0385654	0	0	0	0	0	0	0	0	0.0835422	0	0.111794	0	0	0	0.0701262	0	0	0	0.123993	0.0279408	0	0	0	0.140713	0	0.196271	0	0.142959	0.249377	0	0	0.0463392	0.097371	0	0.0873362	0	0	0.111421	0	0.0390075
LSU ribosomal protein L32e	0.0606061	0	0	0	0	0	0	0.173913	0	0	0	0	0.32	0	0	0	0	0	0	0	0.0838223	0	0	0	0.1221	0	0	0	0	0.166667	0	0	0	0	0.0981354	0	0	0.0831255	0	0	0	0	0	0	0.444444	0.127714	0	0.181488	0.038792
SSU ribosomal protein S5e (S7p)	0.181818	0	0	0.0815661	0	0	0	0	0	0	0.0661813	0	0.16	0	0.334448	0	0.052687	0	0	0	0.0838223	0	0	0.0701262	0	0	0.102881	0	0.0279408	0	0	0	0	0	0	0	0.0714796	0	0.0942507	0	0	0	0	0	0.222222	0.127714	0	0.181488	0.0387214
Polygalacturonase (EC 3.2.1.15)	0	0	0	0	0.234742	0.236407	0	0	0.0385654	0	0	0	0	0	0	0	0	0.0835422	0	0.279486	0	0	0.0987167	0	0	0	0	0.0619963	0.0838223	0	0	0	0.0469043	0.389105	0	0	0	0.0831255	0	0	0.0463392	0	0	0.174672	0	0	0	0	0.0386963
Arginyl-tRNA synthetase (EC 6.1.1.19)	0.121212	0	0.0469263	0	0	0	0.164474	0.26087	0	0	0	0	0	0	0	0	0.052687	0	0	0	0	0	0	0.105189	0	0	0	0	0.0279408	0.166667	0.26738	0	0	0	0	0	0.214439	0.0831255	0.188501	0	0.0463392	0	0	0	0	0	0.111421	0	0.0386911
Thioredoxin reductase (EC 1.8.1.9)	0.0606061	0	0	0	0	0.0591017	0	0.0869565	0	0.15083	0	0	0.16	0	0	0	0	0.0278474	0	0	0	0	0	0.0350631	0	0.10917	0.102881	0.0619963	0.0838223	0.166667	0	0.518135	0	0	0	0	0	0	0	0	0	0.097371	0	0	0	0.127714	0	0	0.0385033
3-isopropylmalate dehydrogenase (EC 1.1.1.85)	0	0.494438	0.0938527	0	0.0586854	0	0	0.0869565	0	0	0.198544	0	0	0	0	0	0	0	0	0	0	0.102987	0	0.175316	0	0.10917	0	0	0.111763	0	0	0	0	0	0	0	0.0714796	0	0	0	0	0	0	0	0	0	0.334262	0	0.0382803
Asparagine synthetase [glutamine-hydrolyzing] (EC 6.3.5.4)	0.121212	0	0	0	0	0	0	0	0.0385654	0	0	0	0	0	0	0	0	0.139237	0.149925	0	0	0.30896	0	0.105189	0	0.10917	0	0.185989	0.0838223	0	0	0	0	0	0	0.255973	0.0714796	0.166251	0	0	0.0926784	0	0	0	0	0	0	0	0.0380927
Tryptophanyl-tRNA synthetase (EC 6.1.1.2)	0	0.123609	0.140779	0	0.117371	0.118203	0	0	0	0	0.132363	0	0	0	0	0	0.105374	0.0278474	0	0.0558971	0	0	0	0.105189	0	0.218341	0	0	0.0558815	0.166667	0	0	0	0	0	0.0853242	0.0714796	0	0	0	0.185357	0	0	0	0	0	0.111421	0	0.0379397
Dihydrodipicolinate synthase (EC 4.2.1.52)	0.121212	0.370828	0.0469263	0	0	0.0591017	0	0	0.0385654	0	0	0	0	0	0	0	0.052687	0.0278474	0	0	0.167645	0.30896	0	0.210379	0	0	0	0	0.0838223	0	0	0	0	0	0	0	0.0714796	0	0	0	0	0.097371	0	0.0873362	0	0	0.0557103	0	0.0374973
Threonine synthase (EC 4.2.3.1)	0	0.123609	0.0469263	0	0.117371	0	0	0	0.0385654	0	0.132363	0	0	0	0	0	0	0.0556948	0	0.0558971	0	0	0	0.105189	0	0.436681	0	0	0.0279408	0.166667	0	0	0	0	0	0	0.0714796	0	0	0	0.0926784	0.097371	0	0.174672	0	0	0.0557103	0	0.0374753
General secretion pathway protein E	0.0606061	0	0.140779	0	0	0.0591017	0	0.173913	0	0	0.264725	0	0	0	0	0.131752	0.052687	0	0	0.0558971	0	0.205973	0	0	0	0.10917	0	0	0	0	0	0	0	0	0	0	0	0	0	0.0884173	0.139018	0.194742	0	0	0	0	0.111421	0	0.0372542
Diaminopimelate decarboxylase (EC 4.1.1.20)	0	0.123609	0.0469263	0	0.176056	0.177305	0	0	0.154261	0	0.0661813	0	0	0	0	0	0	0.0278474	0	0	0.167645	0	0	0	0	0	0	0	0.139704	0	0	0	0	0	0.0981354	0	0.142959	0	0	0	0	0	0	0.349345	0	0	0.111421	0	0.0371124
Methionine ABC transporter ATP-binding protein	0.121212	0	0	0.40783	0	0	0	0.0869565	0	0	0	0	0	0	0	0.263505	0	0.0278474	0	0.111794	0.0838223	0.102987	0	0.105189	0	0	0	0.123993	0	0	0	0	0.0469043	0	0	0	0	0	0.0942507	0.0884173	0	0	0.112233	0	0	0	0	0	0.0370196
Argininosuccinate lyase (EC 4.3.2.1)	0	0	0.0469263	0	0.117371	0.177305	0.164474	0	0.115696	0	0.0661813	0	0	0	0	0	0	0.194932	0	0	0	0	0	0.0701262	0	0.10917	0	0	0.0279408	0	0	0	0	0	0	0.0853242	0.0714796	0.166251	0	0	0.0926784	0.097371	0.112233	0	0	0	0.0557103	0	0.0368994
IMP cyclohydrolase (EC 3.5.4.10)	0	0	0	0	0	0.0591017	0	0.173913	0.0385654	0.15083	0	0	0	0.120192	0	0.131752	0.052687	0	0	0.0558971	0.0838223	0	0.0987167	0.0350631	0	0	0	0	0	0	0	0	0.0938086	0	0	0	0	0.0831255	0.0942507	0.176835	0.0463392	0.097371	0	0.174672	0	0	0	0	0.0368113
Cell division protein FtsA	0.0606061	0.123609	0.0938527	0	0.0586854	0	0	0.173913	0	0	0	0	0	0.240385	0	0	0.052687	0.0556948	0	0	0	0.205973	0.0987167	0.0701262	0	0.10917	0	0	0.0558815	0	0	0	0	0	0	0	0	0	0.188501	0	0	0	0	0.174672	0	0	0	0	0.0367182
Chemotaxis protein CheV (EC 2.7.3.-)	0.0606061	0.494438	0.0469263	0	0	0.0591017	0	0.0869565	0	0.15083	0.0661813	0	0	0	0	0	0.052687	0.0556948	0	0	0	0.102987	0	0.0350631	0	0	0	0.123993	0.0279408	0	0	0	0.0938086	0	0	0.0853242	0	0.0831255	0	0	0.0463392	0	0	0.0873362	0	0	0	0	0.0366529
2-amino-3-ketobutyrate coenzyme A ligase (EC 2.3.1.29)	0.121212	0	0.140779	0	0	0	0	0	0.0771307	0	0	0	0	0	0	0	0.052687	0.0278474	0	0	0	0	0.0987167	0.0350631	0	0	0.102881	0	0.0558815	0	0	0	0.187617	0	0.294406	0	0.0714796	0.166251	0	0	0.0463392	0	0.112233	0	0	0	0.167131	0	0.0366178
Ferredoxin	0	0	0	0	0.117371	0.177305	0	0	0.0385654	0	0.0661813	0	0	0	0	0	0	0.11139	0	0.0558971	0.167645	0	0	0	0	0	0.102881	0	0.111763	0.166667	0	0	0	0	0	0.0853242	0.0714796	0	0	0.176835	0.0926784	0.097371	0.112233	0	0	0	0	0	0.0364914
Ornithine aminotransferase (EC 2.6.1.13)	0	0	0.140779	0	0.0586854	0	0	0	0.0771307	0.15083	0	0	0	0	0	0	0.052687	0	0	0	0.0838223	0	0.0987167	0	0	0	0.411523	0	0.0279408	0	0	0	0.0938086	0	0	0	0	0	0	0	0.0926784	0	0.112233	0	0	0.127714	0.222841	0	0.0364873
rRNA small subunit methyltransferase H	0.121212	0	0.0469263	0.163132	0.0586854	0.0591017	0	0.173913	0	0	0	0	0	0.120192	0	0	0	0.0278474	0	0.111794	0	0	0	0.0350631	0	0.10917	0	0.0619963	0.111763	0	0	0	0	0	0	0	0	0.0831255	0	0.176835	0.0926784	0.097371	0	0.0873362	0	0	0	0	0.0362113
Uridine kinase (EC 2.7.1.48)	0	0	0.0469263	0	0.234742	0	0	0	0.0385654	0	0	0	0	0	0	0	0.105374	0.0278474	0	0.0558971	0.0838223	0	0	0	0	0	0	0.0619963	0.139704	0.166667	0	0	0.0938086	0	0	0.0853242	0	0	0	0	0.0926784	0	0.3367	0	0	0	0.167131	0	0.0361913
Electron transport complex protein RnfA	0.0606061	0	0.0469263	0	0.117371	0.177305	0	0	0.192827	0	0	0	0	0.120192	0	0	0.052687	0.0835422	0	0.0558971	0	0	0	0	0	0	0.102881	0	0.0558815	0	0	0	0.0469043	0	0	0	0.142959	0.0831255	0	0	0.185357	0	0.112233	0.0873362	0	0	0	0	0.0359173
Dihydrodipicolinate reductase (EC 1.3.1.26)	0.121212	0.123609	0.187705	0.0815661	0.0586854	0.0591017	0	0	0	0	0	0	0	0.240385	0	0	0.210748	0.0835422	0	0	0	0.102987	0	0	0	0	0	0	0.0558815	0	0	0	0	0	0	0	0.0714796	0	0	0	0.0463392	0.097371	0	0	0	0	0	0.181488	0.0358771
Single-stranded-DNA-specific exonuclease RecJ (EC 3.1.-.-)	0.0606061	0	0	0	0	0.177305	0	0	0	0	0	0	0	0	0	0	0.105374	0.0835422	0.149925	0.167691	0	0	0	0	0	0.10917	0.102881	0.123993	0.0558815	0	0	0	0.140713	0	0.0981354	0	0	0	0.188501	0	0.0926784	0	0	0	0	0	0.0557103	0	0.0356689
Cell division protein FtsW	0.0606061	0.123609	0.0938527	0.0815661	0	0.0591017	0	0	0.0385654	0	0.198544	0	0	0.120192	0	0	0.105374	0.0278474	0	0.111794	0	0.102987	0	0.0350631	0	0.218341	0	0	0.0558815	0	0	0	0	0	0.0981354	0	0	0	0	0	0.0926784	0	0	0.0873362	0	0	0	0	0.0356557
Histidinol dehydrogenase (EC 1.1.1.23)	0	0.247219	0	0	0	0.0591017	0	0	0	0	0.198544	0	0	0	0	0	0	0.11139	0.29985	0.167691	0	0.205973	0	0	0	0	0.102881	0	0.0838223	0	0	0	0	0	0	0.0853242	0	0	0	0	0.0926784	0	0	0	0	0	0.0557103	0	0.0356288
Meso-diaminopimelate D-dehydrogenase (EC 1.4.1.16)	0	0.123609	0	0	0	0	0	0	0.0385654	0	0.0661813	0	0	0.120192	0	0	0	0.0556948	0.29985	0.111794	0	0	0	0	0	0.218341	0	0.185989	0.0558815	0	0	0	0	0	0	0.0853242	0	0.166251	0	0.0884173	0	0	0	0.0873362	0	0	0	0	0.0354881
Gamma-glutamyl phosphate reductase (EC 1.2.1.41)	0.0606061	0.123609	0	0	0.117371	0.118203	0.164474	0.0869565	0.0385654	0	0	0	0	0	0	0	0.052687	0.0556948	0	0.0558971	0	0.102987	0	0	0	0	0.102881	0.0619963	0.111763	0	0	0	0	0	0	0	0	0	0	0	0.0926784	0.097371	0	0.0873362	0	0	0.167131	0	0.0353793
2',3'-cyclic-nucleotide 2'-phosphodiesterase (EC 3.1.4.16)	0	0	0.0469263	0	0.0586854	0.0591017	0	0	0	0	0	0	0.16	0	0.334448	0	0.052687	0.0278474	0	0	0	0	0	0	0	0	0	0.309981	0.0558815	0	0	0	0.0938086	0	0	0.170648	0	0.166251	0	0	0.0463392	0	0	0	0	0	0.111421	0	0.0352922
ATP-dependent Clp protease, ATP-binding subunit ClpC	0.181818	0	0	0	0.0586854	0	0	0	0.0771307	0	0	0	0	0	0	0	0	0.0835422	0	0	0	0	0	0.210379	0.3663	0	0	0.185989	0.0279408	0	0	0	0	0	0	0	0	0.0831255	0	0.0884173	0.0463392	0.097371	0.112233	0	0	0	0.0557103	0	0.0348955
Predicted L-lactate dehydrogenase, hypothetical protein subunit SO1518	0.121212	0	0	0	0.0586854	0.177305	0	0	0	0	0	0	0	0.120192	0	0	0	0.0278474	0	0.167691	0	0	0.0987167	0	0	0	0	0	0.0838223	0	0	0	0.0469043	0.389105	0	0	0	0.0831255	0.0942507	0	0	0.194742	0	0	0	0	0	0	0.0346583
Methyl coenzyme M reductase I alpha subunit (EC 2.8.4.1)	0.121212	0	0.140779	0	0	0	0	0	0	0	0.198544	0	0	0	0	0	0	0	0.149925	0	0.167645	0	0	0	0	0	0.411523	0	0	0	0	0	0.0469043	0	0	0	0.142959	0	0	0	0	0	0	0	0.222222	0	0.0557103	0	0.0345297
tRNA pseudouridine synthase B (EC 4.2.1.70)	0.121212	0.123609	0.0938527	0	0	0.177305	0	0	0.0385654	0	0.0661813	0	0	0	0	0	0.052687	0.0835422	0	0.0558971	0	0.205973	0	0.0350631	0	0.10917	0	0.0619963	0.111763	0.166667	0	0	0.0469043	0	0	0	0	0	0	0	0	0.097371	0	0	0	0	0	0	0.0343283
4-deoxy-L-threo-5-hexosulose-uronate ketol-isomerase (EC 5.3.1.17)	0	0	0	0.163132	0.176056	0.0591017	0.164474	0	0	0	0	0	0.16	0	0	0	0	0	0	0	0	0	0	0	0	0	0	0	0.0838223	0.166667	0.534759	0	0	0	0	0	0	0	0	0	0.139018	0	0	0	0	0	0	0	0.0343131
Chromosome (plasmid) partitioning protein ParA	0.181818	0	0.0938527	0.0815661	0	0	0.164474	0	0.0771307	0	0.0661813	0	0	0	0	0	0	0.0278474	0	0	0	0.30896	0	0.0350631	0	0.10917	0	0	0.111763	0	0	0	0	0	0	0	0	0.0831255	0	0	0.0926784	0	0.112233	0.0873362	0	0	0	0	0.034025
UDP-4-amino-4-deoxy-L-arabinose--oxoglutarate aminotransferase (EC 2.6.1.-)	0	0	0	0	0.293427	0.118203	0	0	0.0771307	0	0	0	0	0	0.334448	0	0	0	0	0.0558971	0	0	0	0	0	0	0	0	0.139704	0	0	0	0	0	0	0	0.142959	0	0	0	0.185357	0	0.224467	0	0	0	0.0557103	0	0.0339022
GTP pyrophosphokinase (EC 2.7.6.5), (p)ppGpp synthetase I	0.0606061	0.123609	0.0938527	0	0	0	0	0.0869565	0	0	0.0661813	0	0	0	0	0	0.158061	0.0278474	0	0	0	0.205973	0	0	0	0.218341	0	0	0.0279408	0	0	0	0.0938086	0	0	0.0853242	0.0714796	0	0	0	0.139018	0	0.112233	0	0	0	0.0557103	0	0.0338946
Iron-sulfur cluster assembly scaffold protein NifU	0.121212	0.247219	0.0938527	0	0	0.118203	0	0.0869565	0	0.15083	0.0661813	0	0	0	0	0	0.105374	0.0556948	0	0	0	0.102987	0	0.105189	0	0.218341	0	0	0.0558815	0	0	0	0	0	0	0	0	0	0	0	0.0926784	0	0	0	0	0	0	0	0.0337625
UDP-N-acetylglucosamine 2-epimerase (EC 5.1.3.14)	0	0	0.0938527	0	0.176056	0.0591017	0	0	0.0771307	0	0	0	0	0.120192	0	0	0.105374	0.0278474	0	0	0	0	0	0	0	0.10917	0	0	0.111763	0	0	0.345423	0	0	0	0	0	0	0	0	0.278035	0	0	0	0	0	0.111421	0	0.0336535
NADH-dependent butanol dehydrogenase A (EC 1.1.1.-)	0.121212	0	0	0	0.234742	0.177305	0	0	0.0385654	0	0	0	0	0	0	0	0	0.0278474	0	0.111794	0	0.102987	0	0	0	0	0.102881	0	0.0838223	0	0	0	0.0469043	0.389105	0	0	0	0	0	0.176835	0	0	0	0	0	0	0	0	0.033625
Flavodoxin	0	0	0.0469263	0	0	0.118203	0	0	0	0	0	0	0	0	0	0	0	0.0556948	0.29985	0	0.0838223	0	0	0	0	0.10917	0	0	0.0279408	0	0	0	0	0.77821	0	0	0	0	0	0	0.0926784	0	0	0	0	0	0	0	0.0335937
DNA primase (EC 2.7.7.-)	0	0.123609	0	0	0.176056	0.0591017	0	0	0	0	0.0661813	0	0	0.240385	0	0	0.158061	0.0278474	0	0.0558971	0	0	0	0.0350631	0	0.327511	0	0	0.0838223	0	0	0	0	0	0	0	0.142959	0	0	0	0.0463392	0	0	0	0	0	0.0557103	0	0.033303
Maltodextrin glucosidase (EC 3.2.1.20)	0	0	0	0	0.176056	0.236407	0	0	0	0	0.0661813	0	0.16	0	0	0	0.052687	0.0556948	0	0.111794	0	0	0	0.0701262	0	0	0	0	0.0838223	0.166667	0	0	0.0469043	0	0	0	0	0.0831255	0	0	0.0926784	0.194742	0	0	0	0	0	0	0.0332685
Galactokinase (EC 2.7.1.6)	0	0	0	0.0815661	0.0586854	0.118203	0	0	0.0385654	0	0	0	0	0	0	0	0.105374	0.0835422	0	0.111794	0	0	0	0	0	0	0	0	0.0279408	0	0.26738	0	0.187617	0	0	0.0853242	0	0	0	0	0	0	0.112233	0.262009	0	0	0.0557103	0	0.0332489
LSU ribosomal protein L10e (L16p)	0.121212	0	0	0.0815661	0	0	0	0	0	0.15083	0	0	0.16	0	0.334448	0	0	0	0	0	0	0	0	0.0350631	0	0	0	0	0	0	0	0	0	0	0	0.0853242	0.0714796	0	0	0.0884173	0	0	0.112233	0	0.222222	0.127714	0	0	0.0331356
Aspartyl-tRNA(Asn) synthetase (EC 6.1.1.23)	0	0	0	0	0	0	0	0.173913	0.0385654	0	0	0	0	0	0	0	0	0.0556948	0	0.0558971	0.0838223	0	0.197433	0.0350631	0	0	0.102881	0.185989	0	0	0	0	0.0469043	0	0.0981354	0	0.142959	0.166251	0	0	0.0463392	0.097371	0	0	0	0	0.0557103	0	0.0329777
Carbamate kinase (EC 2.7.2.2)	0.0606061	0	0	0.0815661	0	0	0	0	0	0	0	0	0.32	0.120192	0	0	0	0	0	0	0	0.102987	0	0	0.3663	0	0	0	0	0.166667	0	0	0	0	0	0	0.0714796	0	0	0	0	0.292113	0	0	0	0	0	0	0.0329565
NADH-ubiquinone oxidoreductase chain M (EC 1.6.5.3)	0	0	0	0.0815661	0	0.177305	0	0	0.0385654	0	0	0	0	0.120192	0	0	0	0.0835422	0	0.111794	0	0	0.0987167	0	0	0	0.205761	0	0.0558815	0.166667	0	0	0.0469043	0	0	0	0	0	0	0	0.0463392	0	0.112233	0.174672	0	0	0.0557103	0	0.0328302
Chitin binding protein	0	0	0	0	0	0	0.164474	0.0869565	0	0	0	0	0.16	0.120192	0	0	0	0	0	0	0	0	0	0	0	0	0	0	0	0.333333	0.26738	0.172712	0	0	0	0	0.0714796	0	0	0	0	0.194742	0	0	0	0	0	0	0.0327348
Biotin carboxyl carrier protein	0	0	0.0938527	0	0	0.118203	0	0	0.0771307	0.15083	0	0.19802	0	0	0	0	0	0.0278474	0	0	0	0	0	0.0350631	0	0	0	0.123993	0	0	0	0.172712	0.0469043	0	0	0	0	0	0	0	0.0463392	0.097371	0	0.0873362	0	0	0.111421	0.181488	0.0326773
Outer membrane stress sensor protease DegS	0.0606061	0.247219	0.0469263	0	0	0.0591017	0	0.0869565	0	0	0.0661813	0	0	0.120192	0	0	0.052687	0.0278474	0	0	0	0.102987	0	0.0350631	0	0	0	0	0	0.333333	0	0	0	0	0	0	0	0	0.0942507	0.0884173	0.0463392	0.097371	0	0	0	0	0	0	0.0326141
PTS system nitrogen-specific IIA component, PtsN	0	0	0.140779	0	0	0	0	0.26087	0	0	0.198544	0	0	0	0	0.263505	0	0	0	0.167691	0.251467	0	0	0	0	0	0	0	0.0279408	0	0	0	0	0	0	0	0	0.249377	0	0	0	0	0	0	0	0	0	0	0.0325036
Oligopeptide ABC transporter, periplasmic oligopeptide-binding protein OppA (TC 3.A.1.5.1)	0.242424	0	0	0	0.0586854	0.177305	0.164474	0	0.0385654	0	0.132363	0	0.16	0	0	0	0	0	0	0	0.0838223	0	0	0.0350631	0	0	0	0.0619963	0	0	0	0	0	0	0	0	0	0	0	0	0.0463392	0	0	0.0873362	0	0.255428	0	0	0.0321625
Flagellar hook protein FlgE	0.121212	0.123609	0	0	0	0	0	0.0869565	0	0.15083	0.132363	0	0	0	0	0	0.105374	0.0556948	0	0	0	0.205973	0	0	0	0.10917	0	0	0.0558815	0	0	0	0	0	0	0.170648	0	0	0	0	0.0926784	0	0	0	0	0.127714	0	0	0.0320439
Xylulose kinase (EC 2.7.1.17)	0	0	0.0469263	0	0.234742	0.177305	0	0	0.0385654	0	0	0	0	0	0	0	0	0.11139	0	0.167691	0	0	0	0	0	0	0.102881	0.123993	0.111763	0	0	0	0.140713	0	0	0	0	0.0831255	0	0	0	0.097371	0	0.0873362	0	0	0	0	0.0317459
Uncharacterized protein ImpB	0	0.247219	0.0469263	0	0	0	0	0.173913	0	0	0.0661813	0	0	0	0	0	0.158061	0.0835422	0	0.0558971	0	0.30896	0	0	0	0	0	0	0.0558815	0	0	0	0	0	0	0	0	0	0	0.0884173	0.139018	0	0	0.0873362	0	0	0	0	0.0314865
General secretion pathway protein D	0.121212	0.123609	0.0469263	0.0815661	0	0	0	0.0869565	0	0	0.132363	0	0	0.120192	0	0	0.052687	0	0	0	0.0838223	0.30896	0	0.0350631	0	0.10917	0	0	0.0558815	0	0	0	0	0	0	0	0	0	0.0942507	0	0.0463392	0	0	0	0	0	0	0	0.0312292
Glucose-1-phosphate adenylyltransferase (EC 2.7.7.27)	0.0606061	0	0	0.0815661	0	0	0	0	0.0385654	0	0.198544	0.19802	0	0	0	0	0	0	0	0	0.251467	0	0	0.0350631	0	0	0	0	0	0	0	0	0	0	0	0	0.428878	0	0	0	0	0.194742	0	0	0	0	0	0	0.0309886
Glycogen [starch] synthase, eukaryotic (EC 2.4.1.11)	0	0	0.0469263	0	0.0586854	0.118203	0	0	0	0.15083	0	0	0	0	0	0	0.052687	0.0835422	0	0.0558971	0	0	0.0987167	0	0	0	0	0.185989	0.0558815	0	0	0	0	0.389105	0	0	0	0	0	0	0.0926784	0.097371	0	0	0	0	0	0	0.030969
probable beta-D-galactosidase	0.0606061	0	0	0	0.0586854	0.295508	0	0	0.0385654	0	0.0661813	0	0	0.120192	0	0	0	0.0278474	0	0.111794	0	0	0	0	0	0	0	0	0.111763	0.166667	0	0	0.0938086	0	0	0	0	0.0831255	0	0	0.139018	0.097371	0	0	0	0	0	0	0.0306486
CMP-N-acetylneuraminate-beta-galactosamide-alpha-2,3-sialyltransferase (EC 2.4.99.-)	0	0	0	0	0.0586854	0	0	0	0	0	0	0	0	0	0	0	0	0	0	0	0	0	0	0	0	0	0	0	0.0838223	0.666667	0.534759	0	0	0	0	0	0	0	0	0	0	0.097371	0	0	0	0	0	0	0.0300272
Signal recognition particle, subunit Ffh SRP54 (TC 3.A.5.1.1)	0.0606061	0.123609	0.0469263	0	0.117371	0	0	0	0	0	0	0	0	0.120192	0	0	0	0.0278474	0.149925	0	0	0	0	0.0701262	0	0.10917	0	0.0619963	0.0279408	0.166667	0	0	0	0	0	0.0853242	0.0714796	0	0	0.0884173	0	0	0	0	0	0	0.111421	0	0.0299796
6-phosphofructokinase (EC 2.7.1.11)	0	0	0	0	0.0586854	0.118203	0	0	0.0385654	0.15083	0	0.19802	0	0	0	0	0	0.0556948	0	0.0558971	0	0	0	0	0	0	0	0.0619963	0.0279408	0	0.26738	0	0.0469043	0	0	0.0853242	0.0714796	0	0	0	0	0	0.112233	0.0873362	0	0	0	0	0.0299269
UDP-N-acetylmuramoylalanine--D-glutamate ligase (EC 6.3.2.9)	0.0606061	0.247219	0.140779	0	0	0.0591017	0	0.0869565	0.0385654	0	0	0	0	0.120192	0	0	0.105374	0	0	0.0558971	0	0.102987	0	0.0350631	0	0	0	0	0.0279408	0.166667	0	0	0	0	0	0	0	0	0.0942507	0	0.0926784	0	0	0	0	0	0	0	0.0298808
Rhamnogalacturonides degradation protein RhiN	0	0	0	0	0.117371	0.413712	0	0	0.0385654	0	0.132363	0	0	0	0	0	0	0.0835422	0	0.111794	0	0	0	0	0	0.10917	0	0.0619963	0.0558815	0	0	0.172712	0	0	0	0	0	0	0	0	0.0463392	0	0	0.0873362	0	0	0	0	0.029808
Dissimilatory sulfite reductase (desulfoviridin), alpha and beta subunits	0	0.247219	0.0469263	0	0	0	0	0.173913	0	0	0	0	0	0	0	0	0	0.0835422	0	0	0	0.411946	0	0.105189	0	0	0	0	0	0	0	0	0	0	0	0.0853242	0	0	0	0.176835	0	0.097371	0	0	0	0	0	0	0.0297555
GTP cyclohydrolase II (EC 3.5.4.25)	0	0.370828	0.281558	0	0	0	0	0.173913	0	0	0.0661813	0	0	0	0	0	0.105374	0.0278474	0	0	0	0	0	0.0350631	0	0.218341	0	0	0.0558815	0	0	0	0	0	0	0	0	0	0	0.0884173	0	0	0	0	0	0	0	0	0.0296543
Butyrate kinase (EC 2.7.2.7)	0	0	0	0	0.176056	0.118203	0	0	0	0	0	0	0	0	0	0	0	0	0	0.0558971	0	0	0.0987167	0	0	0	0.102881	0	0.0279408	0	0	0	0	0	0	0	0	0	0.282752	0	0.0926784	0	0.3367	0	0	0.127714	0	0	0.0295737
Chemotaxis response regulator protein-glutamate methylesterase CheB (EC 3.1.1.61)	0.181818	0.494438	0	0	0	0.0591017	0	0.0869565	0.0771307	0	0.198544	0	0	0	0	0	0.158061	0	0	0	0	0	0	0	0	0	0	0.0619963	0	0	0	0	0	0	0	0	0	0	0	0	0.0926784	0	0	0	0	0	0	0	0.0293901
LSU ribosomal protein L23e (L14p)	0.0606061	0	0	0	0	0	0	0	0	0	0	0	0	0.120192	0	0	0	0	0	0	0.167645	0	0.0987167	0.0350631	0.3663	0	0	0	0	0	0	0	0	0	0	0.0853242	0.0714796	0.166251	0	0	0	0	0	0	0.222222	0	0	0	0.0290375
Propionyl-CoA carboxylase beta chain (EC 6.4.1.3)	0	0	0	0.0815661	0	0	0	0	0.0385654	0	0	0	0	0	0	0.131752	0	0	0.29985	0.0558971	0	0	0	0	0	0	0	0	0.0279408	0.166667	0	0	0	0	0.196271	0	0.214439	0.0831255	0.0942507	0	0	0	0	0	0	0	0	0	0.0289651
Protein export cytoplasm chaperone protein (SecB, maintains protein to be exported in unfolded state)	0.121212	0.247219	0.0938527	0	0	0.118203	0	0	0	0	0.0661813	0	0	0	0	0	0.105374	0	0	0	0	0.205973	0.197433	0.0701262	0	0	0	0	0.0558815	0	0	0	0	0	0	0	0	0	0	0	0.0926784	0	0	0	0	0	0	0	0.0286278
NADPH-dependent glyceraldehyde-3-phosphate dehydrogenase (EC 1.2.1.13)	0	0	0	0	0	0.0591017	0	0	0	0	0	0	0	0	0	0.131752	0	0.0278474	0	0	0.0838223	0	0.0987167	0	0	0	0.205761	0.0619963	0	0	0	0	0.0938086	0	0.0981354	0	0	0	0.0942507	0	0	0	0	0	0	0	0.0557103	0.362976	0.0286225
DNA polymerase III subunits gamma and tau (EC 2.7.7.7)	0	0	0.140779	0.0815661	0	0	0	0	0.0771307	0	0	0	0	0	0	0	0.052687	0.0556948	0	0	0.0838223	0.205973	0	0.105189	0	0	0	0	0.0838223	0	0	0	0	0	0.0981354	0	0	0.0831255	0.0942507	0	0	0.097371	0	0	0	0	0.111421	0	0.0285618
ATP-dependent DNA helicase UvrD/PcrA	0.0606061	0	0.0938527	0	0	0	0	0	0.0385654	0	0	0	0	0	0	0	0	0.0556948	0	0	0	0.102987	0	0.0350631	0	0	0	0.0619963	0.0838223	0	0	0	0.0469043	0	0	0	0.357398	0	0	0	0.0926784	0.194742	0	0.0873362	0	0	0.0557103	0	0.0284866
Homoserine O-succinyltransferase (EC 2.3.1.46)	0	0	0	0	0	0	0	0	0	0.15083	0	0	0	0	0	0	0	0.0835422	0	0.0558971	0	0	0.0987167	0.0350631	0	0.10917	0	0	0.111763	0.166667	0	0	0.0469043	0	0	0	0	0	0	0	0.0926784	0	0	0.174672	0	0.127714	0.111421	0	0.0284383
Integrase	0	0	0	0	0.117371	0.0591017	0	0	0	0	0	0	0	0	0	0	0.052687	0.0278474	0.149925	0.0558971	0	0	0	0.0350631	0	0	0	0.185989	0.0838223	0	0	0	0	0	0	0	0	0	0.0942507	0	0	0	0.224467	0.0873362	0	0.127714	0.0557103	0	0.0282746
Heat shock protein 60 family co-chaperone GroES	0.121212	0	0	0	0	0	0	0	0.0385654	0	0.132363	0	0	0	0	0	0	0.250627	0	0	0.167645	0.102987	0	0	0	0.218341	0	0	0.0558815	0	0	0	0.0469043	0	0	0	0	0	0	0	0.0926784	0	0	0	0	0.127714	0	0	0.0282274
Alpha-galactosidase precursor (EC 3.2.1.22)	0.0606061	0	0	0	0	0	0	0	0	0	0	0	0.32	0	0	0	0	0	0	0	0.0838223	0	0	0	0.2442	0	0	0.0619963	0.0838223	0.166667	0	0	0.0469043	0	0.196271	0	0	0	0	0	0	0	0	0.0873362	0	0	0	0	0.0281589
Spermidine synthase (EC 2.5.1.16)	0	0	0	0	0	0	0.164474	0	0	0	0	0	0.48	0	0	0	0	0	0	0	0	0	0	0	0	0	0	0	0	0	0	0	0	0	0	0	0.285919	0	0.0942507	0	0	0.097371	0	0	0.222222	0	0	0	0.0280049
Outer membrane fibronectin-binding protein	0	0	0.0469263	0	0.0586854	0	0.164474	0.0869565	0.0771307	0	0	0	0	0	0	0	0	0.0278474	0	0	0	0.102987	0	0	0	0	0.102881	0	0.0279408	0	0.26738	0	0.0469043	0	0	0.0853242	0	0.0831255	0	0	0.0463392	0	0.112233	0	0	0	0	0	0.027857
3-deoxy-D-manno-octulosonate 8-phosphate phosphatase (EC 3.1.3.45)	0.0606061	0.247219	0.140779	0	0	0	0	0	0	0	0.132363	0	0	0	0	0	0.105374	0.0556948	0	0	0.0838223	0.205973	0	0.0701262	0	0.10917	0	0	0.0279408	0	0	0	0	0	0	0	0	0	0	0	0.0926784	0	0	0	0	0	0	0	0.0277447
Positive regulator of CheA protein activity (CheW)	0.0606061	0.123609	0	0	0.0586854	0	0	0.173913	0	0.15083	0.0661813	0	0	0	0	0	0.052687	0	0	0	0	0.102987	0	0	0	0.10917	0	0	0.0279408	0	0	0	0	0	0.0981354	0.0853242	0	0	0	0	0.0463392	0	0	0.174672	0	0	0	0	0.0277309
Methylmalonyl-CoA decarboxylase, alpha chain (EC 4.1.1.41)	0	0	0.0469263	0	0	0	0	0	0.0385654	0	0.0661813	0	0.16	0	0	0	0.105374	0.0556948	0	0	0	0	0	0	0	0	0.308642	0.123993	0.0279408	0	0	0	0.0469043	0	0.0981354	0	0	0	0	0	0.139018	0	0	0	0	0	0.111421	0	0.0276832
Phosphoglucosamine mutase (EC 5.4.2.10)	0.121212	0	0.0938527	0	0	0	0	0	0	0	0	0	0	0	0	0	0.052687	0.0556948	0.149925	0	0	0.102987	0	0	0	0	0	0	0.111763	0	0	0	0	0.389105	0	0	0	0	0	0	0.139018	0	0	0	0	0	0.111421	0	0.0276597
Homoserine dehydrogenase (EC 1.1.1.3)	0	0	0	0	0.0586854	0.118203	0.164474	0.0869565	0.0385654	0	0	0	0	0	0	0	0.052687	0	0	0.0558971	0	0.205973	0	0.0701262	0	0.10917	0	0	0	0	0	0	0	0	0	0	0	0	0	0	0	0.194742	0.112233	0	0	0	0.0557103	0	0.0275713
Peptide chain release factor 2	0	0.123609	0.0469263	0.244698	0	0	0	0	0	0	0	0	0	0	0	0	0.105374	0.0556948	0	0	0.0838223	0	0.0987167	0	0	0	0	0	0.0558815	0	0	0	0	0	0	0.170648	0	0	0	0	0	0.194742	0	0.0873362	0	0	0.0557103	0	0.0275658
GDP-mannose 4,6-dehydratase (EC 4.2.1.47)	0	0	0	0	0	0.118203	0	0	0.0771307	0	0.0661813	0	0	0	0	0	0.052687	0.0278474	0.149925	0.111794	0	0	0	0	0	0	0.205761	0.0619963	0.0279408	0	0	0	0.0469043	0	0	0	0	0.0831255	0	0	0.0926784	0	0.112233	0.0873362	0	0	0	0	0.0275364
SSU ribosomal protein S13e (S15p)	0	0	0	0.0815661	0	0	0.164474	0.0869565	0	0	0	0	0.48	0	0	0	0	0	0	0	0	0	0	0	0	0	0	0	0.0279408	0	0	0	0	0	0	0	0.0714796	0	0	0.0884173	0	0.097371	0	0	0.222222	0	0	0	0.0275089
Survival protein SurA precursor (Peptidyl-prolyl cis-trans isomerase SurA) (EC 5.2.1.8)	0	0.123609	0	0	0	0.177305	0	0	0.0385654	0	0	0	0	0	0	0	0.105374	0.0556948	0	0.0558971	0	0	0	0	0	0	0	0.123993	0.0558815	0.166667	0	0	0.0469043	0	0	0.0853242	0	0	0	0	0.185357	0.097371	0	0	0	0	0	0	0.0274571
NPQTN specific sortase B	0	0	0	0	0	0	0	0	0.0385654	0	0	0.19802	0	0.120192	0	0	0	0.0278474	0	0	0.0838223	0.205973	0	0.0350631	0	0	0	0	0	0	0	0	0	0	0	0	0.0714796	0.0831255	0.188501	0.265252	0	0	0	0	0	0	0	0	0.027455
Acetaldehyde dehydrogenase (EC 1.2.1.10)	0.121212	0	0.0469263	0.0815661	0.0586854	0	0	0	0	0	0	0.19802	0	0	0	0	0	0	0	0	0.251467	0	0	0.105189	0	0	0	0.0619963	0	0	0	0	0	0	0	0	0.0714796	0.0831255	0	0	0	0	0	0	0	0	0.0557103	0.181488	0.0274347
N-acetylglucosamine-1-phosphate uridyltransferase eukaryotic (EC 2.7.7.23)	0	0	0	0	0	0	0	0	0	0.15083	0	0	0	0	0	0	0	0	0.149925	0	0	0	0	0.0350631	0	0	0	0	0	0	0.26738	0	0	0	0.0981354	0	0.0714796	0	0	0	0	0.097371	0	0	0.444444	0	0	0	0.0273881
Riboflavin synthase alpha chain (EC 2.5.1.9)	0	0	0	0	0	0.0591017	0	0	0.0385654	0	0.0661813	0.19802	0	0	0	0.131752	0.052687	0	0	0.0558971	0	0	0	0	0	0	0	0.0619963	0.0558815	0	0	0	0.187617	0	0	0	0	0	0	0	0.0926784	0.097371	0	0.0873362	0	0.127714	0	0	0.02735
Acetolactate synthase small subunit (EC 2.2.1.6)	0.0606061	0	0	0	0.117371	0	0	0	0.0385654	0.15083	0	0.19802	0	0.120192	0	0	0	0	0	0.0558971	0	0	0.0987167	0.0350631	0	0	0	0	0.0279408	0	0	0	0.0469043	0	0	0	0.0714796	0	0	0.0884173	0.0463392	0.097371	0	0	0	0	0.0557103	0	0.0272797
NAD-dependent formate dehydrogenase beta subunit	0	0.123609	0	0.163132	0	0	0	0	0	0	0.0661813	0	0	0	0	0	0	0	0	0	0	0	0	0.175316	0.1221	0	0	0	0	0	0	0	0.0469043	0	0	0	0.142959	0	0.0942507	0.0884173	0.0463392	0	0	0	0	0.127714	0.111421	0	0.0272572
Cell division protein FtsK	0.0606061	0	0	0	0.117371	0.0591017	0	0	0.0771307	0	0	0	0	0	0.334448	0	0.052687	0.11139	0	0.0558971	0	0	0	0.0350631	0	0	0	0	0.0558815	0	0	0	0.0469043	0	0	0	0	0	0	0	0.0926784	0.097371	0	0	0	0	0.111421	0	0.027249
tmRNA-binding protein SmpB	0.121212	0.123609	0.0469263	0.163132	0	0	0	0	0.0771307	0	0	0	0	0	0	0	0	0	0	0	0	0	0.0987167	0.0350631	0	0.218341	0	0	0.0558815	0	0	0	0	0	0	0	0	0.0831255	0	0.0884173	0	0.097371	0	0.0873362	0	0	0	0	0.0270055
General secretion pathway protein G	0.121212	0.123609	0.0469263	0	0	0	0	0.173913	0	0	0	0	0	0	0	0	0.052687	0.0278474	0.149925	0	0	0.102987	0	0.0350631	0	0.10917	0	0	0.0838223	0	0	0	0.0469043	0	0	0	0	0	0	0	0.0926784	0	0	0	0	0.127714	0	0	0.0269679
Anthranilate phosphoribosyltransferase (EC 2.4.2.18)	0	0	0	0	0.0586854	0.35461	0	0	0.0385654	0	0	0	0	0	0	0	0.105374	0.11139	0	0	0	0.205973	0	0	0	0	0	0	0.0838223	0	0	0	0	0	0	0	0	0	0	0	0.139018	0.194742	0	0	0	0	0	0	0.0269204
Ribosomal small subunit pseudouridine synthase A (EC 4.2.1.70)	0.121212	0	0.140779	0.244698	0	0	0	0	0	0	0	0	0	0	0	0	0	0	0	0	0.0838223	0	0.0987167	0.0350631	0	0	0	0	0	0	0	0	0	0	0	0	0	0.166251	0	0.176835	0	0	0	0	0.222222	0	0	0	0.0268667
DNA helicase (EC 3.6.1.-)	0.0606061	0.247219	0.0469263	0	0.0586854	0	0	0.26087	0	0	0	0	0	0	0	0	0.210748	0.0556948	0	0	0	0.102987	0	0.0350631	0	0	0	0	0.0279408	0	0	0	0.0469043	0	0	0	0	0.0831255	0	0	0.0463392	0	0	0	0	0	0	0	0.0267314
Exodeoxyribonuclease V beta chain (EC 3.1.11.5)	0.121212	0.370828	0.0469263	0	0	0	0	0.0869565	0	0	0	0	0	0	0	0	0	0.0278474	0	0	0	0.102987	0	0.0350631	0	0.10917	0	0	0.0279408	0	0	0	0	0	0	0	0	0	0	0.265252	0	0	0	0.0873362	0	0	0	0	0.0266983
UDP-N-acetylglucosamine 1-carboxyvinyltransferase (EC 2.5.1.7)	0.181818	0	0.140779	0	0.0586854	0	0	0	0.0771307	0	0	0	0	0	0	0	0	0.0278474	0	0.167691	0	0	0	0.0701262	0	0	0	0	0.0558815	0	0	0	0	0	0	0	0.357398	0	0	0.0884173	0	0	0	0	0	0	0.0557103	0	0.0266976
B12 binding domain of Methylmalonyl-CoA mutase (EC 5.4.99.2)	0	0	0	0	0	0	0	0.0869565	0.0771307	0.15083	0	0	0	0.120192	0	0	0	0	0	0	0.0838223	0	0	0.0350631	0	0	0	0.0619963	0.0279408	0.166667	0	0.172712	0	0	0	0	0.0714796	0	0	0	0	0	0	0	0.222222	0	0	0	0.0266044
Eukaryotic peptide chain release factor GTP-binding subunit	0	0	0	0	0.0586854	0	0	0.0869565	0	0	0	0	0.16	0	0	0	0	0	0	0	0.0838223	0	0	0.0350631	0.2442	0	0	0	0	0.166667	0	0	0	0	0	0	0.214439	0	0	0	0	0	0	0	0.222222	0	0	0	0.0265012
DNA-directed RNA polymerase II largest subunit (EC 2.7.7.6)	0	0	0	0	0	0	0	0	0	0	0	0	0	0	0.334448	0	0	0	0	0	0.0838223	0	0	0	0	0	0	0.0619963	0	0.166667	0	0	0	0	0	0	0.142959	0	0	0	0	0	0	0	0.222222	0.255428	0	0	0.0264071
Stringent starvation protein A	0.0606061	0	0	0	0	0.118203	0	0	0	0	0.132363	0	0	0	0	0	0.105374	0	0	0	0.167645	0.205973	0.0987167	0	0	0	0	0	0.0558815	0	0	0	0	0	0	0	0	0	0	0	0.0463392	0.097371	0	0.174672	0	0	0	0	0.0263155
Transamidase GatB domain protein	0	0.123609	0.0938527	0.0815661	0	0	0	0.173913	0.0771307	0	0	0.19802	0	0	0	0	0.052687	0.0278474	0	0	0	0	0	0.0701262	0	0	0	0	0	0	0	0	0	0	0	0.170648	0	0	0	0	0.0926784	0.097371	0	0	0	0	0	0	0.0262385
Lipid-A-disaccharide synthase (EC 2.4.1.182)	0.0606061	0.247219	0.140779	0	0	0.118203	0	0.173913	0	0	0	0	0	0	0	0	0.052687	0.0556948	0	0	0	0	0	0.105189	0	0	0	0	0.111763	0	0	0	0	0	0.0981354	0	0	0	0	0	0.0926784	0	0	0	0	0	0	0	0.0261848
Septum site-determining protein MinD	0.0606061	0.123609	0	0	0	0	0	0	0	0	0.0661813	0	0	0	0	0	0.158061	0	0	0	0	0.205973	0	0.140252	0	0.10917	0	0	0.0558815	0	0	0	0	0	0.196271	0	0	0	0	0	0.139018	0	0	0	0	0	0	0	0.0261463
Predicted glucose transporter in beta-glucoside utilization gene cluster	0	0	0	0	0.117371	0.177305	0	0	0.0771307	0	0	0	0	0.120192	0	0	0	0.167084	0	0.0558971	0	0.102987	0.0987167	0	0	0	0	0.0619963	0.0838223	0	0	0	0.0938086	0	0	0	0	0	0	0	0.0926784	0	0	0	0	0	0	0	0.0260206
Lysine 2,3-aminomutase (EC 5.4.3.2)	0	0	0.0469263	0	0	0	0.164474	0	0.0385654	0	0	0	0	0	0	0	0.052687	0.0278474	0	0	0	0	0	0	0.1221	0	0.308642	0	0	0	0	0	0.187617	0	0.0981354	0	0	0	0	0.0884173	0	0	0	0	0	0	0.111421	0	0.0259757
Type I restriction-modification system, DNA-methyltransferase subunit M (EC 2.1.1.72)	0	0	0	0	0.469484	0.0591017	0	0	0	0	0	0	0	0	0	0	0	0	0	0.111794	0	0	0	0	0	0	0	0.185989	0.0558815	0	0	0	0.0469043	0	0	0	0	0	0	0	0.0926784	0	0	0	0	0	0.222841	0	0.0259307
Uncharacterized protein with LysM domain, COG1652	0	0.123609	0	0	0	0	0	0	0.0385654	0.15083	0.0661813	0	0	0	0	0	0	0.0556948	0	0.0558971	0	0.102987	0	0.0350631	0	0.10917	0	0	0.0558815	0	0	0	0.0469043	0	0.0981354	0.0853242	0	0.0831255	0	0.0884173	0.0463392	0	0	0	0	0	0	0	0.0258776
RNA polymerase sigma factor RpoH	0.121212	0.247219	0	0	0	0	0	0	0.0385654	0	0.0661813	0	0	0	0	0	0.052687	0.0556948	0	0	0	0.30896	0	0.105189	0	0.218341	0	0	0.0279408	0	0	0	0	0	0	0	0	0	0	0	0	0	0	0	0	0	0	0	0.0258748
NADP-reducing hydrogenase, subunit B	0	0	0.0938527	0	0	0	0	0	0.0385654	0	0.132363	0	0	0	0	0	0.105374	0	0	0	0.0838223	0.102987	0.0987167	0.0701262	0	0	0.102881	0	0	0	0	0	0.0469043	0	0.0981354	0.0853242	0.0714796	0	0	0	0	0	0	0	0	0	0.111421	0	0.025874
Acetyl-coenzyme A carboxyl transferase beta chain (EC 6.4.1.2)	0	0	0.0469263	0	0	0	0	0.0869565	0	0	0	0	0	0	0	0	0	0	0	0	0	0	0	0.0350631	0	0	0.102881	0	0.0838223	0	0	0	0.0469043	0	0	0.0853242	0.0714796	0.0831255	0	0.0884173	0	0.097371	0	0	0.222222	0	0	0.181488	0.0256663
Methionine gamma-lyase (EC 4.4.1.11)	0	0	0.0469263	0	0.0586854	0	0	0	0	0	0	0	0	0	0	0	0.052687	0	0	0	0	0	0	0.0350631	0	0	0.102881	0	0.0279408	0.333333	0	0	0.0938086	0	0	0	0.0714796	0	0.0942507	0.0884173	0	0	0.224467	0	0	0	0	0	0.0256237
Phosphopentomutase (EC 5.4.2.7)	0	0	0	0	0	0	0	0	0	0	0	0	0.48	0	0	0	0	0	0	0	0	0	0	0	0	0	0	0	0	0.333333	0	0.172712	0	0	0	0.0853242	0	0	0	0	0	0.097371	0	0	0	0	0.0557103	0	0.0255094
Glutaminase (EC 3.5.1.2)	0.181818	0	0.0469263	0.0815661	0.0586854	0	0	0	0	0	0.0661813	0	0	0	0	0	0.052687	0	0.29985	0.0558971	0	0	0	0	0	0	0	0.0619963	0.0279408	0	0	0	0	0	0	0	0	0	0.0942507	0	0	0.194742	0	0	0	0	0	0	0.0254696
N-acetyl-gamma-glutamyl-phosphate reductase (EC 1.2.1.38)	0.0606061	0.123609	0.0469263	0	0	0	0	0.0869565	0	0	0.0661813	0	0	0.120192	0	0	0.052687	0.0278474	0	0	0	0.102987	0	0.0701262	0	0	0	0	0.139704	0	0	0	0	0	0	0	0.0714796	0	0	0	0	0.194742	0	0	0	0	0.0557103	0	0.0254116
Electron transport complex protein RnfB	0	0	0	0	0	0.0591017	0	0	0.0385654	0	0.132363	0	0	0	0	0	0	0.0556948	0	0.167691	0	0	0	0	0	0	0.102881	0	0	0.166667	0	0	0	0	0	0	0.0714796	0	0	0	0.324374	0.097371	0	0	0	0	0	0	0.0253373
Glycyl-tRNA synthetase beta chain (EC 6.1.1.14)	0	0.370828	0.187705	0	0	0	0	0	0	0	0	0	0	0	0	0	0.052687	0	0	0	0	0.102987	0	0	0	0.10917	0	0	0.0558815	0	0	0	0	0	0	0	0	0	0	0	0.139018	0.194742	0	0	0	0	0	0	0.0252712
FIG137478: Hypothetical protein	0	0	0.187705	0	0.0586854	0.236407	0	0	0.0385654	0	0.0661813	0	0	0	0	0	0.105374	0.0556948	0	0.0558971	0	0	0	0	0	0	0.102881	0.123993	0.0838223	0	0	0	0.0469043	0	0	0	0	0	0	0	0.0463392	0	0	0	0	0	0	0	0.025176
N-acylglucosamine 2-epimerase (EC 5.1.3.8)	0	0	0	0	0.0586854	0.177305	0	0	0	0	0.132363	0	0	0	0	0	0	0.0278474	0	0.167691	0	0	0	0	0.1221	0	0	0	0.0558815	0.166667	0	0	0.140713	0	0	0	0.0714796	0	0	0	0	0	0	0.0873362	0	0	0	0	0.0251681
Nicotinamidase (EC 3.5.1.19)	0	0	0	0.163132	0	0	0	0	0	0	0	0	0.32	0.240385	0	0	0.052687	0.0556948	0	0	0	0	0	0	0	0	0	0	0	0	0	0	0	0	0	0	0	0	0	0	0	0	0	0	0	0.255428	0.111421	0	0.0249739
Glucose-1-phosphate thymidylyltransferase (EC 2.7.7.24)	0	0	0	0	0.117371	0.0591017	0	0	0.0385654	0	0	0	0	0	0	0	0.052687	0.0556948	0	0.0558971	0	0.205973	0	0	0	0.10917	0	0	0	0	0	0	0	0	0	0	0	0.166251	0	0	0.0926784	0.097371	0	0.0873362	0	0	0.0557103	0	0.024871
Type I restriction-modification system, restriction subunit R (EC 3.1.21.3)	0	0	0	0	0.234742	0	0	0	0	0	0.0661813	0	0	0	0	0	0	0.0278474	0	0	0	0	0	0	0	0.10917	0	0	0.139704	0	0	0	0	0	0	0	0	0.0831255	0	0	0.139018	0	0	0	0	0	0.389972	0	0.0247867
Beta-glucanase precursor (EC 3.2.1.73)	0	0	0	0	0	0	0.164474	0	0	0	0	0	0	0	0	0	0	0	0	0.0558971	0	0	0	0	0.1221	0	0	0	0	0.166667	0.26738	0	0.0469043	0	0	0	0	0	0	0	0	0	0	0	0	0	0	0.362976	0.0247166
Ribonuclease HII (EC 3.1.26.4)	0.181818	0	0.0938527	0	0	0	0	0	0	0	0.132363	0	0	0	0	0	0	0.0278474	0	0	0	0.205973	0	0	0	0.218341	0	0	0.0558815	0	0	0	0	0	0	0	0.214439	0	0	0	0	0	0	0	0	0	0.0557103	0	0.024713
2-Keto-3-deoxy-D-manno-octulosonate-8-phosphate synthase (EC 2.5.1.55)	0.181818	0.123609	0.0469263	0	0	0	0	0	0	0	0	0	0	0	0	0	0.052687	0	0	0	0	0	0	0	0	0.218341	0	0	0.0558815	0	0	0.172712	0.187617	0	0	0	0	0	0	0	0.0463392	0.097371	0	0	0	0	0	0	0.0246521
Phospho-N-acetylmuramoyl-pentapeptide-transferase (EC 2.7.8.13)	0	0.123609	0.140779	0	0	0	0	0	0.0385654	0	0	0	0	0	0	0	0.105374	0.0835422	0	0.0558971	0	0	0	0.0350631	0	0.327511	0	0.123993	0.0558815	0	0	0	0	0	0	0	0	0	0	0	0.0926784	0	0	0	0	0	0	0	0.0246436
Acetyl-coenzyme A carboxyl transferase alpha chain (EC 6.4.1.2)	0.0606061	0	0	0.163132	0	0	0	0	0	0	0.0661813	0	0	0	0	0	0.105374	0	0	0	0	0	0	0.0701262	0	0	0	0	0.0558815	0	0	0	0	0	0	0	0.142959	0	0.188501	0.0884173	0.0463392	0.194742	0	0	0	0	0	0	0.0246304
Sortase A, LPXTG specific	0.0606061	0	0.0469263	0	0	0	0	0	0	0	0.0661813	0	0	0	0	0.263505	0.105374	0	0	0	0	0	0	0.140252	0	0	0	0	0.0558815	0	0	0	0	0	0	0	0	0	0	0	0.0463392	0.194742	0	0.0873362	0	0	0.111421	0	0.0245534
Cysteinyl-tRNA synthetase (EC 6.1.1.16)	0	0	0	0	0.117371	0	0	0	0.0771307	0	0.0661813	0	0	0	0	0	0	0.0278474	0	0	0	0	0	0.0701262	0	0	0	0.0619963	0.0279408	0.166667	0	0	0.187617	0	0	0	0	0.0831255	0	0.0884173	0.0926784	0	0	0	0	0	0.111421	0	0.0245525
DnaJ-class molecular chaperone CbpA	0	0	0	0	0	0	0	0	0	0	0	0	0.16	0	0	0	0	0	0	0	0.0838223	0	0	0	0.1221	0	0	0	0.0279408	0.333333	0	0	0	0	0	0	0	0	0	0	0	0.097371	0	0	0.222222	0.127714	0	0	0.0244688
3',5'-cyclic-nucleotide phosphodiesterase (EC 3.1.4.17)	0	0	0	0	0	0	0	0	0.0771307	0.15083	0	0	0	0	0	0.131752	0	0	0	0	0	0	0	0	0	0	0	0.123993	0	0.166667	0	0	0.0938086	0	0.196271	0	0	0	0	0.176835	0	0	0	0	0	0	0.0557103	0	0.0244374
Phage lysozyme	0	0	0	0	0	0	0.164474	0.0869565	0	0.15083	0	0	0.16	0	0	0	0	0	0.149925	0	0	0	0	0	0	0	0	0	0.0279408	0.333333	0	0	0	0	0	0	0	0	0	0	0	0.097371	0	0	0	0	0	0	0.0243923
Chemotaxis protein methyltransferase CheR (EC 2.1.1.80)	0	0	0.140779	0	0	0	0.164474	0	0	0	0	0	0	0	0	0	0	0	0	0.0558971	0	0.102987	0	0	0	0	0	0	0	0	0	0	0	0.389105	0	0	0	0	0	0.0884173	0.139018	0	0	0.0873362	0	0	0	0	0.0243336
L-threonine 3-dehydrogenase (EC 1.1.1.103)	0	0	0	0	0.117371	0.0591017	0	0	0.0385654	0	0	0	0	0	0	0	0	0	0	0	0	0	0	0.0701262	0	0	0	0.123993	0.0279408	0	0	0	0.234522	0	0.392542	0	0	0	0	0	0.0463392	0	0	0	0	0	0.0557103	0	0.024296
LSU ribosomal protein L34e	0.0606061	0	0	0	0	0	0.164474	0	0	0	0	0	0	0	0.334448	0	0	0	0	0	0.0838223	0	0	0.0350631	0	0	0	0.0619963	0	0	0	0	0	0	0.0981354	0	0	0	0.188501	0	0	0	0	0	0	0.127714	0	0	0.0240575
NAD synthetase (EC 6.3.1.5)	0	0.123609	0	0	0	0.0591017	0	0.0869565	0.0385654	0	0	0	0	0	0	0.131752	0.052687	0.139237	0	0	0	0	0	0	0	0	0	0.0619963	0.0558815	0	0	0	0.187617	0	0	0.0853242	0	0.0831255	0	0	0.0463392	0	0	0	0	0	0	0	0.024004
L-lactate dehydrogenase (EC 1.1.1.27)	0	0	0	0	0.0586854	0	0	0	0.0771307	0	0.0661813	0	0	0	0	0	0	0	0	0	0	0	0	0.0350631	0	0	0	0	0.0279408	0	0	0	0.0469043	0	0	0.0853242	0.214439	0.0831255	0.188501	0	0.0463392	0.097371	0	0	0	0	0.111421	0	0.0237172
Flagellar motor rotation protein MotB	0.0606061	0	0	0	0.0586854	0.0591017	0	0	0.0385654	0	0.0661813	0	0	0	0	0	0.105374	0.0278474	0	0.111794	0	0.102987	0	0.0350631	0	0	0	0	0.0558815	0	0	0	0.0938086	0	0.0981354	0	0	0.0831255	0	0.0884173	0.0463392	0	0	0	0	0	0	0	0.0235815
Phosphate:acyl-ACP acyltransferase PlsX	0	0	0.140779	0	0	0	0	0	0	0	0	0	0	0	0	0	0.158061	0.0835422	0	0	0	0	0	0.0701262	0	0.10917	0	0	0.0279408	0	0	0	0.187617	0	0	0.0853242	0	0	0.0942507	0	0	0	0	0.174672	0	0	0	0	0.0235726
General secretion pathway protein F	0.181818	0.123609	0.0469263	0	0	0	0	0.26087	0	0	0.198544	0	0	0	0	0	0.158061	0	0	0	0	0	0	0	0	0	0	0	0.0279408	0	0	0	0	0	0	0	0	0	0	0	0.0463392	0	0	0.0873362	0	0	0	0	0.0235718
Threonine dehydratase (EC 4.3.1.19)	0.121212	0	0.0469263	0	0	0.0591017	0	0.0869565	0	0	0	0	0	0	0	0	0	0	0	0	0.0838223	0	0	0.0701262	0	0	0	0	0.0279408	0.166667	0.26738	0	0	0	0	0	0	0	0.0942507	0	0	0.097371	0	0	0	0	0	0	0.0233699
Ribosome-binding factor A	0.0606061	0	0	0	0	0.0591017	0	0.0869565	0	0	0	0	0	0.120192	0	0	0	0	0	0.111794	0	0.102987	0	0.0350631	0	0.10917	0	0	0	0	0	0	0	0	0	0	0	0	0	0	0.139018	0.292113	0	0	0	0	0	0	0.0232709
GTP cyclohydrolase I (EC 3.5.4.16) type 1	0	0.123609	0.0938527	0	0	0	0	0	0.0385654	0	0.198544	0	0	0	0	0	0	0.0835422	0	0.0558971	0	0	0.197433	0	0	0.10917	0	0	0.0279408	0	0	0	0.0469043	0	0	0	0	0	0	0	0.139018	0	0	0	0	0	0	0	0.0232183
1-deoxy-D-xylulose 5-phosphate reductoisomerase (EC 1.1.1.267)	0.242424	0	0.0938527	0	0.0586854	0	0	0	0	0	0.132363	0	0	0	0	0	0	0	0	0.0558971	0	0	0	0.0701262	0	0.327511	0	0.0619963	0	0	0	0	0	0	0	0	0.0714796	0	0	0	0	0	0	0	0	0	0	0	0.0232153
Biotin carboxylase of acetyl-CoA carboxylase (EC 6.3.4.14)	0	0	0.0469263	0	0	0	0	0	0	0	0	0	0	0	0	0	0	0	0	0	0	0	0	0.175316	0	0.218341	0	0	0	0	0	0	0	0	0	0	0.357398	0	0	0.0884173	0.0926784	0	0	0	0	0.127714	0	0	0.0230581
Beta-hexosaminidase (EC 3.2.1.52)	0	0	0	0	0.176056	0.177305	0.164474	0	0.0385654	0	0	0	0	0	0	0	0.105374	0.0278474	0	0	0	0	0	0	0	0	0.102881	0.0619963	0.0558815	0	0	0	0.0469043	0	0	0	0	0	0	0	0.0926784	0	0	0	0	0	0.0557103	0	0.0230349
FIG001943: hypothetical protein YajQ	0	0.247219	0.0938527	0	0	0	0	0.0869565	0	0	0.132363	0	0	0	0	0	0.105374	0	0	0	0.0838223	0.205973	0	0	0	0	0	0	0.0558815	0	0	0	0	0	0	0	0	0	0	0	0.0926784	0	0	0	0	0	0	0	0.0230025
Phosphocarrier protein kinase/phosphorylase, nitrogen regulation associated	0.0606061	0.370828	0.0938527	0	0	0	0	0.173913	0	0	0	0.19802	0	0	0	0	0	0	0	0	0	0.205973	0	0	0	0	0	0	0	0	0	0	0	0	0	0	0	0	0	0	0	0	0	0	0	0	0	0	0.0229832
Mannose-1-phosphate guanylyltransferase (GDP) (EC 2.7.7.22)	0	0	0	0	0.117371	0.118203	0	0	0	0	0	0	0	0	0	0	0	0	0	0.0558971	0	0	0.197433	0	0	0	0	0.0619963	0.111763	0	0	0	0.0938086	0	0	0	0	0	0.0942507	0	0.0463392	0	0	0.0873362	0	0	0.111421	0	0.0228296
Dihydropteroate synthase (EC 2.5.1.15)	0	0	0.0938527	0.0815661	0	0.0591017	0	0.0869565	0	0	0.0661813	0	0	0	0	0	0.052687	0.0556948	0	0.0558971	0	0	0	0	0	0.218341	0	0.0619963	0.0838223	0	0	0	0	0	0	0.0853242	0	0	0	0	0.0926784	0	0	0	0	0	0	0	0.0227937
Glycerol-3-phosphate dehydrogenase [NAD(P)+] (EC 1.1.1.94)	0	0	0	0	0	0	0	0	0.0385654	0	0.132363	0	0	0	0	0	0.105374	0.139237	0	0	0	0.102987	0	0	0	0	0	0	0.111763	0	0	0	0	0	0	0	0	0.166251	0	0	0.185357	0	0	0	0	0	0.111421	0	0.0227774
23S rRNA (guanosine-2'-O-) -methyltransferase rlmB (EC 2.1.1.-)	0	0	0.0469263	0.244698	0	0	0	0	0.0771307	0.301659	0	0	0	0	0	0.131752	0	0	0	0	0	0	0	0.0350631	0	0	0	0	0	0	0	0	0.0938086	0	0	0.0853242	0.0714796	0	0	0	0	0	0	0	0	0	0	0	0.0226634
HflK protein	0	0.123609	0.0938527	0	0	0.118203	0	0	0	0	0.0661813	0	0	0	0	0	0.105374	0.0835422	0	0.0558971	0.0838223	0.102987	0	0.0350631	0	0	0	0	0.0279408	0	0	0	0	0	0	0	0	0	0	0	0.0926784	0.097371	0	0	0	0	0	0	0.0226359
Twin-arginine translocation protein TatA	0	0	0	0.0815661	0.117371	0.118203	0	0	0.0385654	0	0	0	0	0	0	0	0	0.0556948	0	0.279486	0	0	0	0	0	0.218341	0	0	0	0	0	0	0.0469043	0	0	0	0	0.0831255	0	0	0.0463392	0	0	0	0	0	0	0	0.0226166
UDP-N-acetylglucosamine--N-acetylmuramyl-(pentapeptide) pyrophosphoryl-undecaprenol N-acetylglucosamine transferase (EC 2.4.1.227)	0	0	0.0938527	0.0815661	0	0.118203	0.164474	0	0	0	0	0	0	0	0	0	0.052687	0.0835422	0	0.0558971	0	0	0	0.0350631	0	0.10917	0	0	0.0558815	0	0	0	0	0	0	0.0853242	0	0	0	0	0.0926784	0	0	0	0	0	0.0557103	0	0.0225844
5-methyltetrahydrofolate--homocysteine methyltransferase (EC 2.1.1.13)	0.0606061	0	0.0469263	0	0.176056	0	0	0	0.154261	0	0	0	0	0	0	0.131752	0	0.0556948	0	0.0558971	0	0	0	0	0	0	0	0.0619963	0.0838223	0	0	0	0	0	0	0	0	0	0	0	0.0463392	0.097371	0.112233	0	0	0	0	0	0.0225616
Recombination protein RecR	0	0	0	0.163132	0.0586854	0	0	0	0.0385654	0	0	0	0	0.120192	0	0	0	0	0	0	0	0	0	0.0350631	0	0	0	0	0.0279408	0	0	0	0	0	0	0	0	0.166251	0.0942507	0.265252	0	0.097371	0	0	0	0	0	0	0.022223
GTP-binding protein Era	0	0	0.0938527	0	0	0	0	0	0	0	0	0	0	0	0	0	0.052687	0.0556948	0	0	0	0	0	0	0	0.218341	0	0	0	0	0	0.345423	0	0	0	0	0.0714796	0	0	0	0	0	0	0	0	0	0.222841	0	0.02209
Peptide deformylase (EC 3.5.1.88)	0.181818	0.247219	0.0469263	0	0	0	0.164474	0	0	0	0	0	0	0	0	0	0	0.0556948	0	0.0558971	0	0.102987	0	0	0	0.10917	0	0	0	0	0	0	0.0938086	0	0	0	0	0	0	0	0	0	0	0	0	0	0	0	0.0220416
Electron transport complex protein RnfD	0	0	0	0	0.176056	0.0591017	0	0	0.0771307	0	0.0661813	0	0	0	0	0	0	0.0835422	0	0	0	0	0	0	0	0	0	0	0.0558815	0	0	0	0.0469043	0	0	0.170648	0.0714796	0	0	0	0.139018	0	0	0	0	0	0.111421	0	0.0220284
tRNA delta(2)-isopentenylpyrophosphate transferase (EC 2.5.1.8)	0	0	0.0469263	0	0	0.0591017	0	0	0	0	0	0	0	0	0	0	0	0.167084	0	0.0558971	0	0	0	0	0	0	0.102881	0	0.111763	0	0	0	0	0	0.196271	0	0	0.0831255	0	0	0.0463392	0.097371	0	0.0873362	0	0	0	0	0.0219603
Iron-sulfur cluster assembly ATPase protein SufC	0	0	0	0	0	0	0	0	0.154261	0	0	0	0	0.120192	0	0	0	0.0556948	0	0.111794	0	0	0	0	0	0.10917	0	0	0.0558815	0	0	0.172712	0.0469043	0	0	0	0	0.0831255	0	0	0.0463392	0.097371	0	0	0	0	0	0	0.0219468
D-mannonate oxidoreductase (EC 1.1.1.57)	0.0606061	0	0	0	0	0.177305	0	0	0.0771307	0	0	0	0	0	0	0	0.052687	0	0	0.167691	0	0.102987	0	0	0	0	0	0	0.0279408	0	0	0	0	0	0	0	0	0	0	0	0.185357	0	0.112233	0.0873362	0	0	0	0	0.0219015
Thiamin biosynthesis protein ThiC	0	0.247219	0	0	0	0	0	0	0	0	0	0	0	0	0	0	0.158061	0.0556948	0	0	0	0.205973	0	0.0350631	0	0.218341	0	0	0.0558815	0	0	0	0	0	0	0	0.0714796	0	0	0	0	0	0	0	0	0	0	0	0.0218274
Xanthine/uracil/thiamine/ascorbate permease family protein	0	0	0	0	0.0586854	0.177305	0	0	0.0385654	0	0	0	0	0	0	0	0.052687	0.11139	0	0.0558971	0	0	0	0.105189	0	0	0	0	0.0279408	0	0	0	0.140713	0	0	0	0	0.166251	0	0	0.0463392	0	0	0	0	0	0.0557103	0	0.0215974
Glycyl-tRNA synthetase (EC 6.1.1.14), mitochondrial	0	0	0	0	0	0	0	0	0	0	0	0	0	0	0	0	0	0	0	0	0	0	0	0.0350631	0.2442	0	0	0	0.0279408	0.166667	0.26738	0	0	0	0	0	0.0714796	0	0	0	0	0	0	0	0.222222	0	0	0	0.0215615
Periplasmic [Fe] hydrogenase (EC 1.12.7.2)	0	0	0.187705	0	0	0	0	0	0	0	0	0	0	0	0	0	0	0.0556948	0	0	0	0	0	0	0	0	0.205761	0.185989	0	0	0	0	0	0	0	0	0.0714796	0	0	0.0884173	0	0	0	0	0	0	0.0557103	0.181488	0.0215051
Acetylornithine aminotransferase (EC 2.6.1.11)	0	0.123609	0	0	0.0586854	0.0591017	0	0.0869565	0.115696	0	0	0	0	0	0	0	0.052687	0.0278474	0	0	0	0.102987	0	0.0350631	0	0	0	0	0.0558815	0	0	0	0	0	0	0	0.0714796	0	0	0	0	0.097371	0	0.0873362	0	0	0.0557103	0	0.0214669
Phage lysin	0	0	0	0	0	0	0	0	0	0	0	0	0.16	0	0	0	0	0	0	0	0	0	0	0.0701262	0.1221	0	0	0	0	0.166667	0	0	0	0	0	0	0.0714796	0	0	0	0	0	0	0	0	0.383142	0.0557103	0	0.0214422
Predicted L-lactate dehydrogenase, Fe-S oxidoreductase subunit YkgE	0	0	0	0	0	0.118203	0	0	0.0771307	0.15083	0	0	0	0.120192	0	0	0.105374	0.0278474	0	0	0	0	0.0987167	0	0	0	0	0.0619963	0.0558815	0	0	0	0.0469043	0	0	0	0.0714796	0	0.0942507	0	0	0	0	0	0	0	0	0	0.0214335
Alpha-galactosidase (EC 3.2.1.22)	0	0	0	0	0	0.177305	0	0	0	0	0	0	0	0	0	0	0	0.0278474	0	0.223589	0	0	0	0	0	0	0	0	0.0279408	0	0	0	0	0	0	0	0	0	0	0	0.0463392	0	0	0.174672	0	0.127714	0.222841	0	0.0214218
ABC transporter, periplasmic spermidine putrescine-binding protein PotD (TC 3.A.1.11.1)	0.121212	0	0	0	0	0	0	0	0	0	0.0661813	0	0	0	0	0	0.158061	0	0	0	0	0	0	0.0701262	0	0	0	0	0	0	0	0	0	0	0	0	0	0	0	0	0	0	0	0	0.444444	0	0.167131	0	0.0213991
Alpha-N-arabinofuranosidase 2 (EC 3.2.1.55)	0	0	0	0	0.117371	0.118203	0.164474	0	0.0385654	0	0.0661813	0	0	0	0	0	0	0.139237	0	0.0558971	0	0	0	0	0	0	0.102881	0	0.0838223	0	0	0	0.0938086	0	0	0	0	0	0	0	0.0463392	0	0	0	0	0	0	0	0.0213912
Replication factor C large subunit	0.0606061	0.123609	0	0	0	0	0	0	0	0.15083	0	0	0	0	0	0	0	0	0	0	0.167645	0	0	0	0	0	0	0	0	0	0	0	0	0	0	0	0.0714796	0.0831255	0	0.0884173	0	0.097371	0	0	0	0.127714	0.0557103	0	0.0213856
Thymidylate synthase (EC 2.1.1.45)	0	0.247219	0.187705	0	0.117371	0	0	0	0	0	0	0	0	0	0	0	0.052687	0.0835422	0	0.0558971	0	0	0	0	0	0	0	0	0.0558815	0	0	0	0	0	0	0	0	0	0	0.176835	0.0463392	0	0	0	0	0	0	0	0.0213224
Ribose 5-phosphate isomerase B (EC 5.3.1.6)	0	0	0	0	0.117371	0.118203	0	0	0.0771307	0	0	0	0	0	0	0	0	0.0835422	0	0.0558971	0	0.102987	0.0987167	0	0	0	0	0	0.0558815	0	0	0	0.0938086	0	0	0	0	0.0831255	0	0	0.0463392	0	0	0.0873362	0	0	0	0	0.0212571
Na+/H+ antiporter	0	0	0	0	0.0586854	0.0591017	0	0	0.0385654	0	0	0	0	0	0	0	0.105374	0.0278474	0	0	0	0	0.0987167	0	0	0	0	0	0.167645	0	0	0	0.0938086	0	0.0981354	0	0	0	0	0.0884173	0.0926784	0	0	0.0873362	0	0	0	0	0.0211732
LSU rRNA	0.0606061	0	0.0469263	0	0	0	0	0.0869565	0	0	0.0661813	0	0	0.120192	0	0	0.052687	0.0278474	0	0	0	0	0	0.0701262	0	0	0	0	0.0558815	0	0	0	0.0469043	0	0	0.0853242	0	0	0	0	0	0.097371	0	0.0873362	0	0	0.111421	0	0.0211617
LSU ribosomal protein L44e	0	0	0	0	0	0	0	0.0869565	0	0.15083	0	0	0.16	0	0.334448	0	0.052687	0	0	0	0.0838223	0	0	0	0	0	0	0	0.0558815	0	0	0	0	0	0	0	0	0	0	0	0	0	0	0.0873362	0	0	0	0	0.0210825
dTDP-4-dehydrorhamnose reductase (EC 1.1.1.133)	0	0	0	0	0.0586854	0.118203	0	0	0.0385654	0	0	0	0	0	0	0	0	0.0556948	0	0.167691	0	0	0	0	0	0	0	0	0.0279408	0.166667	0	0	0	0	0	0.170648	0	0	0	0	0.0926784	0	0.112233	0	0	0	0	0	0.021021
Lipid A export ATP-binding/permease protein MsbA (EC 3.6.3.25)	0.0606061	0.123609	0	0	0	0	0	0	0	0	0	0	0	0	0	0	0.052687	0.0278474	0	0	0	0	0	0.0701262	0	0.10917	0	0	0.0279408	0.166667	0	0	0	0	0.0981354	0	0	0	0	0	0.0463392	0	0	0	0.222222	0	0	0	0.0209448
3-dehydroquinate synthase (EC 4.2.3.4)	0	0.618047	0.0938527	0	0	0	0	0	0.0385654	0	0	0	0	0	0	0	0	0	0	0.111794	0	0	0	0	0	0	0	0	0	0	0	0	0	0	0	0	0	0.0831255	0	0	0	0	0	0	0	0	0.0557103	0	0.0208561
Glycine cleavage system H protein	0	0	0.0469263	0	0	0.0591017	0	0	0	0	0	0	0	0	0	0	0.052687	0.0278474	0	0	0	0	0	0.0350631	0.1221	0	0.102881	0	0	0	0	0	0.0469043	0	0.0981354	0	0	0	0.188501	0	0.0463392	0	0.112233	0	0	0	0.0557103	0	0.0207173
LSU ribosomal protein L10Ae (L1p)	0	0	0.0938527	0.0815661	0	0	0.328947	0	0	0	0	0	0.16	0	0	0	0	0	0	0	0.0838223	0	0	0	0	0	0.102881	0	0	0	0	0	0	0	0	0	0.142959	0	0	0	0	0	0	0	0	0	0	0	0.0207089
Methylmalonyl-CoA decarboxylase, beta chain (EC 4.1.1.41)	0	0	0.0469263	0	0	0.0591017	0	0	0.154261	0	0	0	0	0	0	0	0.105374	0.0556948	0	0	0	0	0	0	0	0	0.205761	0	0.0279408	0	0	0.172712	0	0	0	0	0.0714796	0	0	0	0.0926784	0	0	0	0	0	0	0	0.0206652
L-arabinose transport ATP-binding protein AraG (TC 3.A.1.2.2)	0.121212	0	0	0.0815661	0	0	0	0	0.0385654	0	0	0	0	0	0.334448	0	0	0	0	0	0.0838223	0	0	0	0	0	0	0	0.0279408	0	0	0	0	0	0	0	0	0	0.188501	0	0	0	0	0	0	0	0.111421	0	0.0205724
Ribosomal protein L11 methyltransferase (EC 2.1.1.-)	0	0	0.0938527	0	0	0.0591017	0	0	0	0	0	0	0	0	0	0	0.052687	0.0278474	0	0	0	0.102987	0	0	0	0.436681	0	0	0.0279408	0	0	0	0	0	0	0	0.0714796	0	0	0	0	0	0	0	0	0	0.111421	0	0.0204999
Pyrophosphate-energized proton pump (EC 3.6.1.1)	0	0	0.140779	0	0.0586854	0	0	0	0	0	0.132363	0	0	0	0	0	0.052687	0	0	0	0	0	0.0987167	0	0	0	0	0.0619963	0	0	0	0	0.187617	0	0	0	0	0.0831255	0	0	0	0	0	0	0	0	0.167131	0	0.0204813
Membrane alanine aminopeptidase N (EC 3.4.11.2)	0	0.247219	0	0	0	0.118203	0	0	0	0	0	0	0.16	0	0	0	0	0	0	0.0558971	0	0	0	0	0	0	0	0	0	0	0	0	0	0	0	0	0.214439	0	0	0	0.185357	0	0	0	0	0	0	0	0.0204399
Pyruvate:ferredoxin oxidoreductase, delta subunit (EC 1.2.7.1)	0.0606061	0.247219	0	0.0815661	0	0	0	0	0	0	0.0661813	0	0	0	0	0.263505	0	0	0	0.0558971	0	0	0	0.0701262	0	0	0	0	0	0	0	0	0.0469043	0	0	0.0853242	0	0	0	0	0	0	0	0	0	0	0	0	0.020361
Probable component of the lipoprotein assembly complex (forms a complex with YaeT, YfgL, and NlpB)	0.121212	0.123609	0.0469263	0	0	0	0	0	0	0	0.132363	0	0	0	0	0	0	0	0	0	0	0.30896	0	0	0	0.10917	0	0	0	0	0	0	0	0	0	0	0	0	0	0.0884173	0.0463392	0	0	0	0	0	0	0	0.0203541
NAD-dependent formate dehydrogenase gamma subunit	0	0	0	0	0	0	0	0	0.0771307	0	0.0661813	0	0	0	0	0	0.052687	0	0.149925	0	0.0838223	0	0	0.0350631	0	0	0	0	0	0	0	0	0	0	0	0	0.142959	0	0	0.0884173	0	0.097371	0	0	0	0.127714	0.0557103	0	0.0203538
Glucosamine-1-phosphate N-acetyltransferase (EC 2.3.1.157)	0.0606061	0.123609	0.0469263	0	0	0	0	0	0	0	0.0661813	0	0	0	0	0	0	0.0556948	0	0.111794	0	0	0.0987167	0	0	0	0	0	0.0279408	0	0	0	0	0	0	0	0.0714796	0	0	0	0.139018	0	0	0.174672	0	0	0	0	0.0203467
Macrolide export ATP-binding/permease protein MacB (EC 3.6.3.-)	0.0606061	0	0.0469263	0	0	0	0	0.26087	0	0.15083	0.0661813	0	0	0	0	0	0.052687	0	0	0	0	0	0	0	0	0	0	0	0.0558815	0	0	0	0	0	0	0	0	0	0	0	0.278035	0	0	0	0	0	0	0	0.0202503
Putative stomatin/prohibitin-family membrane protease subunit YbbK	0	0	0.0938527	0	0	0	0	0.173913	0	0.15083	0	0	0	0	0	0.131752	0	0	0	0	0	0	0	0.0350631	0	0	0	0	0.0838223	0	0	0	0	0	0	0.0853242	0	0	0	0.0884173	0	0	0	0	0	0.127714	0	0	0.0202227
Rod shape-determining protein MreC	0.0606061	0.123609	0.0469263	0	0	0	0	0	0	0	0.132363	0	0	0	0	0	0.052687	0	0	0	0	0.102987	0.0987167	0	0	0	0	0	0.0279408	0	0	0	0	0	0	0	0	0	0.188501	0	0.0463392	0	0	0.0873362	0	0	0	0	0.0201669
Quinolinate phosphoribosyltransferase [decarboxylating] (EC 2.4.2.19)	0	0	0	0	0	0.118203	0	0	0.0385654	0	0.0661813	0	0	0	0	0	0	0	0	0.0558971	0	0	0.197433	0	0	0	0.102881	0	0	0.166667	0	0	0	0	0	0	0	0.0831255	0	0	0.139018	0	0	0	0	0	0	0	0.0201661
Thiamine-monophosphate kinase (EC 2.7.4.16)	0	0	0	0	0.176056	0	0.164474	0	0	0	0	0	0	0	0	0	0	0.0556948	0	0.0558971	0	0.102987	0	0	0	0	0	0.0619963	0.0279408	0	0	0	0.0469043	0	0	0	0	0	0.188501	0	0	0	0	0.0873362	0	0	0	0	0.0201622
Pyridoxal kinase (EC 2.7.1.35)	0.0606061	0	0	0	0	0	0	0	0	0	0	0	0.48	0	0	0	0	0	0	0	0.0838223	0	0	0.0701262	0	0	0	0	0	0	0	0	0	0	0	0	0.214439	0	0	0	0	0	0	0	0	0	0.0557103	0	0.020098
Indole-3-glycerol phosphate synthase (EC 4.1.1.48)	0	0.247219	0	0.0815661	0	0.295508	0	0	0.0385654	0	0	0	0	0	0	0	0	0.11139	0	0	0	0	0	0	0	0	0	0	0.0838223	0	0	0	0	0	0	0	0	0	0	0	0	0.097371	0	0	0	0	0	0	0.019905
UDP-galactopyranose mutase (EC 5.4.99.9)	0	0.123609	0	0	0	0	0	0	0	0	0	0	0.16	0	0	0	0	0	0	0	0	0	0	0	0.1221	0	0	0	0.0558815	0.166667	0	0.172712	0	0	0	0	0	0	0	0	0	0.097371	0	0	0	0	0.0557103	0	0.0198761
Anthranilate synthase, aminase component (EC 4.1.3.27)	0	0	0	0.0815661	0	0.35461	0	0.0869565	0	0	0	0	0	0	0	0	0.052687	0.0556948	0	0.0558971	0	0	0	0.0701262	0	0	0	0	0.0558815	0	0	0	0	0	0	0	0	0	0	0	0.0463392	0	0	0.0873362	0	0	0	0	0.0197311
Butyrate-acetoacetate CoA-transferase subunit B (EC 2.8.3.9)	0	0	0	0	0	0	0	0	0.192827	0	0	0	0	0	0	0	0.052687	0	0	0	0.0838223	0	0	0	0	0	0	0	0	0	0	0	0.0938086	0	0	0	0.142959	0	0	0.0884173	0.0463392	0	0	0	0	0	0.0557103	0.181488	0.0195429
Peptide chain release factor 3	0	0	0.0469263	0	0	0	0	0	0.0771307	0	0	0	0	0	0	0	0	0.0835422	0	0.111794	0	0	0	0	0	0	0	0.0619963	0.0558815	0	0	0.172712	0	0	0	0.0853242	0	0	0	0	0.0463392	0.194742	0	0	0	0	0	0	0.0195081
Phosphoenolpyruvate phosphomutase (EC 5.4.2.9)	0	0	0	0	0.176056	0	0	0	0	0	0.0661813	0	0	0	0	0	0	0	0	0	0	0	0	0	0	0	0	0	0	0.333333	0.26738	0	0.0469043	0	0	0	0	0	0	0	0.0463392	0	0	0	0	0	0	0	0.019504
ATP phosphoribosyltransferase (EC 2.4.2.17)	0	0	0.0938527	0	0	0	0	0.0869565	0.0385654	0	0.0661813	0	0	0.120192	0	0	0	0.0556948	0	0.0558971	0	0	0	0	0	0	0.102881	0.0619963	0.0279408	0	0	0	0.140713	0	0	0	0	0.0831255	0	0	0	0	0	0	0	0	0	0	0.0194583
Sulfate adenylyltransferase subunit 2 (EC 2.7.7.4)	0	0	0.0469263	0	0	0	0	0.347826	0	0	0	0	0	0.240385	0	0	0	0	0	0	0	0	0	0.0350631	0	0	0	0	0	0	0	0	0	0	0	0.0853242	0	0	0	0.176835	0	0	0	0	0	0	0	0	0.0194241
Cell division transporter, ATP-binding protein FtsE (TC 3.A.5.1.1)	0.181818	0	0	0	0.0586854	0	0	0.0869565	0	0	0.0661813	0	0	0	0	0	0	0	0	0	0	0	0	0	0	0	0	0	0.0279408	0	0	0	0.0469043	0	0	0	0.0714796	0	0	0	0.0926784	0	0.112233	0	0	0.127714	0.0557103	0	0.0193396
GTPase and tRNA-U34 5-formylation enzyme TrmE	0.121212	0	0.0469263	0	0	0	0	0	0	0	0	0	0	0	0	0	0.105374	0.0556948	0	0	0	0.30896	0	0	0	0.218341	0	0	0	0	0	0	0	0	0	0	0.0714796	0	0	0	0	0	0	0	0	0	0	0	0.0193331
Hypothetical protein possible functionally linked with Alanyl-tRNA synthetase	0	0	0	0	0	0	0	0	0.0771307	0	0	0	0	0	0	0	0	0	0.29985	0	0.0838223	0	0	0.0350631	0	0	0	0	0	0	0	0	0	0	0	0	0.142959	0	0.0942507	0	0	0.194742	0	0	0	0	0	0	0.0193295
Aminoacyl-histidine dipeptidase (Peptidase D) (EC 3.4.13.3)	0	0	0.0469263	0	0.117371	0.118203	0	0.173913	0	0	0.0661813	0	0	0	0	0	0	0.0556948	0	0	0	0	0	0	0	0	0	0.0619963	0	0	0	0	0.140713	0	0.0981354	0	0	0	0	0	0.0463392	0	0	0	0	0	0	0	0.0192807
3-isopropylmalate dehydratase small subunit (EC 4.2.1.33)	0	0	0	0	0.117371	0.118203	0	0	0	0	0	0	0	0	0	0	0.105374	0.0278474	0	0	0	0	0	0.0701262	0	0.218341	0	0	0	0	0	0	0	0	0	0	0.0714796	0	0	0	0.139018	0	0	0	0	0	0.0557103	0	0.019239
putative esterase	0	0	0	0	0.0586854	0.0591017	0	0	0	0	0	0	0	0	0	0	0	0.0278474	0	0.111794	0	0	0.0987167	0	0	0.218341	0.102881	0	0.0558815	0	0	0	0	0	0	0	0	0	0	0	0	0.097371	0	0.0873362	0	0	0	0	0.0191241
Alpha-glucosidase SusB (EC 3.2.1.20)	0	0	0	0	0	0	0	0	0.192827	0	0	0	0	0	0	0.131752	0	0.0278474	0.149925	0	0	0	0	0	0	0	0.102881	0	0	0	0	0	0	0	0	0	0	0	0	0	0	0	0.224467	0.0873362	0	0	0	0	0.0191049
AmpG permease	0.181818	0	0	0	0.0586854	0.0591017	0	0.0869565	0	0	0	0	0	0	0	0	0.052687	0.0278474	0	0	0	0.102987	0	0.0701262	0	0.10917	0	0	0.0279408	0	0	0	0.0469043	0	0	0	0	0	0	0	0.0926784	0	0	0	0	0	0	0	0.0191021
Phosphoribosylglycinamide formyltransferase 2 (EC 2.1.2.-)	0	0.247219	0	0	0	0	0	0	0	0	0.198544	0	0	0	0	0	0	0	0	0	0	0.30896	0	0	0	0	0	0.0619963	0	0	0	0	0	0	0.0981354	0	0	0	0	0	0	0	0	0	0	0	0	0	0.0190595
capsular polysaccharide biosynthesis protein	0	0	0	0	0.176056	0.0591017	0	0	0	0	0	0	0	0	0	0	0.052687	0	0	0	0	0	0	0	0	0	0	0	0.139704	0	0	0	0	0.389105	0	0	0	0	0.0942507	0	0	0	0	0	0	0	0	0	0.0189772
COG1720: Uncharacterized conserved protein	0	0.247219	0.0938527	0	0	0	0	0.173913	0	0	0.0661813	0	0	0.120192	0	0	0	0	0	0	0	0	0	0	0	0	0	0.0619963	0	0	0	0	0.0469043	0	0	0	0	0	0	0	0	0.097371	0	0	0	0	0	0	0.018909
Flagellar P-ring protein FlgI	0.0606061	0.123609	0.0938527	0	0	0	0	0	0	0	0.132363	0	0	0	0	0	0	0.0556948	0	0	0	0	0	0	0	0.218341	0	0	0.0838223	0	0	0	0	0	0	0	0	0	0	0	0.139018	0	0	0	0	0	0	0	0.0189022
Glycosyl transferase, group 2 family protein	0	0.123609	0	0.0815661	0.0586854	0	0	0	0	0	0	0.19802	0	0	0	0	0	0	0	0	0	0	0	0	0	0	0	0	0.0558815	0	0	0	0.0469043	0	0	0	0.0714796	0.166251	0	0	0.0463392	0	0	0	0	0	0.0557103	0	0.0188426
DNA mismatch repair protein MutS	0	0	0	0	0.0586854	0.0591017	0	0	0.0385654	0	0	0	0	0	0	0	0	0.0278474	0	0	0	0	0	0	0	0	0	0	0.0558815	0.166667	0	0.172712	0	0	0	0	0	0.166251	0	0	0.0463392	0	0.112233	0	0	0	0	0	0.0188392
Excinuclease ABC subunit B	0.0606061	0	0.140779	0	0	0	0	0	0	0	0	0	0	0	0	0	0.105374	0.11139	0.149925	0	0	0	0	0.0350631	0	0	0	0.123993	0.0838223	0	0	0	0	0	0	0	0	0	0	0	0.0926784	0	0	0	0	0	0	0	0.0188256
Aspartate carbamoyltransferase (EC 2.1.3.2)	0	0.123609	0.0469263	0	0.117371	0.0591017	0	0.26087	0.0385654	0	0	0	0	0	0	0	0	0	0	0	0	0	0	0	0	0	0	0	0	0	0	0	0	0	0.0981354	0	0	0	0	0	0.0463392	0	0.112233	0	0	0	0	0	0.0188157
Delta-1-pyrroline-5-carboxylate dehydrogenase (EC 1.5.1.12)	0	0	0	0	0	0	0	0	0.0385654	0	0	0	0.16	0	0	0	0.052687	0	0	0	0	0	0	0	0.1221	0	0.205761	0.123993	0	0	0	0	0	0	0	0	0	0	0	0.0884173	0	0	0	0	0	0	0.111421	0	0.0188113
Sulfate adenylyltransferase subunit 1 (EC 2.7.7.4)	0	0	0	0.0815661	0	0	0	0.26087	0	0	0	0	0	0	0	0	0	0.0278474	0	0.0558971	0	0.205973	0	0.0701262	0	0	0	0	0	0	0	0	0	0	0	0	0	0	0	0	0	0.194742	0	0	0	0	0	0	0.0186879
Sucrose-6-phosphate hydrolase (EC 3.2.1.26)	0.0606061	0	0.0469263	0	0	0.0591017	0	0	0.0385654	0.15083	0	0	0	0	0	0	0	0.0835422	0	0	0	0	0	0	0	0	0	0	0.0279408	0	0.26738	0	0	0	0	0	0	0	0	0	0.0463392	0	0	0	0	0	0.111421	0	0.0185969
Amino acid-binding ACT	0	0	0	0.0815661	0.0586854	0	0	0	0	0	0	0	0	0	0	0	0	0.0278474	0	0.111794	0	0	0	0.0701262	0	0	0.205761	0.0619963	0.0838223	0	0	0	0.0469043	0	0	0	0	0	0	0	0.0463392	0	0	0.0873362	0	0	0	0	0.0183787
Superoxide dismutase [Fe] (EC 1.15.1.1)	0.121212	0.123609	0	0	0.0586854	0.0591017	0	0	0.0385654	0	0.198544	0	0	0	0	0	0	0	0	0.111794	0	0	0	0	0	0	0	0.0619963	0.0558815	0	0	0	0	0	0	0	0	0	0	0	0.0463392	0	0	0	0	0	0	0	0.0182444
Ribonucleotide reductase transcriptional regulator NrdR	0	0	0	0	0	0	0	0	0.0385654	0	0	0	0	0	0	0	0	0	0	0	0	0	0	0	0	0	0	0	0	0	0	0	0	0.77821	0	0	0	0	0	0	0	0	0	0	0	0	0.0557103	0	0.0181768
Chitinase (EC 3.2.1.14)	0.0606061	0	0	0.0815661	0	0	0	0	0	0	0	0	0.32	0	0	0	0.052687	0	0	0	0	0	0	0	0	0	0	0.0619963	0.0279408	0	0	0	0	0	0	0.0853242	0	0.0831255	0	0	0	0.097371	0	0	0	0	0	0	0.0181379
Diaminopimelate epimerase (EC 5.1.1.7)	0.0606061	0	0	0	0	0	0	0	0	0	0	0	0	0	0	0	0	0.0556948	0	0	0	0	0	0.210379	0	0	0	0.0619963	0.0279408	0	0	0	0.0469043	0	0	0.170648	0	0.0831255	0	0	0	0.097371	0	0	0	0	0.0557103	0	0.0181328
Nitrogenase (molybdenum-iron) reductase and maturation protein NifH	0.0606061	0	0	0.0815661	0	0	0	0.0869565	0	0	0	0	0	0	0	0.131752	0	0	0	0	0	0	0	0.0350631	0	0	0	0.0619963	0	0	0	0	0	0	0	0	0	0	0	0.0884173	0	0.194742	0	0	0	0.127714	0	0	0.0181003
Xaa-Pro aminopeptidase (EC 3.4.11.9)	0	0	0	0	0.0586854	0.177305	0	0	0	0	0	0	0.16	0.120192	0	0	0.052687	0.0278474	0	0.111794	0	0	0	0	0	0	0	0	0.0279408	0	0	0	0	0	0	0	0	0	0	0	0	0	0	0	0	0.127714	0	0	0.0180035
RNA binding protein, contains ribosomal protein S1 domain	0	0	0.0938527	0	0	0	0	0	0	0	0.132363	0	0	0	0	0.263505	0	0	0	0.0558971	0	0	0	0.140252	0	0	0	0	0.0558815	0	0	0	0	0	0	0	0.0714796	0	0	0	0.0463392	0	0	0	0	0	0	0	0.0179077
Pyruvate formate-lyase activating enzyme (EC 1.97.1.4)	0	0	0	0	0	0	0	0	0	0.15083	0	0	0	0	0	0	0	0	0	0	0.0838223	0	0	0.0350631	0	0	0	0	0	0.166667	0	0	0	0	0	0	0.142959	0	0	0.0884173	0	0	0	0	0	0.127714	0.0557103	0	0.017733
Phage capsid and scaffold	0.0606061	0	0	0	0.0586854	0	0	0	0	0	0	0	0	0	0	0	0.052687	0	0.149925	0	0.0838223	0	0	0	0	0	0	0	0.0279408	0	0	0.172712	0.0469043	0	0	0	0	0	0	0	0	0.194742	0	0	0	0	0	0	0.0176672
Tryptophan synthase beta chain like (EC 4.2.1.20)	0	0	0	0.0815661	0.0586854	0.0591017	0	0.0869565	0	0	0	0	0	0	0	0	0	0	0	0	0	0	0	0.0701262	0	0	0	0.0619963	0	0	0	0	0.140713	0	0.0981354	0	0.142959	0	0	0	0.0463392	0	0	0	0	0	0	0	0.0176371
Rhamnulose-1-phosphate aldolase (EC 4.1.2.19)	0	0	0	0	0.176056	0.0591017	0.164474	0	0.0385654	0	0	0	0	0	0	0	0	0.0278474	0	0.0558971	0	0	0	0	0	0	0	0	0.0279408	0	0	0	0	0	0	0	0	0	0	0	0	0	0.112233	0	0	0	0	0.181488	0.0175751
Glycyl-tRNA synthetase alpha chain (EC 6.1.1.14)	0.0606061	0.123609	0.0938527	0.0815661	0	0	0	0	0	0	0.0661813	0	0	0	0	0	0	0	0	0	0	0.205973	0	0	0	0.10917	0	0	0.0558815	0	0	0	0	0	0	0	0	0	0	0	0.0463392	0	0	0	0	0	0	0	0.0175662
Cytochrome c-type biogenesis protein DsbD, protein-disulfide reductase (EC 1.8.1.8)	0	0	0	0	0.0586854	0.0591017	0	0	0	0	0	0	0	0	0	0	0	0	0	0	0	0	0	0	0	0	0	0	0	0	0	0	0	0	0	0	0	0.0831255	0.188501	0	0.0463392	0	0	0	0	0.127714	0.278552	0	0.0175421
8-amino-7-oxononanoate synthase (EC 2.3.1.47)	0	0	0	0	0.0586854	0	0	0	0	0	0	0	0	0	0	0	0	0.0278474	0	0.0558971	0	0	0	0.0350631	0	0	0	0.0619963	0	0	0	0	0.0469043	0	0.0981354	0	0	0.0831255	0	0	0.0926784	0.097371	0	0	0	0.127714	0.0557103	0	0.0175235
Galactose/methyl galactoside ABC transport system, D-galactose-binding periplasmic protein MglB (TC 3.A.1.2.3)	0	0	0	0.0815661	0	0	0	0	0	0	0	0	0	0	0	0	0	0.0278474	0	0	0	0	0	0.0350631	0	0	0	0	0	0	0	0	0.0469043	0	0.0981354	0	0	0.0831255	0	0	0.0463392	0	0	0	0	0	0.0557103	0.362976	0.0174514
[truncated: 512 more rows]
