# Supplementary material for: Accelerated discovery of novel glycoside hydrolases using targeted functional profiling and selective pressure on the rumen microbiome
Source: Microbiome. 2021 Nov 23;9:229. doi: 10.1186/s40168-021-01147-1 (PMC8609826; doi:10.1186/s40168-021-01147-1)
Supplement: Supplementary file 7 — Additional file 6: Data S5. CAZyme families identified in this study. [file 40168_2021_1147_MOESM7_ESM.xlsx]

## Sheet: Hits_CAZymes
CAZymes	17ZD1H	17ZD2H	17ZD3H	17ZD4H	1ZD1H	1ZD2H	1ZD3H	1ZD4H	2094ZD1H	2094ZD2H	2094ZD3H	2094ZD4H	29ZD1H	29ZD2H	29ZD3H	29ZD4H	77D1H	77D2H	77D3H	77D4H	8ZD1H	8ZD2H	8ZD3H	8ZD4H	126D1L	126D2L	126D3L	126D4L	162ZD1L	162ZD2L	162ZD3L	162ZD4L	20LZD1L	20LZD2L	20LZD3L	20LZD4L	2ZD1L	2ZD2L	2ZD3L	2ZD4L	60ZD1L	60ZD2L	60ZD3L	60ZD4L	91ZD1L	91ZD2L	91ZD3L	91ZD4L	total_hits
AA6	0	0	0	0	1	1	0	0	0	0	0	0	0	0	0	0	1	1	0	1	0	0	0	0	1	0	1	0	4	1	0	0	1	0	0	0	0	0	0	0	3	0	0	0	0	0	0	0	16
CBM1	1	0	0	1	1	0	0	0	1	0	0	0	0	0	0	0	0	0	0	1	0	0	0	0	0	0	0	1	1	0	1	0	2	0	1	0	0	0	1	1	0	1	0	0	0	0	0	0	14
CBM10	0	0	0	0	0	0	1	0	0	0	0	0	0	0	0	0	0	0	2	0	0	0	0	0	0	0	0	0	0	0	0	0	0	0	0	0	0	0	0	2	0	0	0	0	0	0	0	0	5
CBM12	0	2	0	0	1	1	0	0	1	0	0	0	0	0	0	0	1	0	0	0	0	0	0	0	0	0	1	0	0	0	0	0	0	0	0	0	0	0	0	0	0	0	0	0	0	0	0	0	7
CBM13	2	0	0	1	1	2	3	3	0	5	2	0	2	1	1	2	1	1	3	0	0	1	0	1	2	0	0	0	3	6	6	3	1	1	1	1	1	2	0	0	1	2	0	0	1	1	1	1	66
CBM14	1	0	0	1	0	0	0	0	2	3	0	0	0	0	1	0	0	0	1	0	4	0	0	1	0	0	0	0	0	0	2	0	0	0	0	3	2	1	0	0	0	0	0	0	2	0	2	0	26
CBM15	0	0	0	0	0	0	0	0	0	0	0	0	0	0	0	0	0	0	0	0	0	0	0	0	0	0	0	0	0	0	0	0	0	0	0	0	0	0	0	0	1	0	0	0	0	0	0	0	1
CBM16	2	1	1	2	2	3	0	0	0	1	2	1	0	0	0	1	4	3	2	0	1	1	2	2	3	0	0	2	3	0	0	0	3	0	1	0	0	1	1	1	0	1	0	1	0	1	3	2	54
CBM18	0	0	0	0	0	0	0	0	0	0	0	0	1	0	0	0	0	0	0	0	0	2	0	0	0	0	0	0	0	1	0	1	0	0	0	0	0	0	0	0	0	0	0	0	0	0	0	0	5
CBM2	1	1	0	0	0	2	0	0	0	0	1	0	0	1	0	0	0	0	0	0	0	0	0	0	0	0	1	0	1	0	0	1	0	0	1	0	0	0	1	0	0	0	0	1	0	0	0	0	12
CBM20	0	2	2	0	5	2	1	1	2	3	4	0	4	4	3	1	2	9	0	8	1	1	1	2	0	1	5	7	10	2	0	0	7	1	5	2	2	3	3	2	8	3	1	3	0	2	2	1	128
CBM22	1	0	0	0	2	3	1	1	4	1	1	0	0	0	0	0	1	2	0	3	1	1	0	0	1	0	1	0	4	3	1	2	3	0	0	1	0	1	0	0	1	2	0	0	0	0	0	2	44
CBM23	0	0	0	1	0	1	0	0	0	0	0	0	0	0	0	0	0	1	0	0	0	0	0	0	0	0	0	0	0	0	0	0	0	0	0	0	0	1	0	0	0	0	0	0	1	0	0	0	5
CBM25	0	0	1	0	0	0	0	1	0	1	2	0	0	0	0	0	0	1	0	1	0	0	0	2	0	1	0	2	1	0	0	0	1	0	0	0	0	0	1	0	0	0	0	0	0	4	0	0	19
CBM26	7	0	6	2	3	4	1	2	4	3	6	0	0	0	0	6	4	4	1	4	3	5	4	25	0	0	3	9	5	0	0	0	6	0	2	9	6	3	2	3	10	4	1	3	0	12	5	0	177
CBM27	0	0	0	0	0	0	0	0	1	0	0	0	0	0	0	0	0	0	0	0	0	0	0	0	0	0	0	0	0	0	0	0	0	0	0	0	0	0	0	0	0	0	0	0	0	0	0	0	1
CBM29	0	0	0	1	1	1	0	0	0	0	0	0	0	0	0	0	1	0	1	0	0	0	2	1	0	0	0	0	0	0	0	0	2	0	0	0	0	0	0	1	1	0	0	0	0	0	0	1	13
CBM3	0	1	0	1	0	0	1	0	0	0	0	0	0	0	0	0	0	0	0	0	1	0	0	0	2	0	0	0	0	3	3	1	0	0	0	0	0	0	0	0	0	1	0	0	0	0	0	0	14
CBM30	0	0	0	0	0	0	0	0	2	0	0	0	0	0	0	0	1	0	0	0	0	0	0	0	0	0	1	0	1	0	0	1	0	0	0	0	0	0	0	0	0	0	0	0	0	0	1	0	7
CBM31	0	0	0	0	0	0	0	0	0	0	0	0	0	0	0	0	0	0	0	0	0	0	0	0	0	0	0	0	1	0	0	0	0	0	0	0	0	0	0	0	1	0	0	0	0	0	0	0	2
CBM32	1	0	1	0	1	0	1	0	0	0	1	0	1	0	0	2	4	2	1	2	1	1	0	1	1	0	0	1	7	1	0	0	1	0	4	0	1	0	0	0	4	0	0	0	2	1	3	1	47
CBM34	1	0	0	0	0	0	0	0	0	0	1	0	0	0	0	0	0	0	0	0	0	0	0	0	0	0	0	0	0	0	0	0	0	0	0	0	1	0	0	0	0	0	0	0	0	0	3	0	6
CBM35	1	0	2	1	0	2	3	2	1	1	3	0	0	0	0	0	0	2	1	1	2	1	2	0	0	0	0	0	4	3	3	0	0	1	0	1	1	1	0	0	2	0	0	0	0	0	0	1	42
CBM36	0	0	0	1	0	0	1	0	0	1	0	0	1	0	0	0	0	0	0	0	0	0	0	0	0	0	1	0	2	0	0	0	0	0	0	0	0	0	0	0	0	0	0	0	0	1	0	0	8
CBM37	4	0	11	3	4	3	1	0	4	0	2	0	0	1	0	0	5	7	0	3	1	0	1	2	0	1	4	3	8	0	1	2	12	0	5	3	4	0	1	0	4	0	1	3	4	0	4	0	112
CBM38	0	0	1	0	1	0	0	0	0	0	0	0	0	0	0	0	0	0	0	1	0	0	0	0	0	0	0	0	0	0	0	0	0	0	0	0	0	0	0	0	0	0	0	0	0	0	1	0	4
CBM39	0	0	0	0	0	0	0	0	1	0	0	0	0	0	0	0	0	0	0	0	0	0	0	0	0	0	0	0	0	0	0	0	0	0	0	0	0	0	0	0	0	0	0	0	0	0	0	0	1
CBM4	5	0	2	5	15	12	4	0	29	0	2	2	0	0	2	1	19	18	0	13	0	5	6	6	1	2	15	8	29	1	0	0	21	1	4	4	1	5	5	2	17	2	12	14	2	1	5	1	299
CBM40	0	0	0	0	0	0	1	0	1	0	0	0	0	0	0	0	0	0	0	0	0	0	0	0	0	0	1	0	3	0	0	0	1	0	0	0	0	0	0	0	0	0	0	0	0	0	0	0	7
CBM41	1	0	0	0	0	1	0	0	1	0	0	0	0	0	0	0	0	0	0	0	0	0	0	3	0	0	0	0	0	0	0	0	0	0	0	1	1	0	0	0	0	0	0	0	0	0	1	0	9
CBM44	4	4	7	3	0	1	1	3	0	1	6	0	0	0	0	1	5	4	0	0	0	0	1	5	1	2	2	2	7	0	0	0	6	0	2	0	0	1	1	1	4	2	0	2	0	0	1	1	81
CBM45	0	1	0	0	0	0	1	0	0	0	0	0	1	1	0	0	0	0	0	0	0	0	0	1	0	0	0	0	0	1	0	1	1	0	0	0	0	0	0	0	0	2	0	0	1	1	0	0	12
CBM46	0	1	0	0	0	0	0	0	0	0	0	0	0	0	0	1	0	1	0	0	0	0	1	0	0	0	0	0	2	0	1	1	0	0	0	1	0	0	1	1	0	0	1	0	0	0	0	1	13
CBM47	0	0	0	0	0	0	0	0	0	0	0	0	0	0	0	0	0	1	0	0	0	0	0	0	0	0	0	0	0	0	0	0	0	0	0	0	0	0	0	0	0	0	0	0	1	0	0	0	2
CBM48	5	1	3	2	12	10	2	2	6	3	7	0	1	1	1	2	6	14	0	10	1	3	5	10	1	1	2	4	15	3	2	1	4	0	1	1	5	1	2	1	13	4	1	5	3	0	3	1	181
CBM5	0	0	1	0	2	0	2	1	0	0	0	0	2	1	0	0	1	0	0	0	0	0	0	0	4	0	0	0	4	5	3	3	0	0	2	0	4	0	0	0	0	4	0	0	0	0	0	0	39
CBM50	1	2	1	1	7	4	0	2	3	2	2	0	3	2	2	1	3	8	0	4	1	1	1	1	0	1	1	9	13	4	0	2	1	0	1	1	2	1	0	1	8	7	3	1	0	0	2	0	110
CBM51	0	0	0	0	0	1	1	0	0	0	0	0	0	0	0	0	0	0	0	0	0	0	0	1	0	0	0	0	0	0	0	0	0	0	0	0	2	0	0	0	0	0	0	0	0	0	1	0	6
CBM52	0	0	0	0	0	1	0	0	0	0	0	0	0	0	0	0	0	0	0	0	0	0	0	0	0	0	0	0	0	0	0	0	0	0	0	0	0	0	0	0	0	0	0	0	0	0	0	0	1
CBM53	0	0	0	0	0	0	0	0	0	0	0	0	0	0	0	1	0	0	0	0	0	0	0	0	0	0	0	0	1	0	0	0	0	0	1	0	0	0	0	1	0	0	0	0	0	0	0	0	4
CBM54	0	0	0	0	0	0	0	0	0	0	1	0	0	0	0	0	0	0	0	0	0	0	0	0	0	0	0	0	0	0	0	0	1	0	1	0	0	0	0	0	0	0	0	1	0	0	1	0	5
CBM55	0	0	0	0	0	0	0	0	0	0	0	0	0	0	0	1	0	1	0	0	0	0	0	0	0	0	0	0	0	0	0	0	0	0	0	0	0	0	0	0	0	1	0	0	0	0	0	0	3
CBM56	1	0	0	1	0	5	1	0	0	0	0	0	0	0	0	1	1	5	0	0	0	0	0	3	0	0	0	1	6	0	0	0	2	0	1	0	0	1	1	0	3	2	1	2	0	1	1	0	40
CBM59	0	0	0	0	0	0	0	0	0	0	1	0	1	0	0	0	0	0	0	0	0	0	0	0	0	0	0	0	1	0	0	0	0	0	0	0	0	0	0	0	0	0	0	0	0	0	0	0	3
CBM6	0	0	0	0	0	1	0	1	0	2	1	0	1	0	1	0	2	6	1	1	1	0	0	2	4	0	0	2	7	2	3	1	2	1	0	2	3	0	1	0	1	2	0	1	1	1	0	2	56
CBM60	0	1	0	0	0	1	0	0	0	0	0	0	0	0	0	0	1	0	0	0	0	0	0	0	0	0	0	0	0	0	0	0	0	0	0	0	0	0	1	0	0	0	1	0	0	0	0	0	5
CBM61	1	0	3	4	9	10	2	0	14	0	1	0	0	1	0	1	11	17	3	7	0	3	6	7	0	0	5	2	24	1	1	0	19	1	9	2	1	7	2	0	8	2	7	15	0	0	5	0	211
CBM62	0	0	0	0	0	0	0	0	0	0	0	0	0	0	0	0	0	1	0	0	1	1	2	0	0	0	0	0	2	0	0	0	0	0	0	0	2	0	0	0	3	0	0	0	0	0	0	0	12
CBM63	1	0	0	1	0	0	2	2	0	1	0	1	2	2	0	0	0	1	2	0	1	0	0	1	1	1	0	0	2	3	2	4	0	0	0	1	2	1	0	0	0	2	0	0	0	1	0	1	38
CBM64	0	0	0	0	0	0	0	0	0	0	0	0	0	0	0	0	0	0	0	0	0	0	0	0	0	0	0	0	0	1	0	0	0	0	0	0	0	0	0	0	0	0	0	0	0	0	0	0	1
CBM65	0	0	0	0	0	0	0	0	1	0	0	0	0	0	0	0	0	0	0	0	0	0	0	0	0	0	0	0	0	0	0	0	0	0	0	0	0	0	0	0	0	0	0	0	0	0	0	0	1
CBM66	0	0	0	0	0	0	0	0	0	0	0	0	0	0	0	0	0	1	0	0	0	0	0	0	0	0	0	0	1	0	0	0	0	0	0	1	0	0	0	1	0	0	0	2	0	0	0	0	6
CBM67	0	0	0	0	0	0	0	0	1	0	0	0	0	0	0	0	0	0	0	0	0	0	0	0	0	0	0	0	1	0	0	0	0	0	0	0	0	0	0	0	0	0	0	0	1	0	0	0	3
CBM68	0	0	0	0	1	0	0	0	0	0	0	0	0	0	0	0	0	0	0	0	0	0	0	0	0	0	0	0	0	0	0	0	0	0	0	0	0	0	0	0	0	0	0	0	0	0	0	0	1
CBM69	1	1	3	1	1	0	0	3	0	0	1	0	0	1	0	0	1	2	0	1	0	1	0	3	0	0	0	0	1	1	0	0	1	0	0	0	0	0	1	1	2	2	0	0	0	0	0	0	29
CBM70	0	1	0	0	1	1	0	0	2	0	0	0	0	0	0	0	0	1	0	0	0	0	0	0	0	0	0	0	1	0	0	0	1	0	0	1	0	0	0	0	1	0	0	0	0	0	1	0	11
CBM71	0	0	0	0	0	0	0	0	1	0	0	0	0	0	0	0	0	0	0	0	0	0	0	0	0	0	0	0	0	0	0	0	0	0	0	0	0	0	0	0	0	0	0	0	0	0	0	0	1
CBM72	0	0	0	0	0	3	1	1	0	0	1	0	3	0	0	0	0	0	0	1	2	0	0	1	1	0	1	0	1	1	2	1	1	0	1	2	1	0	0	0	0	2	1	1	0	1	0	1	31
CBM73	0	0	0	0	0	0	0	0	0	0	0	0	0	0	0	0	0	0	1	0	0	0	0	0	0	0	0	0	1	0	0	0	0	0	0	0	0	0	0	0	0	0	0	0	0	0	0	0	2
CBM74	2	0	0	0	0	0	0	2	0	0	1	0	3	0	1	2	0	2	0	0	1	0	0	9	1	0	0	3	1	1	0	1	0	0	1	0	2	2	0	2	1	0	0	0	0	2	2	0	42
CBM76	0	0	0	0	0	0	0	0	0	0	0	0	0	0	0	0	0	1	0	0	0	0	0	0	0	0	0	0	0	0	0	0	0	0	0	0	0	0	0	0	0	0	0	0	0	0	0	0	1
CBM77	0	0	0	0	0	0	0	1	0	0	0	0	0	0	0	0	0	1	0	0	0	0	0	0	0	0	0	0	2	0	0	0	0	0	0	0	0	0	0	0	0	0	0	0	0	0	0	0	4
CBM78	0	0	0	0	0	0	0	0	0	0	0	0	0	0	0	0	1	0	0	0	0	0	0	0	0	0	0	0	0	0	0	0	0	0	0	0	0	0	0	0	0	0	0	0	0	0	0	0	1
CBM79	6	3	0	7	2	0	8	11	0	2	2	4	6	6	5	5	8	2	7	0	9	2	0	5	8	0	0	0	7	10	14	8	0	4	5	7	6	0	3	2	0	11	2	0	6	3	0	7	203
CBM8	0	0	0	0	0	1	0	0	0	0	0	0	0	0	0	0	0	0	0	0	0	0	0	0	0	0	0	0	0	0	0	0	0	0	0	0	0	0	0	0	1	0	0	0	0	0	0	0	2
CBM80	0	0	0	0	0	0	0	0	1	0	0	0	0	0	0	0	0	0	0	0	0	0	0	0	0	0	0	0	0	0	0	0	0	0	0	0	0	0	0	0	0	0	0	0	0	0	0	0	1
CE1	0	0	1	1	9	13	3	5	7	1	3	1	7	1	2	0	1	8	1	6	3	0	0	2	7	1	2	0	11	5	4	1	5	0	1	1	4	2	1	0	4	3	2	3	1	3	4	1	141
CE10	0	0	0	0	5	3	0	0	0	0	1	0	1	0	0	0	0	4	0	2	0	0	0	0	0	0	0	1	5	0	0	0	2	0	0	0	0	2	1	1	3	1	1	0	0	0	0	0	33
CE11	1	3	2	1	2	7	0	1	1	1	3	1	0	1	0	0	2	9	0	7	0	2	2	1	0	3	0	2	7	0	0	0	2	0	1	0	0	0	1	1	6	2	2	1	0	0	1	0	76
CE12	0	0	0	0	2	0	0	0	1	0	0	0	0	0	0	0	0	0	0	0	0	0	2	0	0	0	0	1	8	1	0	0	0	0	0	0	0	0	0	0	0	0	0	0	0	0	0	0	15
CE14	0	0	0	0	1	1	0	0	0	0	0	0	0	0	0	0	0	0	0	0	0	0	0	0	0	0	0	0	1	0	0	0	0	0	0	0	0	0	0	0	0	0	0	2	0	0	1	0	6
CE15	0	0	0	0	1	0	0	0	0	0	0	0	0	0	0	0	0	0	0	0	0	0	0	0	0	0	0	0	1	0	0	0	0	0	0	0	1	0	0	0	1	0	0	0	0	0	0	0	4
CE2	0	0	0	0	1	1	0	0	1	0	0	0	0	0	0	0	1	0	0	0	0	0	0	0	0	0	0	0	1	1	0	0	1	0	0	0	0	1	0	0	1	0	0	0	0	0	0	0	9
CE3	0	0	0	1	0	0	0	0	0	0	1	0	0	0	0	0	0	0	0	0	0	0	0	0	0	0	0	0	2	0	0	0	0	0	0	0	0	0	0	0	1	0	0	0	0	0	0	0	5
CE4	2	0	0	1	5	2	2	1	1	1	1	0	1	1	1	0	0	2	0	2	3	0	0	2	5	0	0	0	4	2	1	0	0	1	0	0	2	1	0	0	3	0	0	0	2	1	4	2	56
CE5	0	0	0	0	0	0	0	0	1	0	0	0	0	0	0	0	0	0	0	0	0	0	0	0	0	0	0	0	0	0	0	0	0	0	0	0	0	0	0	0	0	0	0	0	0	0	0	0	1
CE6	2	1	0	0	3	1	0	1	1	0	0	1	2	2	0	0	1	2	0	2	3	0	0	1	4	0	0	0	5	5	3	2	1	0	1	0	5	0	0	0	1	4	1	0	1	0	0	0	56
CE7	0	0	0	0	0	2	0	0	1	0	0	0	0	0	0	0	1	1	0	1	0	0	0	0	0	0	0	0	1	1	0	0	2	0	0	0	0	0	0	0	1	0	1	0	0	1	0	0	13
CE8	0	0	0	0	2	2	2	0	1	0	1	0	0	0	1	0	1	3	1	0	1	0	0	0	0	0	0	1	9	0	2	0	1	0	1	1	0	0	0	0	4	2	0	1	0	0	0	0	37
cohesin	1	0	0	1	0	1	1	1	4	0	0	1	1	1	0	0	1	0	0	0	0	3	0	3	1	0	0	0	5	2	0	0	0	0	0	0	1	1	0	2	1	0	2	1	0	1	0	0	36
dockerin	6	0	2	5	20	13	1	1	2	0	2	1	0	1	0	1	4	9	0	3	5	3	3	3	1	0	6	3	21	0	0	2	14	0	7	2	1	2	2	3	6	0	8	11	0	2	3	3	182
GH1	0	0	0	0	0	0	0	0	0	0	0	0	0	0	0	0	0	0	0	0	0	0	0	0	0	0	1	0	0	0	0	0	0	0	1	0	0	0	0	0	0	0	0	0	0	0	0	0	2
GH10	5	0	1	3	7	4	9	9	0	8	4	2	10	1	1	2	3	2	5	5	7	1	2	4	9	0	2	0	15	14	10	4	3	1	2	3	8	2	0	0	6	4	3	2	3	7	1	5	199
GH102	0	0	0	0	0	0	0	0	0	0	0	0	0	0	0	0	0	0	0	0	0	0	0	0	0	0	0	0	0	0	0	0	0	0	0	0	0	0	0	0	0	0	0	0	0	0	1	0	1
GH105	0	0	0	0	2	7	0	0	1	0	1	0	0	0	0	0	0	2	0	3	0	0	0	0	0	0	1	0	7	0	0	0	0	0	0	0	0	0	0	0	2	0	0	0	0	0	0	0	26
GH106	0	0	0	0	1	0	0	0	0	0	0	0	0	0	0	0	0	0	0	0	0	0	0	0	0	0	0	0	0	0	0	0	0	0	0	0	0	0	0	0	0	0	0	0	0	0	0	0	1
GH109	1	0	0	0	2	2	0	1	3	1	0	1	0	1	0	0	1	3	0	3	0	0	0	0	1	0	1	1	2	0	0	0	5	0	1	1	0	2	1	0	1	0	1	1	0	0	2	0	39
GH11	9	4	1	5	0	1	6	6	0	10	6	4	8	5	5	5	4	4	9	0	9	5	0	8	10	3	0	0	2	9	8	8	0	3	3	5	9	4	6	6	0	5	0	0	5	7	1	8	216
GH115	0	0	0	0	0	0	0	0	0	0	0	0	0	0	0	0	0	0	0	0	0	0	0	0	0	0	0	0	1	0	0	0	0	0	0	0	0	0	0	0	0	0	0	0	0	0	0	0	1
GH117	0	0	0	0	0	0	0	0	1	0	0	0	0	0	0	0	0	0	0	0	0	0	0	0	0	0	0	0	0	0	0	0	0	0	0	0	0	0	0	0	0	0	0	0	0	0	0	0	1
GH120	0	0	0	0	0	0	0	0	0	0	0	0	0	0	0	0	1	0	0	0	0	0	0	0	0	0	0	0	0	0	0	0	0	0	0	0	0	0	0	0	0	0	0	0	0	0	0	0	1
GH127	0	0	0	0	0	0	0	0	0	0	0	0	0	0	0	0	0	0	0	1	0	0	0	0	0	0	0	0	2	1	0	0	0	0	0	0	0	0	0	0	0	0	0	0	0	0	0	0	4
GH128	0	0	0	0	0	0	0	0	0	0	0	0	0	0	0	0	0	2	0	0	0	0	0	0	0	0	0	0	0	0	0	0	0	0	0	0	0	0	0	0	0	0	0	0	0	0	0	0	2
GH13	10	10	7	5	14	18	4	14	11	4	6	1	11	6	4	6	5	18	1	18	7	5	6	20	6	7	2	11	33	6	5	1	17	0	7	13	15	7	6	5	19	9	6	10	6	8	18	7	435
GH130	0	0	0	0	1	1	0	0	0	0	2	0	0	0	0	0	0	2	0	2	0	0	0	0	0	0	0	0	1	0	0	0	1	0	0	0	0	0	0	0	1	0	0	0	0	0	0	0	11
GH131	0	0	0	0	0	0	0	1	0	0	0	0	0	0	0	0	0	0	0	0	0	0	0	0	0	0	0	0	0	0	0	0	0	0	0	0	0	0	0	0	0	0	0	0	0	0	0	0	1
GH133	2	0	1	1	11	18	2	1	5	2	3	0	0	2	0	0	2	12	1	11	2	0	3	1	0	3	4	3	18	1	0	0	11	1	1	0	0	1	1	1	8	2	2	6	1	0	3	1	148
GH135	0	0	0	0	0	0	0	0	0	0	0	0	0	0	0	0	0	0	0	0	0	0	0	0	0	0	0	0	1	0	0	0	0	0	0	0	0	0	0	0	0	0	0	0	0	0	0	0	1
GH16	1	0	0	0	0	0	1	0	0	0	0	0	2	1	1	2	0	0	0	1	2	0	0	0	2	0	0	0	1	1	2	0	4	0	0	0	2	0	0	0	1	0	0	1	0	0	0	1	26
GH18	1	0	0	0	2	0	0	1	0	0	0	0	1	0	0	0	0	0	0	0	0	0	0	0	0	0	0	0	2	1	1	1	0	0	0	1	1	0	0	0	0	1	0	0	0	0	0	0	13
GH19	2	0	0	0	0	0	1	2	0	0	0	0	0	0	0	0	0	1	1	0	1	0	0	1	1	0	0	0	1	1	0	1	0	0	1	0	0	0	0	0	0	1	0	0	0	0	0	1	16
GH2	0	0	0	0	1	0	0	0	0	0	0	0	0	0	0	0	0	0	0	0	0	0	0	0	0	0	0	0	3	0	0	0	0	0	0	0	0	0	0	0	0	0	0	0	0	0	0	0	4
GH20	0	0	0	0	2	1	0	0	0	0	0	0	0	0	0	0	0	0	0	1	0	0	0	0	0	0	0	0	3	0	0	0	0	0	0	0	0	0	0	0	1	0	0	0	0	0	0	0	8
GH23	0	0	2	0	4	3	2	0	3	0	1	0	0	1	0	0	2	5	2	2	0	1	1	1	0	0	1	0	9	0	0	0	4	0	0	1	1	1	2	0	5	1	1	3	1	0	1	0	61
GH24	3	0	0	0	0	0	2	2	0	1	0	0	2	0	0	0	0	0	1	0	0	0	0	0	0	0	0	0	2	2	1	0	0	0	0	0	0	0	1	0	0	1	0	0	2	0	1	0	21
GH25	2	0	0	1	3	0	2	2	4	1	1	1	4	0	2	0	0	0	1	0	4	2	0	3	1	0	0	0	8	5	1	2	0	0	0	2	1	1	0	0	3	3	0	1	2	5	1	2	71
GH26	2	0	0	1	2	1	3	2	1	1	2	0	1	0	0	0	0	0	0	2	2	0	0	1	1	0	0	0	7	7	7	1	3	0	1	1	1	0	0	0	2	1	0	0	0	0	0	1	54
GH27	1	0	0	0	0	0	0	0	0	0	0	0	1	0	0	0	0	0	0	0	0	0	0	0	1	0	0	0	1	2	0	0	0	0	0	0	1	0	0	0	0	0	0	0	0	0	0	0	7
GH28	1	1	0	0	4	2	0	0	0	0	1	0	1	0	1	0	1	3	0	6	1	1	1	0	0	0	0	0	8	0	0	1	0	0	1	0	0	1	0	0	3	1	0	2	1	1	0	0	43
GH29	0	0	0	0	1	0	0	0	0	0	0	0	0	0	0	0	0	0	0	0	0	0	0	0	0	0	0	0	0	0	0	0	0	0	0	0	0	0	0	0	0	0	0	0	0	0	0	0	1
GH3	1	1	0	3	10	13	4	1	8	0	3	0	6	2	1	0	3	7	1	6	2	1	1	1	5	1	1	4	15	5	1	1	4	1	1	2	5	2	1	0	4	2	1	0	3	3	2	1	140
GH30	0	0	0	0	0	0	2	2	0	1	0	0	2	1	0	0	0	0	2	0	2	0	0	0	3	0	0	0	5	4	5	2	0	0	0	0	2	0	0	0	0	1	0	0	1	0	0	1	36
GH31	0	0	0	0	3	2	0	0	0	0	0	0	0	0	0	0	1	5	0	3	0	0	0	0	0	0	0	0	6	0	0	0	1	0	0	0	0	0	0	0	1	0	1	0	0	0	1	0	24
GH32	6	0	2	1	3	5	0	0	2	3	4	0	1	1	0	0	2	14	1	8	0	0	7	2	1	0	3	13	4	0	4	3	7	0	2	1	0	2	0	0	2	0	1	5	1	0	1	1	113
GH33	0	0	0	0	0	0	0	0	1	0	0	0	0	0	0	0	0	0	0	0	0	0	0	0	0	0	0	0	0	0	0	0	0	0	0	0	0	0	0	0	0	0	0	0	0	0	0	0	1
GH35	0	0	0	0	2	0	0	0	0	0	0	0	0	0	0	0	1	1	0	0	0	0	0	0	0	0	0	0	3	0	0	0	1	0	0	0	0	0	0	0	0	0	0	0	0	0	0	0	8
GH36	0	0	0	0	0	0	0	0	0	0	0	0	0	0	0	0	0	0	0	0	0	0	0	0	0	0	0	0	2	0	0	0	0	0	0	0	0	0	0	0	0	0	0	0	0	0	0	0	2
GH4	0	0	3	1	5	4	1	0	6	0	2	0	0	1	0	0	2	2	1	3	0	1	1	0	1	1	1	2	6	1	0	0	2	0	1	0	0	2	1	0	2	1	2	2	0	1	4	0	63
GH43	1	0	0	1	11	9	5	3	3	4	1	0	7	1	0	0	0	10	2	8	6	0	1	2	7	0	2	0	16	7	9	2	0	1	0	1	6	2	2	0	3	8	2	1	1	4	1	2	152
GH45	11	4	1	10	2	2	7	11	0	6	2	5	6	10	5	2	3	2	11	0	10	3	0	7	13	1	0	0	8	12	17	10	2	5	4	5	11	4	2	2	1	10	0	0	4	3	1	5	240
GH46	0	0	0	0	0	0	1	0	0	0	0	0	0	0	0	0	0	0	0	0	0	0	0	0	0	0	0	0	1	2	0	0	0	1	0	0	0	0	0	0	0	0	0	0	0	0	0	0	5
GH48	0	0	0	0	0	0	0	0	0	0	0	0	0	0	0	0	0	0	0	0	0	0	0	0	0	0	0	0	0	0	0	0	0	0	0	0	0	0	0	0	0	0	0	0	0	0	1	0	1
GH5	3	0	1	2	7	8	12	9	2	7	2	0	19	0	0	1	1	2	2	6	17	0	1	5	15	0	2	2	22	23	19	5	2	0	2	1	16	0	0	0	2	13	1	2	2	4	0	2	242
GH51	0	0	0	0	3	1	0	0	0	0	1	0	0	0	0	0	0	2	0	2	0	0	0	0	0	0	0	0	4	0	0	0	1	0	0	0	0	0	0	0	2	0	0	0	0	0	0	0	16
GH53	0	0	0	0	2	3	0	0	2	0	0	0	0	0	0	0	0	0	1	1	0	0	0	0	0	0	0	0	0	0	0	0	1	0	0	0	0	0	0	0	4	0	0	0	0	0	0	0	14
GH57	3	1	2	4	6	21	2	0	8	1	4	0	0	1	0	0	4	14	1	9	0	1	5	0	1	1	4	4	15	3	0	0	11	1	2	1	1	2	1	0	8	1	5	7	1	1	2	0	159
GH65	0	0	0	0	0	0	0	0	0	0	0	0	0	0	0	0	0	0	0	0	0	0	0	0	0	0	0	0	1	0	0	0	0	0	0	0	0	0	0	0	0	0	0	0	0	0	0	0	1
GH67	0	0	0	0	0	0	0	0	0	0	0	0	0	0	0	0	0	0	0	1	0	0	0	0	0	0	0	0	0	0	0	0	0	0	0	0	0	0	0	0	0	0	0	0	0	0	0	0	1
GH73	0	0	0	0	5	0	0	0	0	0	0	0	0	0	0	0	0	0	0	0	0	0	0	1	0	0	0	0	3	0	1	0	1	0	0	0	0	0	0	0	2	0	0	0	0	1	0	0	14
GH74	0	0	0	2	0	0	0	1	0	0	0	0	2	0	1	0	2	0	0	1	3	0	0	0	3	0	4	0	4	5	1	1	2	0	1	0	0	0	0	0	0	0	0	0	0	1	0	0	34
GH76	0	0	0	0	1	0	0	0	0	0	0	0	0	0	0	0	0	0	0	0	0	0	0	0	0	0	0	0	1	0	0	0	0	0	0	0	0	0	0	0	0	0	0	0	0	0	0	0	2
GH77	3	2	2	1	2	0	1	3	1	1	2	0	3	1	1	0	3	1	0	2	5	2	0	3	2	0	0	4	7	3	0	1	2	0	2	1	5	2	2	1	2	3	0	0	2	1	3	1	83
GH78	0	0	0	0	0	0	0	0	0	0	0	0	0	0	0	0	0	0	0	0	0	0	0	0	0	0	0	0	1	0	0	0	0	0	0	0	0	0	0	0	0	0	0	0	0	0	0	0	1
GH8	0	0	0	0	1	1	0	0	0	0	0	0	0	1	0	0	0	1	0	0	0	0	0	0	0	0	0	0	1	0	0	0	0	0	0	0	0	0	0	0	3	0	0	1	0	0	0	0	9
GH82	0	0	0	0	2	0	0	0	1	0	0	0	0	0	0	0	0	0	0	0	0	0	0	0	0	0	0	1	1	0	0	1	0	0	0	0	0	1	0	0	0	0	0	0	0	0	0	0	7
GH89	0	0	0	0	1	0	0	0	0	0	0	0	0	0	0	0	0	0	0	0	0	0	0	0	0	0	0	0	0	0	0	0	0	0	0	0	0	0	0	0	0	0	0	0	0	0	0	0	1
GH9	1	0	0	4	1	1	3	2	0	2	0	0	4	0	1	0	1	0	0	0	7	0	0	1	1	0	0	0	7	13	10	3	1	0	1	1	2	0	0	0	0	4	0	0	1	1	0	1	74
GH92	0	0	0	0	2	0	0	0	2	0	0	0	0	0	0	0	0	0	0	0	0	0	0	0	0	0	0	0	0	0	0	0	0	0	0	0	0	0	0	0	0	0	0	0	0	0	0	0	4
GH94	2	0	0	0	2	0	2	4	0	2	0	0	2	0	0	0	0	0	1	0	3	0	0	0	0	0	1	0	3	4	1	0	0	0	0	1	2	0	0	0	1	3	0	0	1	1	0	0	36
GH95	0	0	0	0	1	0	0	0	0	0	0	0	0	0	0	0	0	0	0	0	0	0	0	0	0	0	0	0	1	0	0	0	0	0	0	0	0	0	0	0	0	0	0	0	0	0	0	0	2
GH97	0	0	0	0	2	1	0	0	1	0	1	0	0	0	0	0	0	0	0	0	0	0	0	0	0	0	0	0	5	0	0	0	1	0	0	0	0	0	0	0	1	0	0	0	0	0	0	0	12
GH98	0	0	0	0	0	1	0	0	0	0	0	0	0	0	0	0	0	0	0	0	0	0	0	0	0	0	0	0	1	0	0	0	0	0	0	0	0	1	0	0	0	0	0	0	0	0	0	0	3
GT12	0	0	0	0	0	0	0	0	0	0	1	0	0	0	0	0	0	0	0	0	0	0	0	0	0	0	0	0	0	0	0	0	0	0	0	0	0	0	0	0	0	0	0	0	0	0	0	0	1
GT14	0	0	0	0	0	0	0	0	0	0	0	0	0	0	0	0	0	0	0	0	0	0	0	0	0	0	0	0	2	0	0	0	0	0	0	0	0	0	0	0	0	0	0	0	0	0	0	0	2
GT19	0	1	2	0	0	1	0	1	0	0	0	0	0	0	0	0	1	1	0	0	0	0	0	2	0	0	0	0	1	0	0	0	0	0	0	0	0	0	0	0	0	0	0	0	0	0	0	0	10
GT2	6	0	1	1	12	8	0	0	5	0	2	0	0	0	0	0	0	2	1	3	1	0	0	3	3	0	2	4	13	2	0	0	3	0	0	0	4	2	1	0	8	0	1	5	0	1	10	0	104
GT21	0	0	0	0	1	0	0	0	0	0	0	0	0	0	0	0	0	0	0	0	0	0	0	0	0	0	0	0	0	0	0	0	0	0	0	0	1	0	0	0	0	0	0	0	0	0	0	0	2
GT26	1	0	3	1	0	1	1	1	3	0	0	0	0	0	0	0	1	3	0	4	1	0	1	0	0	1	1	0	4	0	0	1	1	0	0	0	2	0	0	0	2	0	1	2	0	0	0	1	37
GT27	0	0	0	0	0	0	0	0	0	0	0	0	0	0	0	0	0	0	0	1	0	0	0	0	0	1	0	0	0	0	0	0	0	0	0	0	0	0	0	0	0	0	0	0	0	0	0	0	2
GT28	0	1	2	0	1	2	0	0	0	0	2	0	0	0	0	0	2	4	0	0	0	0	0	1	0	1	0	0	9	0	0	0	1	0	0	1	0	0	1	0	3	2	0	0	0	0	0	0	33
GT3	0	0	0	0	1	1	0	0	0	0	0	0	0	0	0	0	0	0	0	0	0	0	0	0	0	0	0	0	1	0	0	0	0	1	0	0	0	0	0	0	1	0	0	0	0	0	0	0	5
GT30	0	0	0	0	2	2	0	0	0	0	0	0	0	0	0	0	0	2	0	1	0	0	0	0	0	0	0	1	4	0	0	1	0	1	0	0	0	0	0	0	1	0	1	0	0	0	0	0	16
GT31	0	0	0	0	0	1	0	0	0	0	0	0	0	0	0	0	0	0	0	0	0	0	0	0	0	0	0	0	0	0	0	0	0	0	0	0	0	0	0	0	0	0	0	1	0	0	0	0	2
GT32	0	0	0	0	0	0	0	0	0	0	0	0	0	0	0	0	0	1	0	0	1	0	0	0	1	0	0	0	1	0	0	0	0	0	0	0	1	0	0	0	0	0	0	0	0	1	0	0	6
GT35	5	2	2	2	2	4	1	5	5	1	2	0	6	1	1	0	2	5	0	2	5	1	2	6	2	2	0	2	8	3	1	1	1	0	1	0	4	0	0	1	5	7	1	2	3	4	2	0	112
GT4	5	2	3	1	12	16	3	1	9	1	3	1	0	1	1	0	5	11	4	9	4	3	2	5	0	1	5	4	22	1	1	0	9	2	3	2	4	2	2	3	14	3	3	5	1	1	7	1	198
GT40	0	0	0	0	1	0	0	0	0	0	0	0	0	0	0	0	0	1	0	0	0	0	0	0	0	0	0	0	0	0	0	0	0	0	0	0	0	1	0	0	1	0	1	0	0	0	0	0	5
GT44	0	0	0	0	0	0	0	0	0	0	0	0	0	0	0	0	1	0	0	0	0	0	0	0	1	0	0	0	0	0	0	0	0	0	0	0	1	0	0	0	0	0	0	0	0	0	0	0	3
GT45	0	0	0	0	0	0	0	0	0	1	0	0	0	0	0	0	0	0	0	0	0	0	0	0	0	0	0	0	0	0	1	0	0	0	0	0	0	0	0	0	0	0	0	0	0	0	0	0	2
GT5	4	0	0	2	6	5	1	0	1	5	1	0	0	0	0	0	0	3	0	6	3	0	0	5	0	1	1	2	6	1	3	0	2	0	1	0	7	1	0	0	3	2	1	2	4	0	2	0	81
GT51	1	0	0	0	1	2	0	0	1	0	0	0	0	0	0	0	1	1	0	1	0	1	0	0	0	0	0	0	2	0	0	0	1	0	0	0	3	0	0	0	0	1	0	1	0	0	1	0	18
GT52	0	0	0	0	0	0	0	0	0	0	0	0	0	0	0	0	0	0	0	0	0	0	0	0	0	0	0	0	0	0	0	0	1	0	0	0	0	0	0	0	0	0	0	0	0	0	0	0	1
GT56	0	0	0	0	0	0	0	0	0	0	0	0	0	0	0	0	0	0	0	0	0	0	0	0	0	0	0	0	1	0	0	0	0	0	0	0	0	0	0	0	0	0	0	0	0	0	0	0	1
GT66	0	0	0	0	0	0	0	0	0	0	0	0	0	0	0	0	0	0	0	0	0	0	0	0	0	0	0	0	0	1	0	0	0	0	0	0	0	0	0	0	0	0	0	0	0	0	0	0	1
GT73	0	0	0	0	0	0	0	0	0	0	0	0	0	0	0	0	0	0	1	0	0	0	0	0	0	0	0	0	0	0	0	0	0	0	0	0	0	0	0	0	0	0	0	0	0	0	0	0	1
GT78	0	0	0	0	0	0	0	0	0	0	0	0	0	0	0	0	0	0	0	0	0	0	0	0	0	0	0	0	0	0	0	0	0	0	0	0	0	0	0	0	0	0	0	0	0	0	1	0	1
GT8	2	1	0	1	0	0	0	1	0	0	0	0	0	0	0	0	0	0	0	1	2	0	0	1	1	0	0	0	0	1	0	0	0	0	0	0	0	0	0	0	0	0	0	0	0	0	3	0	14
GT83	1	0	0	0	0	0	0	0	0	0	0	0	0	1	0	0	0	0	0	0	0	0	0	1	0	0	0	1	0	0	0	0	0	0	0	0	0	0	0	0	1	0	0	0	0	0	1	0	6
GT9	0	0	0	0	1	0	0	0	0	0	0	0	0	0	0	0	0	1	1	1	0	0	0	1	0	0	0	0	2	0	0	0	1	0	0	0	0	0	0	0	1	0	1	1	0	0	0	0	11
GT90	0	0	0	0	0	0	0	0	0	0	0	0	0	0	0	0	0	0	0	0	0	0	0	0	0	0	0	0	0	0	0	0	0	0	0	0	0	0	0	0	1	0	0	0	0	0	0	0	1
GT94	0	0	0	0	0	0	0	0	0	0	0	0	0	0	0	0	0	0	0	0	0	0	0	1	0	0	0	0	0	0	0	0	0	0	0	0	0	0	0	0	0	0	0	0	0	0	0	0	1
PL1	0	1	0	1	1	1	2	1	2	0	1	1	1	0	1	0	0	1	1	1	1	1	0	1	0	0	0	0	6	3	1	1	3	0	1	1	0	0	0	0	1	1	0	0	0	0	0	0	37
PL10	0	0	0	0	0	1	0	0	0	0	0	0	0	1	0	0	0	0	0	0	0	0	0	0	0	0	0	0	2	0	0	0	1	0	0	0	0	0	0	0	1	0	0	0	0	0	0	0	6
PL11	0	0	0	0	0	0	0	0	0	0	0	0	0	0	0	0	0	0	0	0	0	0	0	0	0	0	0	0	3	0	0	0	0	0	0	0	0	0	0	0	0	0	0	0	0	0	0	0	3
PL14	0	0	0	0	0	0	0	0	0	0	0	0	0	0	0	0	0	1	0	0	0	0	0	0	0	0	0	0	0	0	0	0	0	0	0	0	0	0	0	0	0	0	0	0	0	0	0	0	1
PL15	0	0	0	0	0	0	0	0	0	0	0	0	1	0	0	0	0	0	0	0	0	0	0	0	0	0	0	0	1	0	0	0	1	0	0	0	0	0	0	0	0	0	0	0	1	0	0	0	4
PL18	0	0	0	0	0	0	0	0	1	0	0	0	0	0	0	0	1	0	0	0	0	0	0	0	0	0	0	0	0	0	0	0	0	0	0	0	0	0	0	0	0	0	0	0	0	0	0	0	2
PL21	0	0	0	0	0	0	0	0	0	0	0	0	0	0	0	0	0	0	0	0	0	0	0	0	0	0	0	0	0	1	0	0	0	0	0	0	0	0	0	0	0	0	0	0	0	0	0	0	1
PL22	0	0	0	0	0	0	0	0	0	0	0	0	0	0	0	0	0	0	0	0	0	0	0	0	0	0	0	0	0	0	0	0	0	0	0	0	0	0	0	0	1	0	0	0	0	0	0	0	1
PL3	2	1	0	2	0	0	5	3	0	1	0	2	2	2	3	1	2	2	2	0	3	3	0	1	0	0	0	0	4	3	3	2	0	2	3	2	1	0	0	0	0	4	0	0	1	0	0	0	62
PL6	0	0	1	0	1	0	1	1	0	0	0	0	0	0	0	0	0	0	0	0	0	0	0	0	0	0	0	1	1	1	0	1	0	0	2	1	0	0	1	0	0	0	0	0	0	0	0	1	13
PL9	0	0	0	1	0	0	1	0	0	2	0	0	2	0	1	0	1	0	2	0	2	0	0	0	1	0	0	0	1	2	3	0	0	0	2	1	0	0	0	0	0	0	0	0	0	1	0	0	23
SLH	10	0	3	2	7	9	2	4	14	4	2	4	0	1	0	4	7	6	2	4	3	0	5	3	2	0	3	3	25	1	1	0	6	0	3	0	1	4	2	4	8	1	4	2	0	3	5	3	177
																																																	6904

## Sheet: GH
	17ZD1H	17ZD2H	17ZD3H	17ZD4H	1ZD1H	1ZD2H	1ZD3H	1ZD4H	2094ZD1H	2094ZD2H	2094ZD3H	2094ZD4H	29ZD1H	29ZD2H	29ZD3H	29ZD4H	77D1H	77D2H	77D3H	77D4H	8ZD1H	8ZD2H	8ZD3H	8ZD4H	126D1L	126D2L	126D3L	126D4L	162ZD1L	162ZD2L	162ZD3L	162ZD4L	20LZD1L	20LZD2L	20LZD3L	20LZD4L	2ZD1L	2ZD2L	2ZD3L	2ZD4L	60ZD1L	60ZD2L	60ZD3L	60ZD4L	91ZD1L	91ZD2L	91ZD3L	91ZD4L	total_hits
GH1	0	0	0	0	0	0	0	0	0	0	0	0	0	0	0	0	0	0	0	0	0	0	0	0	0	0	1	0	0	0	0	0	0	0	1	0	0	0	0	0	0	0	0	0	0	0	0	0	2
GH10	5	0	1	3	7	4	9	9	0	8	4	2	10	1	1	2	3	2	5	5	7	1	2	4	9	0	2	0	15	14	10	4	3	1	2	3	8	2	0	0	6	4	3	2	3	7	1	5	199
GH102	0	0	0	0	0	0	0	0	0	0	0	0	0	0	0	0	0	0	0	0	0	0	0	0	0	0	0	0	0	0	0	0	0	0	0	0	0	0	0	0	0	0	0	0	0	0	1	0	1
GH105	0	0	0	0	2	7	0	0	1	0	1	0	0	0	0	0	0	2	0	3	0	0	0	0	0	0	1	0	7	0	0	0	0	0	0	0	0	0	0	0	2	0	0	0	0	0	0	0	26
GH106	0	0	0	0	1	0	0	0	0	0	0	0	0	0	0	0	0	0	0	0	0	0	0	0	0	0	0	0	0	0	0	0	0	0	0	0	0	0	0	0	0	0	0	0	0	0	0	0	1
GH109	1	0	0	0	2	2	0	1	3	1	0	1	0	1	0	0	1	3	0	3	0	0	0	0	1	0	1	1	2	0	0	0	5	0	1	1	0	2	1	0	1	0	1	1	0	0	2	0	39
GH11	9	4	1	5	0	1	6	6	0	10	6	4	8	5	5	5	4	4	9	0	9	5	0	8	10	3	0	0	2	9	8	8	0	3	3	5	9	4	6	6	0	5	0	0	5	7	1	8	216
GH115	0	0	0	0	0	0	0	0	0	0	0	0	0	0	0	0	0	0	0	0	0	0	0	0	0	0	0	0	1	0	0	0	0	0	0	0	0	0	0	0	0	0	0	0	0	0	0	0	1
GH117	0	0	0	0	0	0	0	0	1	0	0	0	0	0	0	0	0	0	0	0	0	0	0	0	0	0	0	0	0	0	0	0	0	0	0	0	0	0	0	0	0	0	0	0	0	0	0	0	1
GH120	0	0	0	0	0	0	0	0	0	0	0	0	0	0	0	0	1	0	0	0	0	0	0	0	0	0	0	0	0	0	0	0	0	0	0	0	0	0	0	0	0	0	0	0	0	0	0	0	1
GH127	0	0	0	0	0	0	0	0	0	0	0	0	0	0	0	0	0	0	0	1	0	0	0	0	0	0	0	0	2	1	0	0	0	0	0	0	0	0	0	0	0	0	0	0	0	0	0	0	4
GH128	0	0	0	0	0	0	0	0	0	0	0	0	0	0	0	0	0	2	0	0	0	0	0	0	0	0	0	0	0	0	0	0	0	0	0	0	0	0	0	0	0	0	0	0	0	0	0	0	2
GH13	10	10	7	5	14	18	4	14	11	4	6	1	11	6	4	6	5	18	1	18	7	5	6	20	6	7	2	11	33	6	5	1	17	0	7	13	15	7	6	5	19	9	6	10	6	8	18	7	435
GH130	0	0	0	0	1	1	0	0	0	0	2	0	0	0	0	0	0	2	0	2	0	0	0	0	0	0	0	0	1	0	0	0	1	0	0	0	0	0	0	0	1	0	0	0	0	0	0	0	11
GH131	0	0	0	0	0	0	0	1	0	0	0	0	0	0	0	0	0	0	0	0	0	0	0	0	0	0	0	0	0	0	0	0	0	0	0	0	0	0	0	0	0	0	0	0	0	0	0	0	1
GH133	2	0	1	1	11	18	2	1	5	2	3	0	0	2	0	0	2	12	1	11	2	0	3	1	0	3	4	3	18	1	0	0	11	1	1	0	0	1	1	1	8	2	2	6	1	0	3	1	148
GH135	0	0	0	0	0	0	0	0	0	0	0	0	0	0	0	0	0	0	0	0	0	0	0	0	0	0	0	0	1	0	0	0	0	0	0	0	0	0	0	0	0	0	0	0	0	0	0	0	1
GH16	1	0	0	0	0	0	1	0	0	0	0	0	2	1	1	2	0	0	0	1	2	0	0	0	2	0	0	0	1	1	2	0	4	0	0	0	2	0	0	0	1	0	0	1	0	0	0	1	26
GH18	1	0	0	0	2	0	0	1	0	0	0	0	1	0	0	0	0	0	0	0	0	0	0	0	0	0	0	0	2	1	1	1	0	0	0	1	1	0	0	0	0	1	0	0	0	0	0	0	13
GH19	2	0	0	0	0	0	1	2	0	0	0	0	0	0	0	0	0	1	1	0	1	0	0	1	1	0	0	0	1	1	0	1	0	0	1	0	0	0	0	0	0	1	0	0	0	0	0	1	16
GH2	0	0	0	0	1	0	0	0	0	0	0	0	0	0	0	0	0	0	0	0	0	0	0	0	0	0	0	0	3	0	0	0	0	0	0	0	0	0	0	0	0	0	0	0	0	0	0	0	4
GH20	0	0	0	0	2	1	0	0	0	0	0	0	0	0	0	0	0	0	0	1	0	0	0	0	0	0	0	0	3	0	0	0	0	0	0	0	0	0	0	0	1	0	0	0	0	0	0	0	8
GH23	0	0	2	0	4	3	2	0	3	0	1	0	0	1	0	0	2	5	2	2	0	1	1	1	0	0	1	0	9	0	0	0	4	0	0	1	1	1	2	0	5	1	1	3	1	0	1	0	61
GH24	3	0	0	0	0	0	2	2	0	1	0	0	2	0	0	0	0	0	1	0	0	0	0	0	0	0	0	0	2	2	1	0	0	0	0	0	0	0	1	0	0	1	0	0	2	0	1	0	21
GH25	2	0	0	1	3	0	2	2	4	1	1	1	4	0	2	0	0	0	1	0	4	2	0	3	1	0	0	0	8	5	1	2	0	0	0	2	1	1	0	0	3	3	0	1	2	5	1	2	71
GH26	2	0	0	1	2	1	3	2	1	1	2	0	1	0	0	0	0	0	0	2	2	0	0	1	1	0	0	0	7	7	7	1	3	0	1	1	1	0	0	0	2	1	0	0	0	0	0	1	54
GH27	1	0	0	0	0	0	0	0	0	0	0	0	1	0	0	0	0	0	0	0	0	0	0	0	1	0	0	0	1	2	0	0	0	0	0	0	1	0	0	0	0	0	0	0	0	0	0	0	7
GH28	1	1	0	0	4	2	0	0	0	0	1	0	1	0	1	0	1	3	0	6	1	1	1	0	0	0	0	0	8	0	0	1	0	0	1	0	0	1	0	0	3	1	0	2	1	1	0	0	43
GH29	0	0	0	0	1	0	0	0	0	0	0	0	0	0	0	0	0	0	0	0	0	0	0	0	0	0	0	0	0	0	0	0	0	0	0	0	0	0	0	0	0	0	0	0	0	0	0	0	1
GH3	1	1	0	3	10	13	4	1	8	0	3	0	6	2	1	0	3	7	1	6	2	1	1	1	5	1	1	4	15	5	1	1	4	1	1	2	5	2	1	0	4	2	1	0	3	3	2	1	140
GH30	0	0	0	0	0	0	2	2	0	1	0	0	2	1	0	0	0	0	2	0	2	0	0	0	3	0	0	0	5	4	5	2	0	0	0	0	2	0	0	0	0	1	0	0	1	0	0	1	36
GH31	0	0	0	0	3	2	0	0	0	0	0	0	0	0	0	0	1	5	0	3	0	0	0	0	0	0	0	0	6	0	0	0	1	0	0	0	0	0	0	0	1	0	1	0	0	0	1	0	24
GH32	6	0	2	1	3	5	0	0	2	3	4	0	1	1	0	0	2	14	1	8	0	0	7	2	1	0	3	13	4	0	4	3	7	0	2	1	0	2	0	0	2	0	1	5	1	0	1	1	113
GH33	0	0	0	0	0	0	0	0	1	0	0	0	0	0	0	0	0	0	0	0	0	0	0	0	0	0	0	0	0	0	0	0	0	0	0	0	0	0	0	0	0	0	0	0	0	0	0	0	1
GH35	0	0	0	0	2	0	0	0	0	0	0	0	0	0	0	0	1	1	0	0	0	0	0	0	0	0	0	0	3	0	0	0	1	0	0	0	0	0	0	0	0	0	0	0	0	0	0	0	8
GH36	0	0	0	0	0	0	0	0	0	0	0	0	0	0	0	0	0	0	0	0	0	0	0	0	0	0	0	0	2	0	0	0	0	0	0	0	0	0	0	0	0	0	0	0	0	0	0	0	2
GH4	0	0	3	1	5	4	1	0	6	0	2	0	0	1	0	0	2	2	1	3	0	1	1	0	1	1	1	2	6	1	0	0	2	0	1	0	0	2	1	0	2	1	2	2	0	1	4	0	63
GH43	1	0	0	1	11	9	5	3	3	4	1	0	7	1	0	0	0	10	2	8	6	0	1	2	7	0	2	0	16	7	9	2	0	1	0	1	6	2	2	0	3	8	2	1	1	4	1	2	152
GH45	11	4	1	10	2	2	7	11	0	6	2	5	6	10	5	2	3	2	11	0	10	3	0	7	13	1	0	0	8	12	17	10	2	5	4	5	11	4	2	2	1	10	0	0	4	3	1	5	240
GH46	0	0	0	0	0	0	1	0	0	0	0	0	0	0	0	0	0	0	0	0	0	0	0	0	0	0	0	0	1	2	0	0	0	1	0	0	0	0	0	0	0	0	0	0	0	0	0	0	5
GH48	0	0	0	0	0	0	0	0	0	0	0	0	0	0	0	0	0	0	0	0	0	0	0	0	0	0	0	0	0	0	0	0	0	0	0	0	0	0	0	0	0	0	0	0	0	0	1	0	1
GH5	3	0	1	2	7	8	12	9	2	7	2	0	19	0	0	1	1	2	2	6	17	0	1	5	15	0	2	2	22	23	19	5	2	0	2	1	16	0	0	0	2	13	1	2	2	4	0	2	242
GH51	0	0	0	0	3	1	0	0	0	0	1	0	0	0	0	0	0	2	0	2	0	0	0	0	0	0	0	0	4	0	0	0	1	0	0	0	0	0	0	0	2	0	0	0	0	0	0	0	16
GH53	0	0	0	0	2	3	0	0	2	0	0	0	0	0	0	0	0	0	1	1	0	0	0	0	0	0	0	0	0	0	0	0	1	0	0	0	0	0	0	0	4	0	0	0	0	0	0	0	14
GH57	3	1	2	4	6	21	2	0	8	1	4	0	0	1	0	0	4	14	1	9	0	1	5	0	1	1	4	4	15	3	0	0	11	1	2	1	1	2	1	0	8	1	5	7	1	1	2	0	159
GH65	0	0	0	0	0	0	0	0	0	0	0	0	0	0	0	0	0	0	0	0	0	0	0	0	0	0	0	0	1	0	0	0	0	0	0	0	0	0	0	0	0	0	0	0	0	0	0	0	1
GH67	0	0	0	0	0	0	0	0	0	0	0	0	0	0	0	0	0	0	0	1	0	0	0	0	0	0	0	0	0	0	0	0	0	0	0	0	0	0	0	0	0	0	0	0	0	0	0	0	1
GH73	0	0	0	0	5	0	0	0	0	0	0	0	0	0	0	0	0	0	0	0	0	0	0	1	0	0	0	0	3	0	1	0	1	0	0	0	0	0	0	0	2	0	0	0	0	1	0	0	14
GH74	0	0	0	2	0	0	0	1	0	0	0	0	2	0	1	0	2	0	0	1	3	0	0	0	3	0	4	0	4	5	1	1	2	0	1	0	0	0	0	0	0	0	0	0	0	1	0	0	34
GH76	0	0	0	0	1	0	0	0	0	0	0	0	0	0	0	0	0	0	0	0	0	0	0	0	0	0	0	0	1	0	0	0	0	0	0	0	0	0	0	0	0	0	0	0	0	0	0	0	2
GH77	3	2	2	1	2	0	1	3	1	1	2	0	3	1	1	0	3	1	0	2	5	2	0	3	2	0	0	4	7	3	0	1	2	0	2	1	5	2	2	1	2	3	0	0	2	1	3	1	83
GH78	0	0	0	0	0	0	0	0	0	0	0	0	0	0	0	0	0	0	0	0	0	0	0	0	0	0	0	0	1	0	0	0	0	0	0	0	0	0	0	0	0	0	0	0	0	0	0	0	1
GH8	0	0	0	0	1	1	0	0	0	0	0	0	0	1	0	0	0	1	0	0	0	0	0	0	0	0	0	0	1	0	0	0	0	0	0	0	0	0	0	0	3	0	0	1	0	0	0	0	9
GH82	0	0	0	0	2	0	0	0	1	0	0	0	0	0	0	0	0	0	0	0	0	0	0	0	0	0	0	1	1	0	0	1	0	0	0	0	0	1	0	0	0	0	0	0	0	0	0	0	7
GH89	0	0	0	0	1	0	0	0	0	0	0	0	0	0	0	0	0	0	0	0	0	0	0	0	0	0	0	0	0	0	0	0	0	0	0	0	0	0	0	0	0	0	0	0	0	0	0	0	1
GH9	1	0	0	4	1	1	3	2	0	2	0	0	4	0	1	0	1	0	0	0	7	0	0	1	1	0	0	0	7	13	10	3	1	0	1	1	2	0	0	0	0	4	0	0	1	1	0	1	74
GH92	0	0	0	0	2	0	0	0	2	0	0	0	0	0	0	0	0	0	0	0	0	0	0	0	0	0	0	0	0	0	0	0	0	0	0	0	0	0	0	0	0	0	0	0	0	0	0	0	4
GH94	2	0	0	0	2	0	2	4	0	2	0	0	2	0	0	0	0	0	1	0	3	0	0	0	0	0	1	0	3	4	1	0	0	0	0	1	2	0	0	0	1	3	0	0	1	1	0	0	36
GH95	0	0	0	0	1	0	0	0	0	0	0	0	0	0	0	0	0	0	0	0	0	0	0	0	0	0	0	0	1	0	0	0	0	0	0	0	0	0	0	0	0	0	0	0	0	0	0	0	2
GH97	0	0	0	0	2	1	0	0	1	0	1	0	0	0	0	0	0	0	0	0	0	0	0	0	0	0	0	0	5	0	0	0	1	0	0	0	0	0	0	0	1	0	0	0	0	0	0	0	12
GH98	0	0	0	0	0	1	0	0	0	0	0	0	0	0	0	0	0	0	0	0	0	0	0	0	0	0	0	0	1	0	0	0	0	0	0	0	0	1	0	0	0	0	0	0	0	0	0	0	3
																																																	2914

## Sheet: CBM
	17ZD1H	17ZD2H	17ZD3H	17ZD4H	1ZD1H	1ZD2H	1ZD3H	1ZD4H	2094ZD1H	2094ZD2H	2094ZD3H	2094ZD4H	29ZD1H	29ZD2H	29ZD3H	29ZD4H	77D1H	77D2H	77D3H	77D4H	8ZD1H	8ZD2H	8ZD3H	8ZD4H	126D1L	126D2L	126D3L	126D4L	162ZD1L	162ZD2L	162ZD3L	162ZD4L	20LZD1L	20LZD2L	20LZD3L	20LZD4L	2ZD1L	2ZD2L	2ZD3L	2ZD4L	60ZD1L	60ZD2L	60ZD3L	60ZD4L	91ZD1L	91ZD2L	91ZD3L	91ZD4L	total_hits
CBM1	1	0	0	1	1	0	0	0	1	0	0	0	0	0	0	0	0	0	0	1	0	0	0	0	0	0	0	1	1	0	1	0	2	0	1	0	0	0	1	1	0	1	0	0	0	0	0	0	14
CBM10	0	0	0	0	0	0	1	0	0	0	0	0	0	0	0	0	0	0	2	0	0	0	0	0	0	0	0	0	0	0	0	0	0	0	0	0	0	0	0	2	0	0	0	0	0	0	0	0	5
CBM12	0	2	0	0	1	1	0	0	1	0	0	0	0	0	0	0	1	0	0	0	0	0	0	0	0	0	1	0	0	0	0	0	0	0	0	0	0	0	0	0	0	0	0	0	0	0	0	0	7
CBM13	2	0	0	1	1	2	3	3	0	5	2	0	2	1	1	2	1	1	3	0	0	1	0	1	2	0	0	0	3	6	6	3	1	1	1	1	1	2	0	0	1	2	0	0	1	1	1	1	66
CBM14	1	0	0	1	0	0	0	0	2	3	0	0	0	0	1	0	0	0	1	0	4	0	0	1	0	0	0	0	0	0	2	0	0	0	0	3	2	1	0	0	0	0	0	0	2	0	2	0	26
CBM15	0	0	0	0	0	0	0	0	0	0	0	0	0	0	0	0	0	0	0	0	0	0	0	0	0	0	0	0	0	0	0	0	0	0	0	0	0	0	0	0	1	0	0	0	0	0	0	0	1
CBM16	2	1	1	2	2	3	0	0	0	1	2	1	0	0	0	1	4	3	2	0	1	1	2	2	3	0	0	2	3	0	0	0	3	0	1	0	0	1	1	1	0	1	0	1	0	1	3	2	54
CBM18	0	0	0	0	0	0	0	0	0	0	0	0	1	0	0	0	0	0	0	0	0	2	0	0	0	0	0	0	0	1	0	1	0	0	0	0	0	0	0	0	0	0	0	0	0	0	0	0	5
CBM2	1	1	0	0	0	2	0	0	0	0	1	0	0	1	0	0	0	0	0	0	0	0	0	0	0	0	1	0	1	0	0	1	0	0	1	0	0	0	1	0	0	0	0	1	0	0	0	0	12
CBM20	0	2	2	0	5	2	1	1	2	3	4	0	4	4	3	1	2	9	0	8	1	1	1	2	0	1	5	7	10	2	0	0	7	1	5	2	2	3	3	2	8	3	1	3	0	2	2	1	128
CBM22	1	0	0	0	2	3	1	1	4	1	1	0	0	0	0	0	1	2	0	3	1	1	0	0	1	0	1	0	4	3	1	2	3	0	0	1	0	1	0	0	1	2	0	0	0	0	0	2	44
CBM23	0	0	0	1	0	1	0	0	0	0	0	0	0	0	0	0	0	1	0	0	0	0	0	0	0	0	0	0	0	0	0	0	0	0	0	0	0	1	0	0	0	0	0	0	1	0	0	0	5
CBM25	0	0	1	0	0	0	0	1	0	1	2	0	0	0	0	0	0	1	0	1	0	0	0	2	0	1	0	2	1	0	0	0	1	0	0	0	0	0	1	0	0	0	0	0	0	4	0	0	19
CBM26	7	0	6	2	3	4	1	2	4	3	6	0	0	0	0	6	4	4	1	4	3	5	4	25	0	0	3	9	5	0	0	0	6	0	2	9	6	3	2	3	10	4	1	3	0	12	5	0	177
CBM27	0	0	0	0	0	0	0	0	1	0	0	0	0	0	0	0	0	0	0	0	0	0	0	0	0	0	0	0	0	0	0	0	0	0	0	0	0	0	0	0	0	0	0	0	0	0	0	0	1
CBM29	0	0	0	1	1	1	0	0	0	0	0	0	0	0	0	0	1	0	1	0	0	0	2	1	0	0	0	0	0	0	0	0	2	0	0	0	0	0	0	1	1	0	0	0	0	0	0	1	13
CBM3	0	1	0	1	0	0	1	0	0	0	0	0	0	0	0	0	0	0	0	0	1	0	0	0	2	0	0	0	0	3	3	1	0	0	0	0	0	0	0	0	0	1	0	0	0	0	0	0	14
CBM30	0	0	0	0	0	0	0	0	2	0	0	0	0	0	0	0	1	0	0	0	0	0	0	0	0	0	1	0	1	0	0	1	0	0	0	0	0	0	0	0	0	0	0	0	0	0	1	0	7
CBM31	0	0	0	0	0	0	0	0	0	0	0	0	0	0	0	0	0	0	0	0	0	0	0	0	0	0	0	0	1	0	0	0	0	0	0	0	0	0	0	0	1	0	0	0	0	0	0	0	2
CBM32	1	0	1	0	1	0	1	0	0	0	1	0	1	0	0	2	4	2	1	2	1	1	0	1	1	0	0	1	7	1	0	0	1	0	4	0	1	0	0	0	4	0	0	0	2	1	3	1	47
CBM34	1	0	0	0	0	0	0	0	0	0	1	0	0	0	0	0	0	0	0	0	0	0	0	0	0	0	0	0	0	0	0	0	0	0	0	0	1	0	0	0	0	0	0	0	0	0	3	0	6
CBM35	1	0	2	1	0	2	3	2	1	1	3	0	0	0	0	0	0	2	1	1	2	1	2	0	0	0	0	0	4	3	3	0	0	1	0	1	1	1	0	0	2	0	0	0	0	0	0	1	42
CBM36	0	0	0	1	0	0	1	0	0	1	0	0	1	0	0	0	0	0	0	0	0	0	0	0	0	0	1	0	2	0	0	0	0	0	0	0	0	0	0	0	0	0	0	0	0	1	0	0	8
CBM37	4	0	11	3	4	3	1	0	4	0	2	0	0	1	0	0	5	7	0	3	1	0	1	2	0	1	4	3	8	0	1	2	12	0	5	3	4	0	1	0	4	0	1	3	4	0	4	0	112
CBM38	0	0	1	0	1	0	0	0	0	0	0	0	0	0	0	0	0	0	0	1	0	0	0	0	0	0	0	0	0	0	0	0	0	0	0	0	0	0	0	0	0	0	0	0	0	0	1	0	4
CBM39	0	0	0	0	0	0	0	0	1	0	0	0	0	0	0	0	0	0	0	0	0	0	0	0	0	0	0	0	0	0	0	0	0	0	0	0	0	0	0	0	0	0	0	0	0	0	0	0	1
CBM4	5	0	2	5	15	12	4	0	29	0	2	2	0	0	2	1	19	18	0	13	0	5	6	6	1	2	15	8	29	1	0	0	21	1	4	4	1	5	5	2	17	2	12	14	2	1	5	1	299
CBM40	0	0	0	0	0	0	1	0	1	0	0	0	0	0	0	0	0	0	0	0	0	0	0	0	0	0	1	0	3	0	0	0	1	0	0	0	0	0	0	0	0	0	0	0	0	0	0	0	7
CBM41	1	0	0	0	0	1	0	0	1	0	0	0	0	0	0	0	0	0	0	0	0	0	0	3	0	0	0	0	0	0	0	0	0	0	0	1	1	0	0	0	0	0	0	0	0	0	1	0	9
CBM44	4	4	7	3	0	1	1	3	0	1	6	0	0	0	0	1	5	4	0	0	0	0	1	5	1	2	2	2	7	0	0	0	6	0	2	0	0	1	1	1	4	2	0	2	0	0	1	1	81
CBM45	0	1	0	0	0	0	1	0	0	0	0	0	1	1	0	0	0	0	0	0	0	0	0	1	0	0	0	0	0	1	0	1	1	0	0	0	0	0	0	0	0	2	0	0	1	1	0	0	12
CBM46	0	1	0	0	0	0	0	0	0	0	0	0	0	0	0	1	0	1	0	0	0	0	1	0	0	0	0	0	2	0	1	1	0	0	0	1	0	0	1	1	0	0	1	0	0	0	0	1	13
CBM47	0	0	0	0	0	0	0	0	0	0	0	0	0	0	0	0	0	1	0	0	0	0	0	0	0	0	0	0	0	0	0	0	0	0	0	0	0	0	0	0	0	0	0	0	1	0	0	0	2
CBM48	5	1	3	2	12	10	2	2	6	3	7	0	1	1	1	2	6	14	0	10	1	3	5	10	1	1	2	4	15	3	2	1	4	0	1	1	5	1	2	1	13	4	1	5	3	0	3	1	181
CBM5	0	0	1	0	2	0	2	1	0	0	0	0	2	1	0	0	1	0	0	0	0	0	0	0	4	0	0	0	4	5	3	3	0	0	2	0	4	0	0	0	0	4	0	0	0	0	0	0	39
CBM50	1	2	1	1	7	4	0	2	3	2	2	0	3	2	2	1	3	8	0	4	1	1	1	1	0	1	1	9	13	4	0	2	1	0	1	1	2	1	0	1	8	7	3	1	0	0	2	0	110
CBM51	0	0	0	0	0	1	1	0	0	0	0	0	0	0	0	0	0	0	0	0	0	0	0	1	0	0	0	0	0	0	0	0	0	0	0	0	2	0	0	0	0	0	0	0	0	0	1	0	6
CBM52	0	0	0	0	0	1	0	0	0	0	0	0	0	0	0	0	0	0	0	0	0	0	0	0	0	0	0	0	0	0	0	0	0	0	0	0	0	0	0	0	0	0	0	0	0	0	0	0	1
CBM53	0	0	0	0	0	0	0	0	0	0	0	0	0	0	0	1	0	0	0	0	0	0	0	0	0	0	0	0	1	0	0	0	0	0	1	0	0	0	0	1	0	0	0	0	0	0	0	0	4
CBM54	0	0	0	0	0	0	0	0	0	0	1	0	0	0	0	0	0	0	0	0	0	0	0	0	0	0	0	0	0	0	0	0	1	0	1	0	0	0	0	0	0	0	0	1	0	0	1	0	5
CBM55	0	0	0	0	0	0	0	0	0	0	0	0	0	0	0	1	0	1	0	0	0	0	0	0	0	0	0	0	0	0	0	0	0	0	0	0	0	0	0	0	0	1	0	0	0	0	0	0	3
CBM56	1	0	0	1	0	5	1	0	0	0	0	0	0	0	0	1	1	5	0	0	0	0	0	3	0	0	0	1	6	0	0	0	2	0	1	0	0	1	1	0	3	2	1	2	0	1	1	0	40
CBM59	0	0	0	0	0	0	0	0	0	0	1	0	1	0	0	0	0	0	0	0	0	0	0	0	0	0	0	0	1	0	0	0	0	0	0	0	0	0	0	0	0	0	0	0	0	0	0	0	3
CBM6	0	0	0	0	0	1	0	1	0	2	1	0	1	0	1	0	2	6	1	1	1	0	0	2	4	0	0	2	7	2	3	1	2	1	0	2	3	0	1	0	1	2	0	1	1	1	0	2	56
CBM60	0	1	0	0	0	1	0	0	0	0	0	0	0	0	0	0	1	0	0	0	0	0	0	0	0	0	0	0	0	0	0	0	0	0	0	0	0	0	1	0	0	0	1	0	0	0	0	0	5
CBM61	1	0	3	4	9	10	2	0	14	0	1	0	0	1	0	1	11	17	3	7	0	3	6	7	0	0	5	2	24	1	1	0	19	1	9	2	1	7	2	0	8	2	7	15	0	0	5	0	211
CBM62	0	0	0	0	0	0	0	0	0	0	0	0	0	0	0	0	0	1	0	0	1	1	2	0	0	0	0	0	2	0	0	0	0	0	0	0	2	0	0	0	3	0	0	0	0	0	0	0	12
CBM63	1	0	0	1	0	0	2	2	0	1	0	1	2	2	0	0	0	1	2	0	1	0	0	1	1	1	0	0	2	3	2	4	0	0	0	1	2	1	0	0	0	2	0	0	0	1	0	1	38
CBM64	0	0	0	0	0	0	0	0	0	0	0	0	0	0	0	0	0	0	0	0	0	0	0	0	0	0	0	0	0	1	0	0	0	0	0	0	0	0	0	0	0	0	0	0	0	0	0	0	1
CBM65	0	0	0	0	0	0	0	0	1	0	0	0	0	0	0	0	0	0	0	0	0	0	0	0	0	0	0	0	0	0	0	0	0	0	0	0	0	0	0	0	0	0	0	0	0	0	0	0	1
CBM66	0	0	0	0	0	0	0	0	0	0	0	0	0	0	0	0	0	1	0	0	0	0	0	0	0	0	0	0	1	0	0	0	0	0	0	1	0	0	0	1	0	0	0	2	0	0	0	0	6
CBM67	0	0	0	0	0	0	0	0	1	0	0	0	0	0	0	0	0	0	0	0	0	0	0	0	0	0	0	0	1	0	0	0	0	0	0	0	0	0	0	0	0	0	0	0	1	0	0	0	3
CBM68	0	0	0	0	1	0	0	0	0	0	0	0	0	0	0	0	0	0	0	0	0	0	0	0	0	0	0	0	0	0	0	0	0	0	0	0	0	0	0	0	0	0	0	0	0	0	0	0	1
CBM69	1	1	3	1	1	0	0	3	0	0	1	0	0	1	0	0	1	2	0	1	0	1	0	3	0	0	0	0	1	1	0	0	1	0	0	0	0	0	1	1	2	2	0	0	0	0	0	0	29
CBM70	0	1	0	0	1	1	0	0	2	0	0	0	0	0	0	0	0	1	0	0	0	0	0	0	0	0	0	0	1	0	0	0	1	0	0	1	0	0	0	0	1	0	0	0	0	0	1	0	11
CBM71	0	0	0	0	0	0	0	0	1	0	0	0	0	0	0	0	0	0	0	0	0	0	0	0	0	0	0	0	0	0	0	0	0	0	0	0	0	0	0	0	0	0	0	0	0	0	0	0	1
CBM72	0	0	0	0	0	3	1	1	0	0	1	0	3	0	0	0	0	0	0	1	2	0	0	1	1	0	1	0	1	1	2	1	1	0	1	2	1	0	0	0	0	2	1	1	0	1	0	1	31
CBM73	0	0	0	0	0	0	0	0	0	0	0	0	0	0	0	0	0	0	1	0	0	0	0	0	0	0	0	0	1	0	0	0	0	0	0	0	0	0	0	0	0	0	0	0	0	0	0	0	2
CBM74	2	0	0	0	0	0	0	2	0	0	1	0	3	0	1	2	0	2	0	0	1	0	0	9	1	0	0	3	1	1	0	1	0	0	1	0	2	2	0	2	1	0	0	0	0	2	2	0	42
CBM76	0	0	0	0	0	0	0	0	0	0	0	0	0	0	0	0	0	1	0	0	0	0	0	0	0	0	0	0	0	0	0	0	0	0	0	0	0	0	0	0	0	0	0	0	0	0	0	0	1
CBM77	0	0	0	0	0	0	0	1	0	0	0	0	0	0	0	0	0	1	0	0	0	0	0	0	0	0	0	0	2	0	0	0	0	0	0	0	0	0	0	0	0	0	0	0	0	0	0	0	4
CBM78	0	0	0	0	0	0	0	0	0	0	0	0	0	0	0	0	1	0	0	0	0	0	0	0	0	0	0	0	0	0	0	0	0	0	0	0	0	0	0	0	0	0	0	0	0	0	0	0	1
CBM79	6	3	0	7	2	0	8	11	0	2	2	4	6	6	5	5	8	2	7	0	9	2	0	5	8	0	0	0	7	10	14	8	0	4	5	7	6	0	3	2	0	11	2	0	6	3	0	7	203
CBM8	0	0	0	0	0	1	0	0	0	0	0	0	0	0	0	0	0	0	0	0	0	0	0	0	0	0	0	0	0	0	0	0	0	0	0	0	0	0	0	0	1	0	0	0	0	0	0	0	2
CBM80	0	0	0	0	0	0	0	0	1	0	0	0	0	0	0	0	0	0	0	0	0	0	0	0	0	0	0	0	0	0	0	0	0	0	0	0	0	0	0	0	0	0	0	0	0	0	0	0	1
																																																	2297

## Sheet: GT
	17ZD1H	17ZD2H	17ZD3H	17ZD4H	1ZD1H	1ZD2H	1ZD3H	1ZD4H	2094ZD1H	2094ZD2H	2094ZD3H	2094ZD4H	29ZD1H	29ZD2H	29ZD3H	29ZD4H	77D1H	77D2H	77D3H	77D4H	8ZD1H	8ZD2H	8ZD3H	8ZD4H	126D1L	126D2L	126D3L	126D4L	162ZD1L	162ZD2L	162ZD3L	162ZD4L	20LZD1L	20LZD2L	20LZD3L	20LZD4L	2ZD1L	2ZD2L	2ZD3L	2ZD4L	60ZD1L	60ZD2L	60ZD3L	60ZD4L	91ZD1L	91ZD2L	91ZD3L	91ZD4L	total_hits
GT12	0	0	0	0	0	0	0	0	0	0	1	0	0	0	0	0	0	0	0	0	0	0	0	0	0	0	0	0	0	0	0	0	0	0	0	0	0	0	0	0	0	0	0	0	0	0	0	0	1
GT14	0	0	0	0	0	0	0	0	0	0	0	0	0	0	0	0	0	0	0	0	0	0	0	0	0	0	0	0	2	0	0	0	0	0	0	0	0	0	0	0	0	0	0	0	0	0	0	0	2
GT19	0	1	2	0	0	1	0	1	0	0	0	0	0	0	0	0	1	1	0	0	0	0	0	2	0	0	0	0	1	0	0	0	0	0	0	0	0	0	0	0	0	0	0	0	0	0	0	0	10
GT2	6	0	1	1	12	8	0	0	5	0	2	0	0	0	0	0	0	2	1	3	1	0	0	3	3	0	2	4	13	2	0	0	3	0	0	0	4	2	1	0	8	0	1	5	0	1	10	0	104
GT21	0	0	0	0	1	0	0	0	0	0	0	0	0	0	0	0	0	0	0	0	0	0	0	0	0	0	0	0	0	0	0	0	0	0	0	0	1	0	0	0	0	0	0	0	0	0	0	0	2
GT26	1	0	3	1	0	1	1	1	3	0	0	0	0	0	0	0	1	3	0	4	1	0	1	0	0	1	1	0	4	0	0	1	1	0	0	0	2	0	0	0	2	0	1	2	0	0	0	1	37
GT27	0	0	0	0	0	0	0	0	0	0	0	0	0	0	0	0	0	0	0	1	0	0	0	0	0	1	0	0	0	0	0	0	0	0	0	0	0	0	0	0	0	0	0	0	0	0	0	0	2
GT28	0	1	2	0	1	2	0	0	0	0	2	0	0	0	0	0	2	4	0	0	0	0	0	1	0	1	0	0	9	0	0	0	1	0	0	1	0	0	1	0	3	2	0	0	0	0	0	0	33
GT3	0	0	0	0	1	1	0	0	0	0	0	0	0	0	0	0	0	0	0	0	0	0	0	0	0	0	0	0	1	0	0	0	0	1	0	0	0	0	0	0	1	0	0	0	0	0	0	0	5
GT30	0	0	0	0	2	2	0	0	0	0	0	0	0	0	0	0	0	2	0	1	0	0	0	0	0	0	0	1	4	0	0	1	0	1	0	0	0	0	0	0	1	0	1	0	0	0	0	0	16
GT31	0	0	0	0	0	1	0	0	0	0	0	0	0	0	0	0	0	0	0	0	0	0	0	0	0	0	0	0	0	0	0	0	0	0	0	0	0	0	0	0	0	0	0	1	0	0	0	0	2
GT32	0	0	0	0	0	0	0	0	0	0	0	0	0	0	0	0	0	1	0	0	1	0	0	0	1	0	0	0	1	0	0	0	0	0	0	0	1	0	0	0	0	0	0	0	0	1	0	0	6
GT35	5	2	2	2	2	4	1	5	5	1	2	0	6	1	1	0	2	5	0	2	5	1	2	6	2	2	0	2	8	3	1	1	1	0	1	0	4	0	0	1	5	7	1	2	3	4	2	0	112
GT4	5	2	3	1	12	16	3	1	9	1	3	1	0	1	1	0	5	11	4	9	4	3	2	5	0	1	5	4	22	1	1	0	9	2	3	2	4	2	2	3	14	3	3	5	1	1	7	1	198
GT40	0	0	0	0	1	0	0	0	0	0	0	0	0	0	0	0	0	1	0	0	0	0	0	0	0	0	0	0	0	0	0	0	0	0	0	0	0	1	0	0	1	0	1	0	0	0	0	0	5
GT44	0	0	0	0	0	0	0	0	0	0	0	0	0	0	0	0	1	0	0	0	0	0	0	0	1	0	0	0	0	0	0	0	0	0	0	0	1	0	0	0	0	0	0	0	0	0	0	0	3
GT45	0	0	0	0	0	0	0	0	0	1	0	0	0	0	0	0	0	0	0	0	0	0	0	0	0	0	0	0	0	0	1	0	0	0	0	0	0	0	0	0	0	0	0	0	0	0	0	0	2
GT5	4	0	0	2	6	5	1	0	1	5	1	0	0	0	0	0	0	3	0	6	3	0	0	5	0	1	1	2	6	1	3	0	2	0	1	0	7	1	0	0	3	2	1	2	4	0	2	0	81
GT51	1	0	0	0	1	2	0	0	1	0	0	0	0	0	0	0	1	1	0	1	0	1	0	0	0	0	0	0	2	0	0	0	1	0	0	0	3	0	0	0	0	1	0	1	0	0	1	0	18
GT52	0	0	0	0	0	0	0	0	0	0	0	0	0	0	0	0	0	0	0	0	0	0	0	0	0	0	0	0	0	0	0	0	1	0	0	0	0	0	0	0	0	0	0	0	0	0	0	0	1
GT56	0	0	0	0	0	0	0	0	0	0	0	0	0	0	0	0	0	0	0	0	0	0	0	0	0	0	0	0	1	0	0	0	0	0	0	0	0	0	0	0	0	0	0	0	0	0	0	0	1
GT66	0	0	0	0	0	0	0	0	0	0	0	0	0	0	0	0	0	0	0	0	0	0	0	0	0	0	0	0	0	1	0	0	0	0	0	0	0	0	0	0	0	0	0	0	0	0	0	0	1
GT73	0	0	0	0	0	0	0	0	0	0	0	0	0	0	0	0	0	0	1	0	0	0	0	0	0	0	0	0	0	0	0	0	0	0	0	0	0	0	0	0	0	0	0	0	0	0	0	0	1
GT78	0	0	0	0	0	0	0	0	0	0	0	0	0	0	0	0	0	0	0	0	0	0	0	0	0	0	0	0	0	0	0	0	0	0	0	0	0	0	0	0	0	0	0	0	0	0	1	0	1
GT8	2	1	0	1	0	0	0	1	0	0	0	0	0	0	0	0	0	0	0	1	2	0	0	1	1	0	0	0	0	1	0	0	0	0	0	0	0	0	0	0	0	0	0	0	0	0	3	0	14
GT83	1	0	0	0	0	0	0	0	0	0	0	0	0	1	0	0	0	0	0	0	0	0	0	1	0	0	0	1	0	0	0	0	0	0	0	0	0	0	0	0	1	0	0	0	0	0	1	0	6
GT9	0	0	0	0	1	0	0	0	0	0	0	0	0	0	0	0	0	1	1	1	0	0	0	1	0	0	0	0	2	0	0	0	1	0	0	0	0	0	0	0	1	0	1	1	0	0	0	0	11
GT90	0	0	0	0	0	0	0	0	0	0	0	0	0	0	0	0	0	0	0	0	0	0	0	0	0	0	0	0	0	0	0	0	0	0	0	0	0	0	0	0	1	0	0	0	0	0	0	0	1
GT94	0	0	0	0	0	0	0	0	0	0	0	0	0	0	0	0	0	0	0	0	0	0	0	1	0	0	0	0	0	0	0	0	0	0	0	0	0	0	0	0	0	0	0	0	0	0	0	0	1
																																																	677

## Sheet: CE
	17ZD1H	17ZD2H	17ZD3H	17ZD4H	1ZD1H	1ZD2H	1ZD3H	1ZD4H	2094ZD1H	2094ZD2H	2094ZD3H	2094ZD4H	29ZD1H	29ZD2H	29ZD3H	29ZD4H	77D1H	77D2H	77D3H	77D4H	8ZD1H	8ZD2H	8ZD3H	8ZD4H	126D1L	126D2L	126D3L	126D4L	162ZD1L	162ZD2L	162ZD3L	162ZD4L	20LZD1L	20LZD2L	20LZD3L	20LZD4L	2ZD1L	2ZD2L	2ZD3L	2ZD4L	60ZD1L	60ZD2L	60ZD3L	60ZD4L	91ZD1L	91ZD2L	91ZD3L	91ZD4L	total_hits
CE1	0	0	1	1	9	13	3	5	7	1	3	1	7	1	2	0	1	8	1	6	3	0	0	2	7	1	2	0	11	5	4	1	5	0	1	1	4	2	1	0	4	3	2	3	1	3	4	1	141
CE10	0	0	0	0	5	3	0	0	0	0	1	0	1	0	0	0	0	4	0	2	0	0	0	0	0	0	0	1	5	0	0	0	2	0	0	0	0	2	1	1	3	1	1	0	0	0	0	0	33
CE11	1	3	2	1	2	7	0	1	1	1	3	1	0	1	0	0	2	9	0	7	0	2	2	1	0	3	0	2	7	0	0	0	2	0	1	0	0	0	1	1	6	2	2	1	0	0	1	0	76
CE12	0	0	0	0	2	0	0	0	1	0	0	0	0	0	0	0	0	0	0	0	0	0	2	0	0	0	0	1	8	1	0	0	0	0	0	0	0	0	0	0	0	0	0	0	0	0	0	0	15
CE14	0	0	0	0	1	1	0	0	0	0	0	0	0	0	0	0	0	0	0	0	0	0	0	0	0	0	0	0	1	0	0	0	0	0	0	0	0	0	0	0	0	0	0	2	0	0	1	0	6
CE15	0	0	0	0	1	0	0	0	0	0	0	0	0	0	0	0	0	0	0	0	0	0	0	0	0	0	0	0	1	0	0	0	0	0	0	0	1	0	0	0	1	0	0	0	0	0	0	0	4
CE2	0	0	0	0	1	1	0	0	1	0	0	0	0	0	0	0	1	0	0	0	0	0	0	0	0	0	0	0	1	1	0	0	1	0	0	0	0	1	0	0	1	0	0	0	0	0	0	0	9
CE3	0	0	0	1	0	0	0	0	0	0	1	0	0	0	0	0	0	0	0	0	0	0	0	0	0	0	0	0	2	0	0	0	0	0	0	0	0	0	0	0	1	0	0	0	0	0	0	0	5
CE4	2	0	0	1	5	2	2	1	1	1	1	0	1	1	1	0	0	2	0	2	3	0	0	2	5	0	0	0	4	2	1	0	0	1	0	0	2	1	0	0	3	0	0	0	2	1	4	2	56
CE5	0	0	0	0	0	0	0	0	1	0	0	0	0	0	0	0	0	0	0	0	0	0	0	0	0	0	0	0	0	0	0	0	0	0	0	0	0	0	0	0	0	0	0	0	0	0	0	0	1
CE6	2	1	0	0	3	1	0	1	1	0	0	1	2	2	0	0	1	2	0	2	3	0	0	1	4	0	0	0	5	5	3	2	1	0	1	0	5	0	0	0	1	4	1	0	1	0	0	0	56
CE7	0	0	0	0	0	2	0	0	1	0	0	0	0	0	0	0	1	1	0	1	0	0	0	0	0	0	0	0	1	1	0	0	2	0	0	0	0	0	0	0	1	0	1	0	0	1	0	0	13
CE8	0	0	0	0	2	2	2	0	1	0	1	0	0	0	1	0	1	3	1	0	1	0	0	0	0	0	0	1	9	0	2	0	1	0	1	1	0	0	0	0	4	2	0	1	0	0	0	0	37
																																																	452

## Sheet: DockerinCohesin
	17ZD1H	17ZD2H	17ZD3H	17ZD4H	1ZD1H	1ZD2H	1ZD3H	1ZD4H	2094ZD1H	2094ZD2H	2094ZD3H	2094ZD4H	29ZD1H	29ZD2H	29ZD3H	29ZD4H	77D1H	77D2H	77D3H	77D4H	8ZD1H	8ZD2H	8ZD3H	8ZD4H	126D1L	126D2L	126D3L	126D4L	162ZD1L	162ZD2L	162ZD3L	162ZD4L	20LZD1L	20LZD2L	20LZD3L	20LZD4L	2ZD1L	2ZD2L	2ZD3L	2ZD4L	60ZD1L	60ZD2L	60ZD3L	60ZD4L	91ZD1L	91ZD2L	91ZD3L	91ZD4L	total_hits
cohesin	1	0	0	1	0	1	1	1	4	0	0	1	1	1	0	0	1	0	0	0	0	3	0	3	1	0	0	0	5	2	0	0	0	0	0	0	1	1	0	2	1	0	2	1	0	1	0	0	36
dockerin	6	0	2	5	20	13	1	1	2	0	2	1	0	1	0	1	4	9	0	3	5	3	3	3	1	0	6	3	21	0	0	2	14	0	7	2	1	2	2	3	6	0	8	11	0	2	3	3	182

## Sheet: SLH
	17ZD1H	17ZD2H	17ZD3H	17ZD4H	1ZD1H	1ZD2H	1ZD3H	1ZD4H	2094ZD1H	2094ZD2H	2094ZD3H	2094ZD4H	29ZD1H	29ZD2H	29ZD3H	29ZD4H	77D1H	77D2H	77D3H	77D4H	8ZD1H	8ZD2H	8ZD3H	8ZD4H	126D1L	126D2L	126D3L	126D4L	162ZD1L	162ZD2L	162ZD3L	162ZD4L	20LZD1L	20LZD2L	20LZD3L	20LZD4L	2ZD1L	2ZD2L	2ZD3L	2ZD4L	60ZD1L	60ZD2L	60ZD3L	60ZD4L	91ZD1L	91ZD2L	91ZD3L	91ZD4L	total_hits
SLH	10	0	3	2	7	9	2	4	14	4	2	4	0	1	0	4	7	6	2	4	3	0	5	3	2	0	3	3	25	1	1	0	6	0	3	0	1	4	2	4	8	1	4	2	0	3	5	3	177

## Sheet: AA
	17ZD1H	17ZD2H	17ZD3H	17ZD4H	1ZD1H	1ZD2H	1ZD3H	1ZD4H	2094ZD1H	2094ZD2H	2094ZD3H	2094ZD4H	29ZD1H	29ZD2H	29ZD3H	29ZD4H	77D1H	77D2H	77D3H	77D4H	8ZD1H	8ZD2H	8ZD3H	8ZD4H	126D1L	126D2L	126D3L	126D4L	162ZD1L	162ZD2L	162ZD3L	162ZD4L	20LZD1L	20LZD2L	20LZD3L	20LZD4L	2ZD1L	2ZD2L	2ZD3L	2ZD4L	60ZD1L	60ZD2L	60ZD3L	60ZD4L	91ZD1L	91ZD2L	91ZD3L	91ZD4L	total_hits
AA6	0	0	0	0	1	1	0	0	0	0	0	0	0	0	0	0	1	1	0	1	0	0	0	0	1	0	1	0	4	1	0	0	1	0	0	0	0	0	0	0	3	0	0	0	0	0	0	0	16

## Sheet: PL
	17ZD1H	17ZD2H	17ZD3H	17ZD4H	1ZD1H	1ZD2H	1ZD3H	1ZD4H	2094ZD1H	2094ZD2H	2094ZD3H	2094ZD4H	29ZD1H	29ZD2H	29ZD3H	29ZD4H	77D1H	77D2H	77D3H	77D4H	8ZD1H	8ZD2H	8ZD3H	8ZD4H	126D1L	126D2L	126D3L	126D4L	162ZD1L	162ZD2L	162ZD3L	162ZD4L	20LZD1L	20LZD2L	20LZD3L	20LZD4L	2ZD1L	2ZD2L	2ZD3L	2ZD4L	60ZD1L	60ZD2L	60ZD3L	60ZD4L	91ZD1L	91ZD2L	91ZD3L	91ZD4L	total_hits
PL1	0	1	0	1	1	1	2	1	2	0	1	1	1	0	1	0	0	1	1	1	1	1	0	1	0	0	0	0	6	3	1	1	3	0	1	1	0	0	0	0	1	1	0	0	0	0	0	0	37
PL10	0	0	0	0	0	1	0	0	0	0	0	0	0	1	0	0	0	0	0	0	0	0	0	0	0	0	0	0	2	0	0	0	1	0	0	0	0	0	0	0	1	0	0	0	0	0	0	0	6
PL11	0	0	0	0	0	0	0	0	0	0	0	0	0	0	0	0	0	0	0	0	0	0	0	0	0	0	0	0	3	0	0	0	0	0	0	0	0	0	0	0	0	0	0	0	0	0	0	0	3
PL14	0	0	0	0	0	0	0	0	0	0	0	0	0	0	0	0	0	1	0	0	0	0	0	0	0	0	0	0	0	0	0	0	0	0	0	0	0	0	0	0	0	0	0	0	0	0	0	0	1
PL15	0	0	0	0	0	0	0	0	0	0	0	0	1	0	0	0	0	0	0	0	0	0	0	0	0	0	0	0	1	0	0	0	1	0	0	0	0	0	0	0	0	0	0	0	1	0	0	0	4
PL18	0	0	0	0	0	0	0	0	1	0	0	0	0	0	0	0	1	0	0	0	0	0	0	0	0	0	0	0	0	0	0	0	0	0	0	0	0	0	0	0	0	0	0	0	0	0	0	0	2
PL21	0	0	0	0	0	0	0	0	0	0	0	0	0	0	0	0	0	0	0	0	0	0	0	0	0	0	0	0	0	1	0	0	0	0	0	0	0	0	0	0	0	0	0	0	0	0	0	0	1
PL22	0	0	0	0	0	0	0	0	0	0	0	0	0	0	0	0	0	0	0	0	0	0	0	0	0	0	0	0	0	0	0	0	0	0	0	0	0	0	0	0	1	0	0	0	0	0	0	0	1
PL3	2	1	0	2	0	0	5	3	0	1	0	2	2	2	3	1	2	2	2	0	3	3	0	1	0	0	0	0	4	3	3	2	0	2	3	2	1	0	0	0	0	4	0	0	1	0	0	0	62
PL6	0	0	1	0	1	0	1	1	0	0	0	0	0	0	0	0	0	0	0	0	0	0	0	0	0	0	0	1	1	1	0	1	0	0	2	1	0	0	1	0	0	0	0	0	0	0	0	1	13
PL9	0	0	0	1	0	0	1	0	0	2	0	0	2	0	1	0	1	0	2	0	2	0	0	0	1	0	0	0	1	2	3	0	0	0	2	1	0	0	0	0	0	0	0	0	0	1	0	0	23
																																																	153
