# Supplementary material for: Accelerated discovery of novel glycoside hydrolases using targeted functional profiling and selective pressure on the rumen microbiome
Source: Microbiome. 2021 Nov 23;9:229. doi: 10.1186/s40168-021-01147-1 (PMC8609826; doi:10.1186/s40168-021-01147-1)
Supplement: Supplementary file 8 — Additional file 7: Data S6. Significant functions differentiating the rumen of L-FCR from H-FCR cattle. [file 40168_2021_1147_MOESM8_ESM.xlsx]

## Sheet: Significant_Functions
L1	L2	L3	L4	logFC	PValue
Amino Acids and Derivatives	Glutamine, glutamate, aspartate, asparagine; ammonia assimilation	Glutamate dehydrogenases	NADP-specific glutamate dehydrogenase (EC 1.4.1.4)	6.06668	3.26244e-37
Amino Acids and Derivatives	Glutamine, glutamate, aspartate, asparagine; ammonia assimilation	Glutamine, Glutamate, Aspartate and Asparagine Biosynthesis	NAD-specific glutamate dehydrogenase (EC 1.4.1.2)	7.11794	7.91133e-19
Amino Acids and Derivatives	Glutamine, glutamate, aspartate, asparagine; ammonia assimilation	Glutamine, Glutamate, Aspartate and Asparagine Biosynthesis	Aspartate--ammonia ligase (EC 6.3.1.1)	9.09642	8.2319e-06
Amino Acids and Derivatives	Lysine, threonine, methionine, and cysteine	Methionine Biosynthesis	Cysteine synthase (EC 2.5.1.47)	10.6322	6.52275e-11
Carbohydrates	Central carbohydrate metabolism	Pyruvate metabolism I: anaplerotic reactions, PEP	Pyruvate,phosphate dikinase (EC 2.7.9.1)	2.85457	1.97845e-08
Carbohydrates	Di- and oligosaccharides	Beta-Glucoside Metabolism	Cellobiose phosphorylase (EC 2.4.1.-)	4.99927	2.39641e-08
Carbohydrates	Central carbohydrate metabolism	Pyruvate:ferredoxin oxidoreductase	Pyruvate-flavodoxin oxidoreductase (EC 1.2.7.-)	5.07109	5.61823e-41
Carbohydrates	Monosaccharides	D-Galacturonate and D-Glucuronate Utilization	Endo-1,4-beta-xylanase A precursor (EC 3.2.1.8)	5.28136	2.82224e-05
Carbohydrates	Fermentation	Acetyl-CoA fermentation to Butyrate	Phosphate butyryltransferase (EC 2.3.1.19)	5.29332	0.0124846
Carbohydrates	Central carbohydrate metabolism	Glycolysis and Gluconeogenesis	NAD-dependent glyceraldehyde-3-phosphate dehydrogenase (EC 1.2.1.12)	5.31608	3.5039e-17
Carbohydrates	Central carbohydrate metabolism	Pyruvate metabolism I: anaplerotic reactions, PEP	NAD-dependent malic enzyme (EC 1.1.1.38)	5.60858	5.88817e-05
Carbohydrates	Central carbohydrate metabolism	Pyruvate metabolism I: anaplerotic reactions, PEP	Phosphoenolpyruvate carboxykinase [ATP] (EC 4.1.1.49)	5.74065	7.7321e-28
Carbohydrates	One-carbon Metabolism	Serine-glyoxylate cycle	ethylmalonyl-CoA mutase	6.02577	1.13339e-22
Carbohydrates	Monosaccharides	Xylose utilization	predicted xylose isomerase	6.02796	1.66369e-23
Carbohydrates	Central carbohydrate metabolism	Pyruvate metabolism I: anaplerotic reactions, PEP	NADP-dependent malic enzyme (EC 1.1.1.40)	6.05838	5.78642e-05
Carbohydrates	Central carbohydrate metabolism	Entner-Doudoroff Pathway	Phosphoglycerate mutase (EC 5.4.2.1)	6.25847	4.36863e-05
Carbohydrates	Central carbohydrate metabolism	Glyoxylate bypass	Malate dehydrogenase (EC 1.1.1.37)	6.51049	1.16597e-19
Carbohydrates	Central carbohydrate metabolism	Glycolysis and Gluconeogenesis	Enolase (EC 4.2.1.11)	6.72002	2.09343e-07
Carbohydrates	Central carbohydrate metabolism	Glycolysis and Gluconeogenesis	Pyrophosphate--fructose 6-phosphate 1-phosphotransferase, beta subunit (EC 2.7.1.90)	6.85982	1.56094e-08
Carbohydrates	Monosaccharides	Xylose utilization	Xylanase	6.93865	0.00656928
Carbohydrates	Fermentation	Fermentations: Mixed acid	Pyruvate formate-lyase (EC 2.3.1.54)	7.32822	2.08036e-24
Carbohydrates	Di- and oligosaccharides	Maltose and Maltodextrin Utilization	Multiple sugar ABC transporter, ATP-binding protein	7.59825	8.75828e-13
Carbohydrates	Di- and oligosaccharides	Maltose and Maltodextrin Utilization	Maltose/maltodextrin ABC transporter, permease protein MalF	8.18657	2.98018e-15
Carbohydrates	Polysaccharides	Alpha-Amylase locus in Streptocococcus	Maltose/maltodextrin ABC transporter, substrate binding periplasmic protein MalE	9.10127	1.67167e-21
Carbohydrates	Central carbohydrate metabolism	Pyruvate:ferredoxin oxidoreductase	Pyruvate:ferredoxin oxidoreductase, alpha subunit (EC 1.2.7.1)	13.9906	5.0892e-11
Cell Wall and Capsule	Gram-Negative cell wall components	Major Outer Membrane Proteins	Maltoporin (maltose/maltodextrin high-affinity receptor, phage lambda receptor protein)	9.05522	1.56251e-06
Clustering-based subsystems	NULL	Glycogen metabolism cluster	Glycogen phosphorylase (EC 2.4.1.1)	5.91804	1.08869e-26
Clustering-based subsystems	NULL	LSU ribosomal proteins cluster	LSU ribosomal protein L1p (L10Ae)	6.01401	3.86835e-52
Clustering-based subsystems	NULL	CBSS-312309.3.peg.1965	Translation elongation factor Ts	6.24331	1.1364e-26
Clustering-based subsystems	Chromosome Replication	SeqA and Co-occurring Genes	Phosphoglucomutase (EC 5.4.2.2)	6.45213	5.3007e-07
Clustering-based subsystems	NULL	LSU ribosomal proteins cluster	Transcription antitermination protein NusG	6.49528	4.60915e-72
Clustering-based subsystems	NULL	Nucleoside Catabolism cluster	D-Ribose 1,5-phosphomutase (EC 5.4.2.7)	6.56486	4.64785e-15
Clustering-based subsystems	NULL	LSU ribosomal proteins cluster	LSU ribosomal protein L10p (P0)	6.69396	5.92523e-57
Clustering-based subsystems	NULL	CBSS-176299.4.peg.1996B	SSU ribosomal protein S2p (SAe)	6.89569	5.11738e-48
Clustering-based subsystems	Cell Division	CBSS-393130.3.peg.794	SSU ribosomal protein S4p (S9e)	7.01584	1.53439e-54
Clustering-based subsystems	NULL	CBSS-176279.3.peg.868	LSU ribosomal protein L27p	8.46469	1.36138e-50
Cofactors, Vitamins, Prosthetic Groups, Pigments	Folate and pterines	YgfZ	Phosphoglycerate kinase (EC 2.7.2.3)	5.92741	1.08824e-22
Membrane Transport	Protein translocation across cytoplasmic membrane	HtrA and Sec secretion	Preprotein translocase secY subunit (TC 3.A.5.1.1)	5.40139	7.98826e-60
Membrane Transport	Protein translocation across cytoplasmic membrane	HtrA and Sec secretion	Protein-export membrane protein SecD (TC 3.A.5.1.1)	6.39975	2.749e-19
Membrane Transport	NULL	Ton and Tol transport systems	Ferric siderophore transport system, biopolymer transport protein ExbB	6.61968	3.26431e-22
Membrane Transport	NULL	Ton and Tol transport systems	Biopolymer transport protein ExbD/TolR	6.92846	7.02638e-23
Miscellaneous	Plant-Prokaryote DOE project	At2g23840	DNA-directed RNA polymerase alpha subunit (EC 2.7.7.6)	6.0632	5.71186e-58
Motility and Chemotaxis	Flagellar motility in Prokaryota	Flagellum	Flagellin protein FlaA	4.64672	4.23015e-20
Motility and Chemotaxis	Flagellar motility in Prokaryota	Flagellum	Flagellar hook-length control protein FliK	9.39832	2.28824e-08
Nucleosides and Nucleotides	Purines	Purine conversions	Adenylate kinase (EC 2.7.4.3)	6.86946	6.95235e-10
Nucleosides and Nucleotides	Pyrimidines	De Novo Pyrimidine Synthesis	Carbamoyl-phosphate synthase large chain (EC 6.3.5.5)	7.32537	1.143e-13
Phages, Prophages, Transposable elements, Plasmids	Pathogenicity islands	Staphylococcal pathogenicity islands SaPI	Heat shock protein 60 family chaperone GroEL	5.41282	6.3892e-09
Protein Metabolism	Protein biosynthesis	Universal GTPases	Translation elongation factor Tu	4.15148	8.4589e-53
Protein Metabolism	Protein biosynthesis	Translation elongation factors bacterial	Translation elongation factor G	4.80618	7.98182e-82
Protein Metabolism	Protein folding	Protein chaperones	ClpB protein	5.13977	2.11187e-06
Protein Metabolism	Protein biosynthesis	tRNA aminoacylation, Leu	Leucyl-tRNA synthetase (EC 6.1.1.4)	5.19436	0.000208844
Protein Metabolism	Protein biosynthesis	Ribosome LSU eukaryotic and archaeal	LSU ribosomal protein L8e (L2p)	5.60381	0.000379488
Protein Metabolism	Protein biosynthesis	Ribosome SSU bacterial	SSU ribosomal protein S3p (S3e)	5.98469	9.80238e-74
Protein Metabolism	Protein biosynthesis	Ribosome LSU bacterial	LSU ribosomal protein L3p (L3e)	5.99385	6.14291e-32
Protein Metabolism	Protein biosynthesis	Ribosome LSU bacterial	LSU ribosomal protein L22p (L17e)	6.04254	2.53594e-24
Protein Metabolism	Protein biosynthesis	Ribosome LSU bacterial	LSU ribosomal protein L5p (L11e)	6.07071	5.4647e-41
Protein Metabolism	Protein biosynthesis	Ribosome SSU bacterial	SSU ribosomal protein S1p	6.17698	8.13615e-59
Protein Metabolism	Protein biosynthesis	Ribosome LSU bacterial	LSU ribosomal protein L7/L12 (P1/P2)	6.22125	1.55104e-72
Protein Metabolism	Protein biosynthesis	Ribosome SSU bacterial	SSU ribosomal protein S11p (S14e)	6.3127	2.72057e-39
Protein Metabolism	Protein processing and modification	G3E family of P-loop GTPases (metallocenter biosynthesis)	Methylmalonyl-CoA mutase (EC 5.4.99.2)	6.3679	2.50301e-50
Protein Metabolism	Protein biosynthesis	Ribosome SSU bacterial	SSU ribosomal protein S13p (S18e)	6.3809	7.05802e-34
Protein Metabolism	Protein biosynthesis	Ribosome LSU bacterial	LSU ribosomal protein L18p (L5e)	6.39308	1.39384e-44
Protein Metabolism	Protein biosynthesis	Ribosome LSU bacterial	LSU ribosomal protein L20p	6.52328	3.90755e-55
Protein Metabolism	Protein biosynthesis	Ribosome SSU bacterial	SSU ribosomal protein S8p (S15Ae)	6.55465	1.06759e-39
Protein Metabolism	Protein biosynthesis	Ribosome LSU bacterial	LSU ribosomal protein L24p (L26e)	6.56534	3.91216e-24
Protein Metabolism	Protein biosynthesis	Ribosome LSU bacterial	LSU ribosomal protein L2p (L8e)	6.57578	5.38777e-48
Protein Metabolism	Protein biosynthesis	Ribosome LSU bacterial	LSU ribosomal protein L15p (L27Ae)	6.71659	7.57066e-39
Protein Metabolism	Protein biosynthesis	Ribosome SSU bacterial	SSU ribosomal protein S6p	6.77719	3.14116e-14
Protein Metabolism	Protein biosynthesis	Ribosome LSU bacterial	LSU ribosomal protein L14p (L23e)	6.82812	9.15257e-59
Protein Metabolism	Protein biosynthesis	Ribosome LSU bacterial	LSU ribosomal protein L4p (L1e)	6.91511	6.8436e-46
Protein Metabolism	Protein biosynthesis	Ribosome LSU bacterial	LSU ribosomal protein L11p (L12e)	6.99605	5.05649e-50
Protein Metabolism	Protein biosynthesis	Ribosome LSU bacterial	LSU ribosomal protein L6p (L9e)	7.00549	6.93725e-43
Protein Metabolism	Protein biosynthesis	Ribosome LSU bacterial	LSU ribosomal protein L16p (L10e)	7.14039	8.16161e-47
Protein Metabolism	Protein processing and modification	Ribosomal protein S5p acylation	SSU ribosomal protein S5p (S2e)	7.14213	1.97207e-65
Protein Metabolism	Protein biosynthesis	Ribosome SSU bacterial	SSU ribosomal protein S17p (S11e)	7.15892	4.48736e-34
Protein Metabolism	Protein biosynthesis	Ribosome LSU bacterial	LSU ribosomal protein L17p	7.16356	7.17405e-35
Protein Metabolism	Protein folding	Protein chaperones	Chaperone protein HtpG	7.164	2.25029e-09
Protein Metabolism	Protein biosynthesis	Ribosome SSU bacterial	SSU ribosomal protein S7p (S5e)	7.16569	4.32022e-39
Protein Metabolism	Protein biosynthesis	Ribosome SSU eukaryotic and archaeal	SSU ribosomal protein S2e (S5p)	7.19027	3.96087e-08
Protein Metabolism	Protein biosynthesis	Translation termination factors bacterial	Methionine aminopeptidase (EC 3.4.11.18)	7.24846	1.1337e-33
Protein Metabolism	Protein biosynthesis	Translation elongation factor G family	Translation elongation factor G-related protein	7.39086	4.19499e-26
Protein Metabolism	Protein biosynthesis	Translation elongation factors eukaryotic and archaeal	Translation elongation factor 1 alpha subunit	7.74803	0.000319825
Protein Metabolism	Protein biosynthesis	Ribosome SSU bacterial	SSU ribosomal protein S12p (S23e)	8.34492	2.6467e-32
Regulation and Cell signaling	Proteolytic pathway	Regulatory Intramembrane Proteolysis Pathways	Endoplasmic reticulum chaperon grp78 (BiP)	7.9227	8.08902e-09
Respiration	Electron donating reactions	Hydrogenases	NAD-reducing hydrogenase subunit HoxF (EC 1.12.1.2)	6.39382	4.33511e-14
RNA Metabolism	Transcription	RNA polymerase bacterial	DNA-directed RNA polymerase beta' subunit (EC 2.7.7.6)	4.81641	3.71851e-43
RNA Metabolism	Transcription	RNA polymerase bacterial	DNA-directed RNA polymerase beta subunit (EC 2.7.7.6)	5.58354	8.4202e-40
RNA Metabolism	RNA processing and modification	eukaryotic rRNA modification and related functions	SSU ribosomal protein S14e (S11p)	5.88648	0.000265898
Stress Response	Heat shock	Heat shock dnaK gene cluster extended	Chaperone protein DnaK	5.83018	2.9097e-21
Stress Response	Heat shock	Heat shock dnaK gene cluster extended	Chaperone protein DnaJ	7.96417	1.9669e-09
